# Supplementary material for: MAGinator enables accurate profiling of de novo MAGs with strain-level phylogenies
Source: Nat Commun. 2024 Jul 9;15:5734. doi: 10.1038/s41467-024-49958-8 (PMC11231285; doi:10.1038/s41467-024-49958-8)
Supplement: Supplementary file 4 — Source Data [file 41467_2024_49958_MOESM4_ESM.zip]

Archive with 4 entries (4 files):
- Source Data.xlsx
- __MACOSX/._Source Data.xlsx
- Source_Data_S_fig4.RData
- __MACOSX/._Source_Data_S_fig4.RData
