# Supplementary material for: MAGinator enables accurate profiling of de novo MAGs with strain-level phylogenies
Source: Nat Commun. 2024 Jul 9;15:5734. doi: 10.1038/s41467-024-49958-8 (PMC11231285; doi:10.1038/s41467-024-49958-8)
Supplement: Supplementary file 4 — Source Data [file 41467_2024_49958_MOESM4_ESM.zip › Source Data.xlsx]

## Sheet: Fig 2A
Method	Purity	Completeness
DUDes	84.9	32.4
DUDes cami1	34.9	63.4
LSHVec gsa	37.5	15
MAGinator	90.1	89.6
MetaPhlAn	49.5	67.1
MetaPhlAn_cami1	63.8	29.4
MetaPhyler	0	0
mOTUs 2.0.1_1	0	0
mOTUs 2.5.1_6	17.8	84
mOTUs cami1	21	67.4
TIPP cami1	2.43	53.8

## Sheet: Fig 2B
Method	Rank	Average L1 norm error
DUDes	class	0.584678
DUDes	family	0.683347
DUDes	genus	0.66742
DUDes	order	0.655527
DUDes	phylum	0.581022
DUDes	species	0.713925
DUDes	superkingdom	0
DUDes_cami1	class	0.17659
DUDes_cami1	family	0.213723
DUDes_cami1	genus	0.307183
DUDes_cami1	order	0.219171
DUDes_cami1	phylum	0.176059
DUDes_cami1	species	0.317646
DUDes_cami1	strain	1.99595
DUDes_cami1	superkingdom	0
Gold standard	class	0
Gold standard	family	0
Gold standard	genus	0
Gold standard	order	0
Gold standard	phylum	0
Gold standard	species	0
Gold standard	strain	0
Gold standard	superkingdom	0
LSHVec_gsa	class	0.051713
LSHVec_gsa	family	0.202677
LSHVec_gsa	genus	0.279295
LSHVec_gsa	order	0.079979
LSHVec_gsa	phylum	0.051713
LSHVec_gsa	species	0.682153
LSHVec_gsa	superkingdom	0
MAGinator	class	0.109709
MAGinator	family	0.131408
MAGinator	genus	0.194623
MAGinator	order	0.121167
MAGinator	phylum	0.109697
MAGinator	species	0.192515
MAGinator	strain	1.81264
MAGinator	superkingdom	0
MetaPhlAn	class	0.054563
MetaPhlAn	family	0.093443
MetaPhlAn	genus	0.125
MetaPhlAn	order	0.068312
MetaPhlAn	phylum	0.051735
MetaPhlAn	species	0.228446
MetaPhlAn	superkingdom	0
MetaPhlAn_cami1	class	0.046829
MetaPhlAn_cami1	family	0.057393
MetaPhlAn_cami1	genus	0.283012
MetaPhlAn_cami1	order	0.04835
MetaPhlAn_cami1	phylum	0.04586
MetaPhlAn_cami1	species	0.824636
MetaPhlAn_cami1	superkingdom	0.000476
MetaPhyler	class	0.016146
MetaPhyler	family	0.040725
MetaPhyler	genus	0.391573
MetaPhyler	order	0.02506
MetaPhyler	phylum	0.0148
MetaPhyler	superkingdom	0.006503
TIPP_cami1	class	0.095268
TIPP_cami1	family	0.132172
TIPP_cami1	genus	0.22582
TIPP_cami1	order	0.121216
TIPP_cami1	phylum	0.05161
TIPP_cami1	species	0.355937
TIPP_cami1	superkingdom	0.009803
mOTUs 2.0.1_1	class	0.022199
mOTUs 2.0.1_1	family	0.025922
mOTUs 2.0.1_1	genus	0.255339
mOTUs 2.0.1_1	order	0.019088
mOTUs 2.0.1_1	phylum	0.021374
mOTUs 2.0.1_1	superkingdom	0.002261
mOTUs_2.5.1_6	class	0.305682
mOTUs_2.5.1_6	family	0.521377
mOTUs_2.5.1_6	genus	0.492362
mOTUs_2.5.1_6	order	0.358463
mOTUs_2.5.1_6	phylum	0.112278
mOTUs_2.5.1_6	species	1.27518
mOTUs_2.5.1_6	superkingdom	0.001627
mOTUs_cami1	class	0.024867
mOTUs_cami1	family	0.035948
mOTUs_cami1	genus	0.095057
mOTUs_cami1	order	0.026645
mOTUs_cami1	phylum	0.023739
mOTUs_cami1	species	0.149988
mOTUs_cami1	superkingdom	0.007303

## Sheet: Fig 3A
	Axis.1	Axis.2	SRA_metagenome_name	Age	Diagnosis	Fecal.Calprotectin	antibiotic	immunosuppressant	mesalamine	steroids	Validation	Control
PRISM.7122	0.16457	-0.08641	G36386	38	CD	207.484	No	Yes	No	No	FALSE	FALSE
PRISM.7147	-0.13844	-0.18299	G48796	50	CD	NA	No	No	Yes	No	FALSE	FALSE
PRISM.7150	0.029092	0.065625	G48780	41	CD	218.334	No	Yes	No	No	FALSE	FALSE
PRISM.7153	-0.01797	-0.22868	G36390	51	CD	NA	No	No	Yes	No	FALSE	FALSE
PRISM.7184	-0.07373	-0.04686	G36356	68	CD	20.168	No	No	No	No	FALSE	FALSE
PRISM.7406	0.451418	-0.00976	G48804	59	CD	NA	No	No	Yes	No	FALSE	FALSE
PRISM.7408	0.170413	-0.08193	G48815	52	CD	NA	No	Yes	No	No	FALSE	FALSE
PRISM.7421	-0.08415	-0.16771	G36378	58	CD	79.331	No	No	Yes	No	FALSE	FALSE
PRISM.7486	-0.15765	-0.04413	G36379	28	CD	242.303	No	Yes	Yes	No	FALSE	FALSE
PRISM.7496	-0.06597	0.307647	G72672	24	UC	17.8984	No	Yes	Yes	No	FALSE	FALSE
PRISM.7506	-0.04387	-0.07939	G48799	71	UC	NA	No	No	Yes	No	FALSE	FALSE
PRISM.7547	-0.06826	-0.05122	G48823	38	CD	NA	No	Yes	No	No	FALSE	FALSE
PRISM.7658	-0.13719	-0.05615	G36351	55	CD	99.6727	No	No	No	No	FALSE	FALSE
PRISM.7662	-0.15918	-0.02316	G72717	32	Control	14.2665	No	No	No	No	FALSE	TRUE
PRISM.7744	-0.10929	-0.16063	G36371	49	CD	11.5373	No	No	No	No	FALSE	FALSE
PRISM.7759	-0.03545	0.061357	G36380	29	CD	40.4006	No	Yes	Yes	No	FALSE	FALSE
PRISM.7762	-0.12487	-0.05078	G72673	40	UC	7.21356	NA	No	Yes	NA	FALSE	FALSE
PRISM.7776	-0.10996	0.158096	G72674	29	UC	17.9968	No	Yes	No	No	FALSE	FALSE
PRISM.7791	-0.0301	0.032584	G36368	34	CD	177.951	No	Yes	No	No	FALSE	FALSE
PRISM.7843	0.074361	0.304126	G36369	58	CD	156.126	No	Yes	No	No	FALSE	FALSE
PRISM.7847	-0.13576	-0.09663	G72718	23	Control	5.2556	No	No	No	No	FALSE	TRUE
PRISM.7852	-0.09822	-0.09278	G72675	58	UC	68.008	No	No	No	Yes	FALSE	FALSE
PRISM.7855	-0.1039	-0.06911	G72719	25	Control	86.7751	No	No	No	No	FALSE	TRUE
PRISM.7858	-0.11742	-0.01705	G72720	27	Control	1.28677	No	No	No	No	FALSE	TRUE
PRISM.7860	-0.10795	0.010413	G72721	23	Control	2.23782	No	No	No	No	FALSE	TRUE
PRISM.7861	-0.12294	-0.09681	G72722	23	Control	4.56827	No	No	No	No	FALSE	TRUE
PRISM.7862	-0.16708	-0.16106	G72723	26	Control	0.66488	No	No	No	No	FALSE	TRUE
PRISM.7870	-0.09069	-0.02112	G72724	26	Control	100.761	No	No	No	No	FALSE	TRUE
PRISM.7874	-0.15143	0.053187	G72725	44	Control	1.62362	No	No	No	No	FALSE	TRUE
PRISM.7875	0.106904	-0.00608	G36348	45	CD	222.602	No	No	No	No	FALSE	FALSE
PRISM.7879	-0.1579	0.019908	G72726	30	Control	18.5815	No	No	No	No	FALSE	TRUE
PRISM.7897	-0.08262	0.248917	G72676	32	UC	53.4025	Yes	Yes	No	No	FALSE	FALSE
PRISM.7899	-0.14667	-0.14674	G72727	24	Control	15.0904	No	No	No	No	FALSE	TRUE
PRISM.7904	-0.12911	-0.15556	G72733	24	Control	17.0851	No	No	No	No	FALSE	TRUE
PRISM.7906	-0.13622	-0.06968	G72734	24	Control	2.46327	No	No	No	No	FALSE	TRUE
PRISM.7908	-0.15087	-0.16585	G72728	23	Control	NA	No	No	No	No	FALSE	TRUE
PRISM.7909	-0.14733	0.116358	G72729	24	Control	6.01241	No	No	No	No	FALSE	TRUE
PRISM.7910	-0.15994	0.022265	G72735	24	Control	8.44367	No	No	No	No	FALSE	TRUE
PRISM.7911	0.034561	-0.08735	G72730	26	Control	39.7457	No	No	No	No	FALSE	TRUE
PRISM.7912	-0.14881	-0.00747	G72731	25	Control	22.2164	No	No	No	No	FALSE	TRUE
PRISM.7938	0.220423	-0.11079	G36382	64	CD	117.6	Yes	No	No	No	FALSE	FALSE
PRISM.7941	0.369772	-0.03491	G36349	32	CD	260.76	No	Yes	No	No	FALSE	FALSE
PRISM.7948	-0.0135	-0.07962	G36350	61	CD	77.8633	NA	No	Yes	No	FALSE	FALSE
PRISM.7955	-0.167	-0.02251	G72732	43	Control	NA	No	No	No	No	FALSE	TRUE
PRISM.7971	0.284814	0.031927	G36347	60	CD	3.43834	Yes	Yes	Yes	No	FALSE	FALSE
PRISM.7989	0.442819	-0.02346	G36383	36	CD	47.2439	No	Yes	No	No	FALSE	FALSE
PRISM.8095	0.142204	0.271515	G36370	60	CD	108.726	No	No	No	Yes	FALSE	FALSE
PRISM.8096	-0.12032	-0.13998	G72677	26	UC	277.128	No	Yes	Yes	No	FALSE	FALSE
PRISM.8101	-0.04877	-0.00878	G72678	37	UC	NA	No	Yes	No	No	FALSE	FALSE
PRISM.8106	0.403964	-0.01148	G72679	21	UC	265.596	No	No	No	Yes	FALSE	FALSE
PRISM.8129	-0.12331	-0.08156	G72680	22	UC	242.415	No	No	Yes	Yes	FALSE	FALSE
PRISM.8226	0.354188	0.034219	G36389	40	CD	260.144	Yes	No	No	No	FALSE	FALSE
PRISM.8244	-0.03247	-0.10325	G48787	47	Control	1.74443	No	No	No	No	FALSE	TRUE
PRISM.8264	0.371136	0.004106	G36384	42	CD	210.66	Yes	Yes	No	No	FALSE	FALSE
PRISM.8275	-0.01624	0.115338	G48781	65	UC	209.826	No	No	Yes	No	FALSE	FALSE
PRISM.8283	-0.11264	0.002737	G48798	39	Control	NA	No	No	No	No	FALSE	TRUE
PRISM.8332	-0.15605	-0.10276	G48783	62	Control	NA	No	No	No	No	FALSE	TRUE
PRISM.8336	0.240327	0.034314	G36385	29	CD	254.26	No	No	No	No	FALSE	FALSE
PRISM.8361	-0.04408	-0.1621	G36392	47	CD	35.3432	No	No	No	Yes	FALSE	FALSE
PRISM.8374	0.173451	-0.02674	G36357	30	CD	230.581	No	No	No	No	FALSE	FALSE
PRISM.8377	0.172711	-0.02122	G36372	24	CD	217.339	No	Yes	No	No	FALSE	FALSE
PRISM.8406	-0.05174	-0.14102	G48827	24	CD	NA	No	Yes	No	No	FALSE	FALSE
PRISM.8441	-0.0717	0.107706	G72681	25	UC	7.64544	No	Yes	No	No	FALSE	FALSE
PRISM.8444	-0.08947	0.048762	G72682	69	UC	31.9417	No	Yes	No	No	FALSE	FALSE
PRISM.8447	-0.15807	0.063943	G72683	66	UC	164.544	No	No	Yes	No	FALSE	FALSE
PRISM.8452	0.181702	0.028837	G36354	26	CD	211.33	No	No	No	Yes	FALSE	FALSE
PRISM.8458	0.127524	-0.05312	G72684	32	UC	10.7906	Yes	Yes	No	Yes	FALSE	FALSE
PRISM.8462	0.008576	0.066588	G36352	41	CD	144.677	No	Yes	No	No	FALSE	FALSE
PRISM.8464	0.375366	-0.02307	G72685	28	UC	166.389	No	Yes	No	Yes	FALSE	FALSE
PRISM.8466	-0.06887	-0.08272	G36365	25	CD	8.58892	No	Yes	No	No	FALSE	FALSE
PRISM.8467	-0.07461	-0.09818	G36353	27	CD	3.96491	No	No	Yes	Yes	FALSE	FALSE
PRISM.8475	0.189745	-0.07465	G36355	66	CD	239.132	No	Yes	No	No	FALSE	FALSE
PRISM.8480	0.04124	-0.05295	G72686	35	UC	235.143	No	No	No	Yes	FALSE	FALSE
PRISM.8483	0.207377	0.000101	G36394	36	CD	206.126	No	Yes	No	Yes	FALSE	FALSE
PRISM.8485	0.149412	-0.0283	G36366	51	CD	226.335	No	No	No	No	FALSE	FALSE
PRISM.8496	0.114835	-0.03779	G36358	54	CD	NA	No	No	Yes	No	FALSE	FALSE
PRISM.8502	0.383245	-0.03259	G72687	20	UC	NA	No	No	Yes	Yes	FALSE	FALSE
PRISM.8503	-0.15522	-0.01934	G72688	64	UC	12.415	No	No	No	No	FALSE	FALSE
PRISM.8511	0.169374	0.10733	G72689	27	UC	247.226	No	Yes	No	Yes	FALSE	FALSE
PRISM.8513	-0.06741	-0.04202	G72690	72	UC	32.0113	No	No	Yes	No	FALSE	FALSE
PRISM.8515	-0.00914	0.319167	G72691	64	UC	153.317	No	No	Yes	No	FALSE	FALSE
PRISM.8523	0.105815	-0.01775	G36360	46	CD	230.688	No	No	No	No	FALSE	FALSE
PRISM.8534	0.280694	0.038226	G36361	57	CD	61.8517	Yes	No	No	Yes	FALSE	FALSE
PRISM.8537	0.319939	0.04982	G35127	42	CD	NA	No	Yes	Yes	Yes	FALSE	FALSE
PRISM.8564	0.112043	0.014843	G36362	31	CD	20.6528	No	No	Yes	No	FALSE	FALSE
PRISM.8565	0.211079	0.019553	G48806	55	CD	250.161	No	Yes	No	No	FALSE	FALSE
PRISM.8573	-0.0835	0.095923	G36367	31	CD	34.0755	NA	No	Yes	Yes	FALSE	FALSE
PRISM.8577	-0.14968	-0.04102	G35128	61	CD	213.106	No	Yes	No	No	FALSE	FALSE
PRISM.8589	-0.11452	-0.01085	G72714	58	Control	150.803	No	No	No	No	FALSE	TRUE
PRISM.8591	0.286823	-0.06235	G36363	35	CD	237.62	No	Yes	No	No	FALSE	FALSE
PRISM.8592	-0.14005	0.002654	G36395	61	CD	15.9191	No	No	Yes	No	FALSE	FALSE
PRISM.8605	-0.11933	0.017898	G72692	27	UC	231.347	No	No	Yes	Yes	FALSE	FALSE
PRISM.8624	0.164676	-0.07407	G36375	29	CD	200.326	No	No	Yes	No	FALSE	FALSE
PRISM.8628	-0.11322	0.021768	G72693	71	UC	193.826	No	Yes	Yes	No	FALSE	FALSE
PRISM.8629	0.225081	0.039237	G36396	77	CD	1.53448	Yes	Yes	No	Yes	FALSE	FALSE
PRISM.8667	0.212101	0.023825	G72694	74	UC	NA	No	Yes	Yes	No	FALSE	FALSE
PRISM.8675	0.234481	0.302393	G35152	30	CD	23.678	No	Yes	No	No	FALSE	FALSE
PRISM.8683	-0.07551	-0.18784	G72715	82	Control	205.352	No	No	No	No	FALSE	TRUE
PRISM.8692	-0.15596	-0.12047	G72695	68	UC	NA	No	No	No	No	FALSE	FALSE
PRISM.8696	-0.10336	-0.1652	G72696	30	UC	NA	No	No	Yes	No	FALSE	FALSE
PRISM.8728	-0.13943	-0.02784	G48791	31	UC	NA	No	No	No	No	FALSE	FALSE
PRISM.8734	-0.09458	-0.04002	G48784	29	UC	NA	No	Yes	Yes	Yes	FALSE	FALSE
PRISM.8735	-0.03752	0.037969	G48840	28	UC	NA	No	Yes	Yes	Yes	FALSE	FALSE
PRISM.8746	0.233811	0.022614	G48805	21	CD	NA	Yes	No	No	Yes	FALSE	FALSE
PRISM.8749	0.213008	-0.06518	G48820	25	CD	NA	Yes	No	No	Yes	FALSE	FALSE
PRISM.8753	0.047697	-0.12879	G48777	30	CD	NA	No	Yes	No	No	FALSE	FALSE
PRISM.8754	-0.15119	-0.02169	G48789	30	Control	NA	No	No	No	No	FALSE	TRUE
PRISM.8758	0.326612	0.012157	G48786	51	CD	NA	Yes	No	No	No	FALSE	FALSE
PRISM.8764	-0.09354	0.021646	G48792	30	Control	NA	No	No	No	No	FALSE	TRUE
PRISM.8765	-0.13592	0.03214	G48790	31	Control	NA	No	No	No	No	FALSE	TRUE
PRISM.8774	-0.1338	-0.1292	G48831	30	Control	NA	No	No	No	No	FALSE	TRUE
PRISM.8776	-0.11954	-0.11228	G48793	32	Control	NA	No	No	No	No	FALSE	TRUE
PRISM.8778	-0.08699	-0.00262	G48794	37	UC	NA	No	No	No	No	FALSE	FALSE
PRISM.8783	0.146814	-0.17097	G48795	28	CD	NA	Yes	Yes	No	No	FALSE	FALSE
PRISM.8784	-0.08576	-0.14596	G48826	61	Control	NA	No	No	No	No	FALSE	TRUE
PRISM.8785	-0.0598	-0.04898	G48802	36	UC	NA	No	No	No	No	FALSE	FALSE
PRISM.8788	-0.12271	-0.16298	G48808	33	Control	NA	No	No	No	No	FALSE	TRUE
PRISM.8789	-0.12252	0.124744	G72716	32	Control	NA	No	No	No	No	FALSE	TRUE
PRISM.8794	-0.12156	-0.19068	G48807	24	CD	NA	No	No	NA	NA	FALSE	FALSE
PRISM.8795	-0.07272	-0.18014	G72697	31	UC	NA	No	No	Yes	No	FALSE	FALSE
PRISM.8800	-0.12749	0.014638	G48810	29	CD	NA	No	Yes	Yes	No	FALSE	FALSE
PRISM.8802	0.104396	-0.0443	G48817	73	CD	NA	No	No	NA	No	FALSE	FALSE
PRISM.8803	-0.05064	-0.07794	G48812	74	UC	NA	No	Yes	Yes	No	FALSE	FALSE
PRISM.8805	0.221378	-0.04827	G48814	23	UC	240.093	Yes	No	Yes	Yes	FALSE	FALSE
PRISM.8806	0.372939	0.009826	G48819	31	CD	NA	Yes	No	Yes	No	FALSE	FALSE
PRISM.8807	0.267555	-0.02282	G48841	43	CD	209.811	Yes	Yes	No	Yes	FALSE	FALSE
PRISM.8809	0.443135	-0.00692	G48822	63	UC	NA	No	No	No	No	FALSE	FALSE
PRISM.8815	0.474366	-0.01992	G48821	38	UC	NA	No	No	No	No	FALSE	FALSE
PRISM.8841	0.127832	-0.04974	G48842	26	CD	22.0635	No	No	No	No	FALSE	FALSE
PRISM.8843	0.103583	-0.08567	G48839	28	CD	NA	No	Yes	No	Yes	FALSE	FALSE
PRISM.8844	0.276826	-0.04706	G72698	27	UC	NA	No	Yes	No	No	FALSE	FALSE
PRISM.8846	-0.01907	-0.05651	G48832	55	UC	NA	No	Yes	No	No	FALSE	FALSE
PRISM.8847	0.1798	-0.06341	G48838	22	CD	NA	No	No	Yes	No	FALSE	FALSE
PRISM.8849	0.293742	0.021505	G48836	33	UC	144.814	Yes	No	No	No	FALSE	FALSE
PRISM.8878	-0.0674	-0.12244	G72671	24	CD	NA	No	No	No	No	FALSE	FALSE
PRISM.8882	0.032714	-0.08033	G72699	62	UC	223.979	No	Yes	No	No	FALSE	FALSE
PRISM.8892	0.029048	0.38279	G72670	26	CD	56.4272	No	Yes	No	No	FALSE	FALSE
PRISM.8894	-0.10881	0.006423	G72701	75	UC	NA	No	No	No	No	FALSE	FALSE
PRISM.8898	-0.00876	-0.02992	G72702	29	UC	NA	No	No	No	Yes	FALSE	FALSE
PRISM.8924	-0.08445	0.150562	G72703	31	UC	NA	No	No	Yes	No	FALSE	FALSE
PRISM.8932	0.246259	0.043107	G72704	72	UC	256.608	Yes	Yes	No	Yes	FALSE	FALSE
PRISM.8982	0.064934	-0.01214	G72705	76	UC	NA	No	No	Yes	No	FALSE	FALSE
PRISM.8998	0.089222	-0.1132	G72713	62	UC	NA	No	Yes	No	No	FALSE	FALSE
PRISM.9010	-0.10127	-0.07395	G72706	41	UC	NA	No	No	Yes	No	FALSE	FALSE
PRISM.9018	-0.11648	-0.08916	G72708	30	UC	NA	No	Yes	No	Yes	FALSE	FALSE
PRISM.9030	0.14985	0.048475	G72709	59	UC	NA	No	No	Yes	No	FALSE	FALSE
PRISM.9033	-0.12835	0.234092	G72710	71	UC	NA	No	No	Yes	No	FALSE	FALSE
PRISM.9074	0.271541	0.00098	G72711	35	UC	NA	No	No	Yes	No	FALSE	FALSE
PRISM.9079	-0.0572	-0.15641	G72712	68	UC	NA	No	No	Yes	No	FALSE	FALSE
PRISM.9126	-0.10252	-0.10023	G72736	67	Control	NA	No	No	No	No	FALSE	TRUE
PRISM.9148	-0.03073	-0.07262	G72737	22	Control	NA	No	No	No	No	FALSE	TRUE
Validation.LLDeep_0001	-0.16816	-0.01521	G83321	40	Control	10	No	NA	NA	NA	TRUE	TRUE
Validation.LLDeep_0003	-0.10624	0.018483	G83168	41	Control	46	No	NA	NA	NA	TRUE	TRUE
Validation.LLDeep_0010	-0.00122	0.06893	G83192	26	Control	10	No	NA	NA	NA	TRUE	TRUE
Validation.LLDeep_0011	-0.09584	0.190862	G82952	33	Control	91	No	NA	NA	NA	TRUE	TRUE
Validation.LLDeep_0012	-0.1779	0.032853	G82627	32	Control	17.8	No	NA	NA	NA	TRUE	TRUE
Validation.LLDeep_0015	-0.17701	0.105305	G83955	35	Control	97.5	No	NA	NA	NA	TRUE	TRUE
Validation.LLDeep_0018	-0.10607	0.058261	G83885	28	Control	71.2	No	NA	NA	NA	TRUE	TRUE
Validation.LLDeep_0021	-0.10047	0.073871	G84147	35	Control	21.5	No	NA	NA	NA	TRUE	TRUE
Validation.LLDeep_0022	-0.16257	0.081291	G83001	35	Control	360	No	NA	NA	NA	TRUE	TRUE
Validation.LLDeep_0024	-0.13338	0.152931	G83234	53	Control	125.2	No	NA	NA	NA	TRUE	TRUE
Validation.LLDeep_0026	-0.14616	-0.0897	G82738	53	Control	10	No	NA	NA	NA	TRUE	TRUE
Validation.LLDeep_0027	-0.1696	-0.08792	G83335	51	Control	20.9	No	NA	NA	NA	TRUE	TRUE
Validation.LLDeep_0028	0.008701	0.109149	G82708	50	Control	107	No	NA	NA	NA	TRUE	TRUE
Validation.LLDeep_0029	-0.14343	-0.02016	G83327	49	Control	28.9	No	NA	NA	NA	TRUE	TRUE
Validation.LLDeep_0030	-0.17718	-0.00023	G82698	48	Control	10	No	NA	NA	NA	TRUE	TRUE
Validation.LLDeep_0033	-0.04196	0.114902	G83913	36	Control	14.3	No	NA	NA	NA	TRUE	TRUE
Validation.LLDeep_0034	-0.17132	0.149957	G82666	32	Control	36.5	No	NA	NA	NA	TRUE	TRUE
Validation.LLDeep_0037	-0.12222	0.234916	G82589	46	Control	16.3	No	NA	NA	NA	TRUE	TRUE
Validation.LLDeep_0039	0.057175	-0.11018	G82786	40	Control	56.4	No	NA	NA	NA	TRUE	TRUE
Validation.LLDeep_0043	-0.12275	0.254526	G83901	32	Control	46.6	No	NA	NA	NA	TRUE	TRUE
Validation.LLDeep_0047	-0.16399	0.105227	G83831	52	Control	13.3	No	NA	NA	NA	TRUE	TRUE
Validation.LLDeep_0052	-0.12505	0.009763	G84104	51	Control	10	No	NA	NA	NA	TRUE	TRUE
Validation.UMCG0333264	-0.07248	0.114018	G85420	44	CD	NA	No	Yes	No	No	TRUE	FALSE
Validation.UMCG1180653	-0.16404	0.048012	G85171	64	UC	64	No	No	Yes	Yes	TRUE	FALSE
Validation.UMCG1576297	0.088875	-0.16664	G85128	61	CD	40	No	No	No	No	TRUE	FALSE
Validation.UMCG1705352	-0.15288	0.023379	G85127	63	UC	280	No	No	Yes	No	TRUE	FALSE
Validation.UMCG1708847	-0.08073	-0.03307	G85384	61	UC	40	No	No	No	No	TRUE	FALSE
Validation.UMCG2023308	-0.058	-0.14877	G85185	30	CD	46	No	Yes	No	No	TRUE	FALSE
Validation.UMCG2136686	-0.14044	-0.0168	G85117	64	UC	40	No	No	Yes	Yes	TRUE	FALSE
Validation.UMCG2739287	0.008305	0.054297	G85182	28	UC	41	No	No	No	No	TRUE	FALSE
Validation.UMCG2788516	0.307205	0.07802	G85404	43	CD	40	No	No	No	No	TRUE	FALSE
Validation.UMCG3243705	-0.14911	0.039172	G85246	29	UC	40	No	No	Yes	No	TRUE	FALSE
Validation.UMCG3299495	-0.15213	0.008878	G85364	28	UC	2170	No	No	Yes	Yes	TRUE	FALSE
Validation.UMCG3321127	-0.05857	0.143926	G85199	30	UC	40	No	No	Yes	No	TRUE	FALSE
Validation.UMCG3595094	-0.05543	0.298079	G85379	70	UC	510	No	Yes	Yes	Yes	TRUE	FALSE
Validation.UMCG3748218	-0.01746	0.090593	G85129	80	UC	2440	No	No	Yes	No	TRUE	FALSE
Validation.UMCG4000898	-0.15036	-0.07308	G85089	75	UC	NA	No	No	No	No	TRUE	FALSE
Validation.UMCG4081271	-0.08535	0.02802	G85161	28	UC	130	No	No	Yes	No	TRUE	FALSE
Validation.UMCG4268471	0.278194	0.066215	G85315	67	UC	40	No	No	No	Yes	TRUE	FALSE
Validation.UMCG4722506	-0.12308	0.201218	G85361	23	UC	435	No	No	Yes	No	TRUE	FALSE
Validation.UMCG4789724	-0.05834	0.214784	G85165	28	UC	NA	No	No	Yes	No	TRUE	FALSE
Validation.UMCG4851027	-0.08306	-0.04795	G85245	19	UC	40	No	No	Yes	No	TRUE	FALSE
Validation.UMCG5113553	-0.09574	-0.0612	G85291	67	UC	57	No	No	No	No	TRUE	FALSE
Validation.UMCG5308346	0.029475	0.057831	G85408	36	CD	175	No	No	Yes	No	TRUE	FALSE
Validation.UMCG5437940	0.335234	-0.05475	G85226	59	CD	NA	No	Yes	Yes	No	TRUE	FALSE
Validation.UMCG5613882	0.21617	0.179132	G85180	52	CD	86	No	Yes	No	No	TRUE	FALSE
Validation.UMCG5792346	0.014766	0.053951	G85387	48	CD	175	No	No	No	No	TRUE	FALSE
Validation.UMCG5921444	-0.14006	0.239994	G85230	50	CD	340	No	Yes	No	No	TRUE	FALSE
Validation.UMCG6047689	-0.16114	0.058428	G85401	28	UC	225	No	No	No	No	TRUE	FALSE
Validation.UMCG6054655	-0.12349	0.097677	G85373	77	UC	415	No	No	Yes	No	TRUE	FALSE
Validation.UMCG6262744	0.043037	0.003375	G85163	55	CD	160	No	No	No	No	TRUE	FALSE
Validation.UMCG6628208	-0.09946	-0.0279	G85369	45	CD	305	No	Yes	No	No	TRUE	FALSE
Validation.UMCG6720116	-0.14888	0.111721	G85385	67	UC	220	No	No	Yes	No	TRUE	FALSE
Validation.UMCG6738619	-0.11477	-0.0057	G85213	38	CD	625	No	Yes	No	Yes	TRUE	FALSE
Validation.UMCG6868484	-0.08225	0.147738	G85181	21	CD	40	No	Yes	No	Yes	TRUE	FALSE
Validation.UMCG6966873	-0.15447	0.107671	G85257	68	UC	440	No	No	Yes	No	TRUE	FALSE
Validation.UMCG7115152	0.078464	-0.20457	G85419	42	CD	40	No	No	No	No	TRUE	FALSE
Validation.UMCG7198526	0.010592	-0.07427	G85340	65	UC	130	No	No	Yes	No	TRUE	FALSE
Validation.UMCG7563651	-0.01975	0.141568	G85418	44	CD	165	No	No	No	No	TRUE	FALSE
Validation.UMCG8089650	0.101121	-0.07329	G85122	71	CD	195	No	No	No	No	TRUE	FALSE
Validation.UMCG8255148	-0.09775	0.25	G85136	21	UC	40	No	No	Yes	No	TRUE	FALSE
Validation.UMCG8438880	-0.09629	0.044269	G85405	32	CD	45	No	Yes	No	No	TRUE	FALSE
Validation.UMCG9119812	-0.02056	0.072477	G85166	38	CD	305	No	Yes	No	No	TRUE	FALSE
Validation.UMCG9189151	-0.11311	-0.12914	G85210	51	CD	44	No	Yes	No	No	TRUE	FALSE
Validation.UMCG9830707	0.006421	-0.16417	G85342	43	CD	NA	No	No	No	Yes	TRUE	FALSE

## Sheet: Fig 3B
	Axis.1	Axis.2	SRA_metagenome_name	Age	Diagnosis	Fecal.Calprotectin	antibiotic	immunosuppressant	mesalamine	steroids	Validation	Control
PRISM.7122	0.176535	0.011689	G36386	38	CD	207.484	No	Yes	No	No	FALSE	FALSE
PRISM.7147	-0.11609	0.108356	G48796	50	CD	NA	No	No	Yes	No	FALSE	FALSE
PRISM.7150	0.056022	-0.01209	G48780	41	CD	218.334	No	Yes	No	No	FALSE	FALSE
PRISM.7153	0.011902	0.269395	G36390	51	CD	NA	No	No	Yes	No	FALSE	FALSE
PRISM.7184	-0.00143	-0.00368	G36356	68	CD	20.168	No	No	No	No	FALSE	FALSE
PRISM.7406	0.276456	0.004352	G48804	59	CD	NA	No	No	Yes	No	FALSE	FALSE
PRISM.7408	0.152683	0.008885	G48815	52	CD	NA	No	Yes	No	No	FALSE	FALSE
PRISM.7421	-0.02071	0.226212	G36378	58	CD	79.331	No	No	Yes	No	FALSE	FALSE
PRISM.7486	-0.17759	0.075046	G36379	28	CD	242.303	No	Yes	Yes	No	FALSE	FALSE
PRISM.7496	-0.042	-0.12204	G72672	24	UC	17.8984	No	Yes	Yes	No	FALSE	FALSE
PRISM.7506	-0.09141	-0.11817	G48799	71	UC	NA	No	No	Yes	No	FALSE	FALSE
PRISM.7547	0.069858	-0.02446	G48823	38	CD	NA	No	Yes	No	No	FALSE	FALSE
PRISM.7658	-0.12893	0.126056	G36351	55	CD	99.6727	No	No	No	No	FALSE	FALSE
PRISM.7662	-0.14621	-0.04128	G72717	32	Control	14.2665	No	No	No	No	FALSE	TRUE
PRISM.7744	-0.08696	0.082629	G36371	49	CD	11.5373	No	No	No	No	FALSE	FALSE
PRISM.7759	-0.04167	0.074742	G36380	29	CD	40.4006	No	Yes	Yes	No	FALSE	FALSE
PRISM.7762	-0.08973	0.091959	G72673	40	UC	7.21356	NA	No	Yes	NA	FALSE	FALSE
PRISM.7776	-0.0843	-0.01251	G72674	29	UC	17.9968	No	Yes	No	No	FALSE	FALSE
PRISM.7791	0.028208	0.007539	G36368	34	CD	177.951	No	Yes	No	No	FALSE	FALSE
PRISM.7843	0.058661	-0.02984	G36369	58	CD	156.126	No	Yes	No	No	FALSE	FALSE
PRISM.7847	-0.13459	0.002786	G72718	23	Control	5.2556	No	No	No	No	FALSE	TRUE
PRISM.7852	-0.13915	-0.01176	G72675	58	UC	68.008	No	No	No	Yes	FALSE	FALSE
PRISM.7855	-0.11556	-0.04568	G72719	25	Control	86.7751	No	No	No	No	FALSE	TRUE
PRISM.7858	-0.07872	0.000586	G72720	27	Control	1.28677	No	No	No	No	FALSE	TRUE
PRISM.7860	-0.05698	0.09229	G72721	23	Control	2.23782	No	No	No	No	FALSE	TRUE
PRISM.7861	-0.1024	0.07236	G72722	23	Control	4.56827	No	No	No	No	FALSE	TRUE
PRISM.7862	-0.18291	0.037819	G72723	26	Control	0.66488	No	No	No	No	FALSE	TRUE
PRISM.7870	-0.02303	0.029392	G72724	26	Control	100.761	No	No	No	No	FALSE	TRUE
PRISM.7874	-0.11871	-0.03587	G72725	44	Control	1.62362	No	No	No	No	FALSE	TRUE
PRISM.7875	0.066357	-0.07298	G36348	45	CD	222.602	No	No	No	No	FALSE	FALSE
PRISM.7879	-0.11401	-0.13536	G72726	30	Control	18.5815	No	No	No	No	FALSE	TRUE
PRISM.7897	-0.09899	-0.06942	G72676	32	UC	53.4025	Yes	Yes	No	No	FALSE	FALSE
PRISM.7899	-0.1322	0.054233	G72727	24	Control	15.0904	No	No	No	No	FALSE	TRUE
PRISM.7904	-0.1121	0.111675	G72733	24	Control	17.0851	No	No	No	No	FALSE	TRUE
PRISM.7906	-0.1224	0.026641	G72734	24	Control	2.46327	No	No	No	No	FALSE	TRUE
PRISM.7908	-0.13794	0.157825	G72728	23	Control	NA	No	No	No	No	FALSE	TRUE
PRISM.7909	-0.09544	-0.07917	G72729	24	Control	6.01241	No	No	No	No	FALSE	TRUE
PRISM.7910	-0.1705	0.064566	G72735	24	Control	8.44367	No	No	No	No	FALSE	TRUE
PRISM.7911	-0.03876	0.107287	G72730	26	Control	39.7457	No	No	No	No	FALSE	TRUE
PRISM.7912	-0.13367	-0.0223	G72731	25	Control	22.2164	No	No	No	No	FALSE	TRUE
PRISM.7938	0.117766	0.222922	G36382	64	CD	117.6	Yes	No	No	No	FALSE	FALSE
PRISM.7941	0.251709	0.064654	G36349	32	CD	260.76	No	Yes	No	No	FALSE	FALSE
PRISM.7948	0.068472	0.245338	G36350	61	CD	77.8633	NA	No	Yes	No	FALSE	FALSE
PRISM.7955	-0.14318	0.069601	G72732	43	Control	NA	No	No	No	No	FALSE	TRUE
PRISM.7971	0.225129	-0.02626	G36347	60	CD	3.43834	Yes	Yes	Yes	No	FALSE	FALSE
PRISM.7989	0.276696	-0.01114	G36383	36	CD	47.2439	No	Yes	No	No	FALSE	FALSE
PRISM.8095	0.154014	-0.05033	G36370	60	CD	108.726	No	No	No	Yes	FALSE	FALSE
PRISM.8096	-0.09272	0.087341	G72677	26	UC	277.128	No	Yes	Yes	No	FALSE	FALSE
PRISM.8101	-0.0127	-0.07333	G72678	37	UC	NA	No	Yes	No	No	FALSE	FALSE
PRISM.8106	0.222654	-0.03757	G72679	21	UC	265.596	No	No	No	Yes	FALSE	FALSE
PRISM.8129	-0.1341	0.146051	G72680	22	UC	242.415	No	No	Yes	Yes	FALSE	FALSE
PRISM.8226	0.226224	-0.0542	G36389	40	CD	260.144	Yes	No	No	No	FALSE	FALSE
PRISM.8244	-0.00939	0.016002	G48787	47	Control	1.74443	No	No	No	No	FALSE	TRUE
PRISM.8264	0.204855	-0.09082	G36384	42	CD	210.66	Yes	Yes	No	No	FALSE	FALSE
PRISM.8275	0.059548	-0.10727	G48781	65	UC	209.826	No	No	Yes	No	FALSE	FALSE
PRISM.8283	-0.11777	-0.0323	G48798	39	Control	NA	No	No	No	No	FALSE	TRUE
PRISM.8332	-0.15445	0.0332	G48783	62	Control	NA	No	No	No	No	FALSE	TRUE
PRISM.8336	0.216982	-0.01249	G36385	29	CD	254.26	No	No	No	No	FALSE	FALSE
PRISM.8361	-0.00945	0.301955	G36392	47	CD	35.3432	No	No	No	Yes	FALSE	FALSE
PRISM.8374	0.143413	0.009677	G36357	30	CD	230.581	No	No	No	No	FALSE	FALSE
PRISM.8377	0.148276	0.010432	G36372	24	CD	217.339	No	Yes	No	No	FALSE	FALSE
PRISM.8406	-0.03399	0.194695	G48827	24	CD	NA	No	Yes	No	No	FALSE	FALSE
PRISM.8441	-0.07743	-0.08029	G72681	25	UC	7.64544	No	Yes	No	No	FALSE	FALSE
PRISM.8444	-0.07981	-0.1227	G72682	69	UC	31.9417	No	Yes	No	No	FALSE	FALSE
PRISM.8447	-0.12553	-0.06457	G72683	66	UC	164.544	No	No	Yes	No	FALSE	FALSE
PRISM.8452	0.109736	-0.10045	G36354	26	CD	211.33	No	No	No	Yes	FALSE	FALSE
PRISM.8458	0.124905	-0.04328	G72684	32	UC	10.7906	Yes	Yes	No	Yes	FALSE	FALSE
PRISM.8462	0.048379	-0.00422	G36352	41	CD	144.677	No	Yes	No	No	FALSE	FALSE
PRISM.8464	0.2706	0.026287	G72685	28	UC	166.389	No	Yes	No	Yes	FALSE	FALSE
PRISM.8466	-0.00762	0.16229	G36365	25	CD	8.58892	No	Yes	No	No	FALSE	FALSE
PRISM.8467	-0.06284	0.064525	G36353	27	CD	3.96491	No	No	Yes	Yes	FALSE	FALSE
PRISM.8475	0.025825	0.007872	G36355	66	CD	239.132	No	Yes	No	No	FALSE	FALSE
PRISM.8480	0.106002	-0.10731	G72686	35	UC	235.143	No	No	No	Yes	FALSE	FALSE
PRISM.8483	0.133006	-0.06507	G36394	36	CD	206.126	No	Yes	No	Yes	FALSE	FALSE
PRISM.8485	0.179042	-0.04731	G36366	51	CD	226.335	No	No	No	No	FALSE	FALSE
PRISM.8496	0.097219	-0.01673	G36358	54	CD	NA	No	No	Yes	No	FALSE	FALSE
PRISM.8502	0.126899	-0.09486	G72687	20	UC	NA	No	No	Yes	Yes	FALSE	FALSE
PRISM.8503	-0.13501	-0.07887	G72688	64	UC	12.415	No	No	No	No	FALSE	FALSE
PRISM.8511	0.176117	0.018163	G72689	27	UC	247.226	No	Yes	No	Yes	FALSE	FALSE
PRISM.8513	-0.00654	-0.06927	G72690	72	UC	32.0113	No	No	Yes	No	FALSE	FALSE
PRISM.8515	0.051235	-0.14479	G72691	64	UC	153.317	No	No	Yes	No	FALSE	FALSE
PRISM.8523	0.095265	-0.07236	G36360	46	CD	230.688	No	No	No	No	FALSE	FALSE
PRISM.8534	0.234062	-0.04981	G36361	57	CD	61.8517	Yes	No	No	Yes	FALSE	FALSE
PRISM.8537	0.27941	0.0409	G35127	42	CD	NA	No	Yes	Yes	Yes	FALSE	FALSE
PRISM.8564	0.129248	0.029345	G36362	31	CD	20.6528	No	No	Yes	No	FALSE	FALSE
PRISM.8565	0.185712	-0.06019	G48806	55	CD	250.161	No	Yes	No	No	FALSE	FALSE
PRISM.8573	-0.08709	-0.05633	G36367	31	CD	34.0755	NA	No	Yes	Yes	FALSE	FALSE
PRISM.8577	-0.12181	-0.04693	G35128	61	CD	213.106	No	Yes	No	No	FALSE	FALSE
PRISM.8589	-0.08919	-0.07328	G72714	58	Control	150.803	No	No	No	No	FALSE	TRUE
PRISM.8591	0.220697	0.001157	G36363	35	CD	237.62	No	Yes	No	No	FALSE	FALSE
PRISM.8592	-0.06463	0.193424	G36395	61	CD	15.9191	No	No	Yes	No	FALSE	FALSE
PRISM.8605	-0.0394	-0.05432	G72692	27	UC	231.347	No	No	Yes	Yes	FALSE	FALSE
PRISM.8624	0.177406	0.007465	G36375	29	CD	200.326	No	No	Yes	No	FALSE	FALSE
PRISM.8628	-0.08045	-0.19085	G72693	71	UC	193.826	No	Yes	Yes	No	FALSE	FALSE
PRISM.8629	0.21023	-0.04578	G36396	77	CD	1.53448	Yes	Yes	No	Yes	FALSE	FALSE
PRISM.8667	0.222955	0.001096	G72694	74	UC	NA	No	Yes	Yes	No	FALSE	FALSE
PRISM.8675	0.211793	0.019399	G35152	30	CD	23.678	No	Yes	No	No	FALSE	FALSE
PRISM.8683	-0.10025	0.21664	G72715	82	Control	205.352	No	No	No	No	FALSE	TRUE
PRISM.8692	-0.14103	-0.04487	G72695	68	UC	NA	No	No	No	No	FALSE	FALSE
PRISM.8696	-0.05165	0.146585	G72696	30	UC	NA	No	No	Yes	No	FALSE	FALSE
PRISM.8728	-0.08033	-0.04867	G48791	31	UC	NA	No	No	No	No	FALSE	FALSE
PRISM.8734	-0.02725	0.093367	G48784	29	UC	NA	No	Yes	Yes	Yes	FALSE	FALSE
PRISM.8735	0.004547	-0.0784	G48840	28	UC	NA	No	Yes	Yes	Yes	FALSE	FALSE
PRISM.8746	0.21474	-0.00584	G48805	21	CD	NA	Yes	No	No	Yes	FALSE	FALSE
PRISM.8749	0.222058	0.010521	G48820	25	CD	NA	Yes	No	No	Yes	FALSE	FALSE
PRISM.8753	0.037456	0.209858	G48777	30	CD	NA	No	Yes	No	No	FALSE	FALSE
PRISM.8754	-0.1473	-0.11344	G48789	30	Control	NA	No	No	No	No	FALSE	TRUE
PRISM.8758	0.258735	-0.00494	G48786	51	CD	NA	Yes	No	No	No	FALSE	FALSE
PRISM.8764	-0.03503	-0.11303	G48792	30	Control	NA	No	No	No	No	FALSE	TRUE
PRISM.8765	-0.08152	-0.16256	G48790	31	Control	NA	No	No	No	No	FALSE	TRUE
PRISM.8774	-0.13292	0.004555	G48831	30	Control	NA	No	No	No	No	FALSE	TRUE
PRISM.8776	-0.11245	0.02483	G48793	32	Control	NA	No	No	No	No	FALSE	TRUE
PRISM.8778	-0.0664	-0.11928	G48794	37	UC	NA	No	No	No	No	FALSE	FALSE
PRISM.8783	0.121485	0.130033	G48795	28	CD	NA	Yes	Yes	No	No	FALSE	FALSE
PRISM.8784	-0.05654	0.101754	G48826	61	Control	NA	No	No	No	No	FALSE	TRUE
PRISM.8785	-0.08603	-0.0934	G48802	36	UC	NA	No	No	No	No	FALSE	FALSE
PRISM.8788	-0.11543	0.053442	G48808	33	Control	NA	No	No	No	No	FALSE	TRUE
PRISM.8789	-0.11466	-0.11662	G72716	32	Control	NA	No	No	No	No	FALSE	TRUE
PRISM.8794	-0.13044	0.174993	G48807	24	CD	NA	No	No	NA	NA	FALSE	FALSE
PRISM.8795	-0.04197	0.098764	G72697	31	UC	NA	No	No	Yes	No	FALSE	FALSE
PRISM.8800	-0.11142	0.168413	G48810	29	CD	NA	No	Yes	Yes	No	FALSE	FALSE
PRISM.8802	0.109348	-0.13667	G48817	73	CD	NA	No	No	NA	No	FALSE	FALSE
PRISM.8803	-0.00171	-0.04947	G48812	74	UC	NA	No	Yes	Yes	No	FALSE	FALSE
PRISM.8805	0.199083	0.002788	G48814	23	UC	240.093	Yes	No	Yes	Yes	FALSE	FALSE
PRISM.8806	0.282769	-0.03043	G48819	31	CD	NA	Yes	No	Yes	No	FALSE	FALSE
PRISM.8807	0.24487	0.021878	G48841	43	CD	209.811	Yes	Yes	No	Yes	FALSE	FALSE
PRISM.8809	0.298497	-0.03185	G48822	63	UC	NA	No	No	No	No	FALSE	FALSE
PRISM.8815	0.339875	0.004767	G48821	38	UC	NA	No	No	No	No	FALSE	FALSE
PRISM.8841	0.106411	0.10677	G48842	26	CD	22.0635	No	No	No	No	FALSE	FALSE
PRISM.8843	0.146016	0.052661	G48839	28	CD	NA	No	Yes	No	Yes	FALSE	FALSE
PRISM.8844	0.220773	-0.01691	G72698	27	UC	NA	No	Yes	No	No	FALSE	FALSE
PRISM.8846	0.013061	0.212263	G48832	55	UC	NA	No	Yes	No	No	FALSE	FALSE
PRISM.8847	0.141345	-0.04565	G48838	22	CD	NA	No	No	Yes	No	FALSE	FALSE
PRISM.8849	0.26468	-0.04399	G48836	33	UC	144.814	Yes	No	No	No	FALSE	FALSE
PRISM.8878	-0.08237	0.016344	G72671	24	CD	NA	No	No	No	No	FALSE	FALSE
PRISM.8882	-0.01097	-0.017	G72699	62	UC	223.979	No	Yes	No	No	FALSE	FALSE
PRISM.8892	0.086338	0.074726	G72670	26	CD	56.4272	No	Yes	No	No	FALSE	FALSE
PRISM.8894	-0.09898	-0.13247	G72701	75	UC	NA	No	No	No	No	FALSE	FALSE
PRISM.8898	0.022187	-0.04022	G72702	29	UC	NA	No	No	No	Yes	FALSE	FALSE
PRISM.8924	0.027952	-0.12898	G72703	31	UC	NA	No	No	Yes	No	FALSE	FALSE
PRISM.8932	0.242443	-0.04412	G72704	72	UC	256.608	Yes	Yes	No	Yes	FALSE	FALSE
PRISM.8982	0.007753	-0.173	G72705	76	UC	NA	No	No	Yes	No	FALSE	FALSE
PRISM.8998	0.086114	0.017431	G72713	62	UC	NA	No	Yes	No	No	FALSE	FALSE
PRISM.9010	-0.1359	-0.03516	G72706	41	UC	NA	No	No	Yes	No	FALSE	FALSE
PRISM.9018	-0.11627	0.029221	G72708	30	UC	NA	No	Yes	No	Yes	FALSE	FALSE
PRISM.9030	0.117516	-0.01639	G72709	59	UC	NA	No	No	Yes	No	FALSE	FALSE
PRISM.9033	-0.08289	-0.10151	G72710	71	UC	NA	No	No	Yes	No	FALSE	FALSE
PRISM.9074	0.18192	-0.01722	G72711	35	UC	NA	No	No	Yes	No	FALSE	FALSE
PRISM.9079	-0.06096	0.078884	G72712	68	UC	NA	No	No	Yes	No	FALSE	FALSE
PRISM.9126	-0.10742	-0.01244	G72736	67	Control	NA	No	No	No	No	FALSE	TRUE
PRISM.9148	-0.0826	-0.10367	G72737	22	Control	NA	No	No	No	No	FALSE	TRUE
Validation.LLDeep_0001	-0.1369	-0.03175	G83321	40	Control	10	No	NA	NA	NA	TRUE	TRUE
Validation.LLDeep_0003	-0.1363	-0.06847	G83168	41	Control	46	No	NA	NA	NA	TRUE	TRUE
Validation.LLDeep_0010	0.024171	-0.09166	G83192	26	Control	10	No	NA	NA	NA	TRUE	TRUE
Validation.LLDeep_0011	-0.10042	-0.15077	G82952	33	Control	91	No	NA	NA	NA	TRUE	TRUE
Validation.LLDeep_0012	-0.16917	0.013864	G82627	32	Control	17.8	No	NA	NA	NA	TRUE	TRUE
Validation.LLDeep_0015	-0.16241	-0.10934	G83955	35	Control	97.5	No	NA	NA	NA	TRUE	TRUE
Validation.LLDeep_0018	-0.11008	-0.16925	G83885	28	Control	71.2	No	NA	NA	NA	TRUE	TRUE
Validation.LLDeep_0021	-0.06272	-0.15456	G84147	35	Control	21.5	No	NA	NA	NA	TRUE	TRUE
Validation.LLDeep_0022	-0.11842	-0.04763	G83001	35	Control	360	No	NA	NA	NA	TRUE	TRUE
Validation.LLDeep_0024	-0.11413	-0.14418	G83234	53	Control	125.2	No	NA	NA	NA	TRUE	TRUE
Validation.LLDeep_0026	-0.16987	0.063254	G82738	53	Control	10	No	NA	NA	NA	TRUE	TRUE
Validation.LLDeep_0027	-0.18016	0.100238	G83335	51	Control	20.9	No	NA	NA	NA	TRUE	TRUE
Validation.LLDeep_0028	-0.10368	-0.09504	G82708	50	Control	107	No	NA	NA	NA	TRUE	TRUE
Validation.LLDeep_0029	-0.14675	0.061702	G83327	49	Control	28.9	No	NA	NA	NA	TRUE	TRUE
Validation.LLDeep_0030	-0.14741	0.009016	G82698	48	Control	10	No	NA	NA	NA	TRUE	TRUE
Validation.LLDeep_0033	-0.03474	-0.17861	G83913	36	Control	14.3	No	NA	NA	NA	TRUE	TRUE
Validation.LLDeep_0034	-0.15735	-0.06363	G82666	32	Control	36.5	No	NA	NA	NA	TRUE	TRUE
Validation.LLDeep_0037	-0.12898	-0.13141	G82589	46	Control	16.3	No	NA	NA	NA	TRUE	TRUE
Validation.LLDeep_0039	0.02571	0.106787	G82786	40	Control	56.4	No	NA	NA	NA	TRUE	TRUE
Validation.LLDeep_0043	-0.13641	-0.11334	G83901	32	Control	46.6	No	NA	NA	NA	TRUE	TRUE
Validation.LLDeep_0047	-0.17187	-0.03005	G83831	52	Control	13.3	No	NA	NA	NA	TRUE	TRUE
Validation.LLDeep_0052	-0.13319	-0.03975	G84104	51	Control	10	No	NA	NA	NA	TRUE	TRUE
Validation.UMCG0333264	-0.08012	0.17829	G85420	44	CD	NA	No	Yes	No	No	TRUE	FALSE
Validation.UMCG1180653	-0.14633	-0.0443	G85171	64	UC	64	No	No	Yes	Yes	TRUE	FALSE
Validation.UMCG1576297	0.042343	0.176273	G85128	61	CD	40	No	No	No	No	TRUE	FALSE
Validation.UMCG1705352	-0.11633	-0.01887	G85127	63	UC	280	No	No	Yes	No	TRUE	FALSE
Validation.UMCG1708847	-0.03848	-0.13146	G85384	61	UC	40	No	No	No	No	TRUE	FALSE
Validation.UMCG2023308	-0.05799	0.208823	G85185	30	CD	46	No	Yes	No	No	TRUE	FALSE
Validation.UMCG2136686	-0.13598	0.005086	G85117	64	UC	40	No	No	Yes	Yes	TRUE	FALSE
Validation.UMCG2739287	-0.01563	-0.01329	G85182	28	UC	41	No	No	No	No	TRUE	FALSE
Validation.UMCG2788516	0.268797	-0.03576	G85404	43	CD	40	No	No	No	No	TRUE	FALSE
Validation.UMCG3243705	-0.13263	-0.0717	G85246	29	UC	40	No	No	Yes	No	TRUE	FALSE
Validation.UMCG3299495	-0.13174	-0.05979	G85364	28	UC	2170	No	No	Yes	Yes	TRUE	FALSE
Validation.UMCG3321127	0.008093	0.103731	G85199	30	UC	40	No	No	Yes	No	TRUE	FALSE
Validation.UMCG3595094	-0.04195	-0.14999	G85379	70	UC	510	No	Yes	Yes	Yes	TRUE	FALSE
Validation.UMCG3748218	0.02436	-0.08975	G85129	80	UC	2440	No	No	Yes	No	TRUE	FALSE
Validation.UMCG4000898	-0.16675	-0.00042	G85089	75	UC	NA	No	No	No	No	TRUE	FALSE
Validation.UMCG4081271	-0.07695	-0.07747	G85161	28	UC	130	No	No	Yes	No	TRUE	FALSE
Validation.UMCG4268471	0.228794	-0.07069	G85315	67	UC	40	No	No	No	Yes	TRUE	FALSE
Validation.UMCG4722506	-0.10617	-0.02804	G85361	23	UC	435	No	No	Yes	No	TRUE	FALSE
Validation.UMCG4789724	-0.01759	-0.126	G85165	28	UC	NA	No	No	Yes	No	TRUE	FALSE
Validation.UMCG4851027	-0.03775	0.20749	G85245	19	UC	40	No	No	Yes	No	TRUE	FALSE
Validation.UMCG5113553	-0.06312	0.074413	G85291	67	UC	57	No	No	No	No	TRUE	FALSE
Validation.UMCG5308346	0.113903	-0.04809	G85408	36	CD	175	No	No	Yes	No	TRUE	FALSE
Validation.UMCG5437940	0.22487	0.04276	G85226	59	CD	NA	No	Yes	Yes	No	TRUE	FALSE
Validation.UMCG5613882	0.163752	0.039489	G85180	52	CD	86	No	Yes	No	No	TRUE	FALSE
Validation.UMCG5792346	0.03505	-0.01734	G85387	48	CD	175	No	No	No	No	TRUE	FALSE
Validation.UMCG5921444	-0.11092	-0.08534	G85230	50	CD	340	No	Yes	No	No	TRUE	FALSE
Validation.UMCG6047689	-0.12077	0.038475	G85401	28	UC	225	No	No	No	No	TRUE	FALSE
Validation.UMCG6054655	-0.06188	0.036517	G85373	77	UC	415	No	No	Yes	No	TRUE	FALSE
Validation.UMCG6262744	0.149775	-0.00721	G85163	55	CD	160	No	No	No	No	TRUE	FALSE
Validation.UMCG6628208	-0.11615	-0.06464	G85369	45	CD	305	No	Yes	No	No	TRUE	FALSE
Validation.UMCG6720116	-0.10714	0.00853	G85385	67	UC	220	No	No	Yes	No	TRUE	FALSE
Validation.UMCG6738619	-0.05731	0.109352	G85213	38	CD	625	No	Yes	No	Yes	TRUE	FALSE
Validation.UMCG6868484	-0.08196	-0.09994	G85181	21	CD	40	No	Yes	No	Yes	TRUE	FALSE
Validation.UMCG6966873	-0.13515	-0.0995	G85257	68	UC	440	No	No	Yes	No	TRUE	FALSE
Validation.UMCG7115152	0.065782	0.198411	G85419	42	CD	40	No	No	No	No	TRUE	FALSE
Validation.UMCG7198526	0.030713	0.058178	G85340	65	UC	130	No	No	Yes	No	TRUE	FALSE
Validation.UMCG7563651	0.026425	-0.06236	G85418	44	CD	165	No	No	No	No	TRUE	FALSE
Validation.UMCG8089650	0.099407	0.165323	G85122	71	CD	195	No	No	No	No	TRUE	FALSE
Validation.UMCG8255148	0.003778	-0.12313	G85136	21	UC	40	No	No	Yes	No	TRUE	FALSE
Validation.UMCG8438880	-0.06253	0.032386	G85405	32	CD	45	No	Yes	No	No	TRUE	FALSE
Validation.UMCG9119812	0.019386	0.005811	G85166	38	CD	305	No	Yes	No	No	TRUE	FALSE
Validation.UMCG9189151	-0.0737	0.078931	G85210	51	CD	44	No	Yes	No	No	TRUE	FALSE
Validation.UMCG9830707	-0.03435	0.25188	G85342	43	CD	NA	No	No	No	Yes	TRUE	FALSE

## Sheet: Fig 3C
	Axis.1	Axis.2	SRA_metagenome_name	Age	Diagnosis	Fecal.Calprotectin	antibiotic	immunosuppressant	mesalamine	steroids	Validation	Control
PRISM.7122	0.199367	0.024391	G36386	38	CD	207.484	No	Yes	No	No	FALSE	FALSE
PRISM.7147	-0.11347	0.130671	G48796	50	CD	NA	No	No	Yes	No	FALSE	FALSE
PRISM.7150	0.048165	0.008214	G48780	41	CD	218.334	No	Yes	No	No	FALSE	FALSE
PRISM.7153	0.01733	0.284663	G36390	51	CD	NA	No	No	Yes	No	FALSE	FALSE
PRISM.7184	0.003794	-0.03568	G36356	68	CD	20.168	No	No	No	No	FALSE	FALSE
PRISM.7406	0.306178	0.003185	G48804	59	CD	NA	No	No	Yes	No	FALSE	FALSE
PRISM.7408	0.171248	-0.03943	G48815	52	CD	NA	No	Yes	No	No	FALSE	FALSE
PRISM.7421	-0.00993	0.224926	G36378	58	CD	79.331	No	No	Yes	No	FALSE	FALSE
PRISM.7486	-0.17189	0.064865	G36379	28	CD	242.303	No	Yes	Yes	No	FALSE	FALSE
PRISM.7496	-0.04158	-0.17901	G72672	24	UC	17.8984	No	Yes	Yes	No	FALSE	FALSE
PRISM.7506	-0.10063	-0.12176	G48799	71	UC	NA	No	No	Yes	No	FALSE	FALSE
PRISM.7547	0.066055	-0.02684	G48823	38	CD	NA	No	Yes	No	No	FALSE	FALSE
PRISM.7658	-0.12136	0.120804	G36351	55	CD	99.6727	No	No	No	No	FALSE	FALSE
PRISM.7662	-0.15331	-0.02096	G72717	32	Control	14.2665	No	No	No	No	FALSE	TRUE
PRISM.7744	-0.09764	0.117473	G36371	49	CD	11.5373	No	No	No	No	FALSE	FALSE
PRISM.7759	-0.04458	0.055696	G36380	29	CD	40.4006	No	Yes	Yes	No	FALSE	FALSE
PRISM.7762	-0.08379	0.059706	G72673	40	UC	7.21356	NA	No	Yes	NA	FALSE	FALSE
PRISM.7776	-0.07974	-0.0626	G72674	29	UC	17.9968	No	Yes	No	No	FALSE	FALSE
PRISM.7791	0.032428	-0.03456	G36368	34	CD	177.951	No	Yes	No	No	FALSE	FALSE
PRISM.7843	0.065992	-0.09615	G36369	58	CD	156.126	No	Yes	No	No	FALSE	FALSE
PRISM.7847	-0.12872	0.011629	G72718	23	Control	5.2556	No	No	No	No	FALSE	TRUE
PRISM.7852	-0.14891	0.004563	G72675	58	UC	68.008	No	No	No	Yes	FALSE	FALSE
PRISM.7855	-0.11868	-0.02711	G72719	25	Control	86.7751	No	No	No	No	FALSE	TRUE
PRISM.7858	-0.07905	0.003382	G72720	27	Control	1.28677	No	No	No	No	FALSE	TRUE
PRISM.7860	-0.05161	0.070652	G72721	23	Control	2.23782	No	No	No	No	FALSE	TRUE
PRISM.7861	-0.10372	0.072165	G72722	23	Control	4.56827	No	No	No	No	FALSE	TRUE
PRISM.7862	-0.17937	0.064074	G72723	26	Control	0.66488	No	No	No	No	FALSE	TRUE
PRISM.7870	-0.05111	0.0657	G72724	26	Control	100.761	No	No	No	No	FALSE	TRUE
PRISM.7874	-0.13055	-0.03213	G72725	44	Control	1.62362	No	No	No	No	FALSE	TRUE
PRISM.7875	0.022334	-0.00904	G36348	45	CD	222.602	No	No	No	No	FALSE	FALSE
PRISM.7879	-0.14695	-0.11254	G72726	30	Control	18.5815	No	No	No	No	FALSE	TRUE
PRISM.7897	-0.10058	-0.10043	G72676	32	UC	53.4025	Yes	Yes	No	No	FALSE	FALSE
PRISM.7899	-0.12963	0.081456	G72727	24	Control	15.0904	No	No	No	No	FALSE	TRUE
PRISM.7904	-0.10936	0.126027	G72733	24	Control	17.0851	No	No	No	No	FALSE	TRUE
PRISM.7906	-0.12398	0.027654	G72734	24	Control	2.46327	No	No	No	No	FALSE	TRUE
PRISM.7908	-0.14029	0.169399	G72728	23	Control	NA	No	No	No	No	FALSE	TRUE
PRISM.7909	-0.10548	-0.07465	G72729	24	Control	6.01241	No	No	No	No	FALSE	TRUE
PRISM.7910	-0.16007	0.063639	G72735	24	Control	8.44367	No	No	No	No	FALSE	TRUE
PRISM.7911	-0.02869	0.084252	G72730	26	Control	39.7457	No	No	No	No	FALSE	TRUE
PRISM.7912	-0.13317	-0.00808	G72731	25	Control	22.2164	No	No	No	No	FALSE	TRUE
PRISM.7938	0.136602	0.237128	G36382	64	CD	117.6	Yes	No	No	No	FALSE	FALSE
PRISM.7941	0.281335	0.064429	G36349	32	CD	260.76	No	Yes	No	No	FALSE	FALSE
PRISM.7948	0.076183	0.252636	G36350	61	CD	77.8633	NA	No	Yes	No	FALSE	FALSE
PRISM.7955	-0.15146	0.098999	G72732	43	Control	NA	No	No	No	No	FALSE	TRUE
PRISM.7971	0.248521	-0.03884	G36347	60	CD	3.43834	Yes	Yes	Yes	No	FALSE	FALSE
PRISM.7989	0.310304	-0.03283	G36383	36	CD	47.2439	No	Yes	No	No	FALSE	FALSE
PRISM.8095	0.171288	-0.12576	G36370	60	CD	108.726	No	No	No	Yes	FALSE	FALSE
PRISM.8096	-0.11436	0.12496	G72677	26	UC	277.128	No	Yes	Yes	No	FALSE	FALSE
PRISM.8101	-0.01939	-0.07007	G72678	37	UC	NA	No	Yes	No	No	FALSE	FALSE
PRISM.8106	0.242599	0.004554	G72679	21	UC	265.596	No	No	No	Yes	FALSE	FALSE
PRISM.8129	-0.12646	0.143987	G72680	22	UC	242.415	No	No	Yes	Yes	FALSE	FALSE
PRISM.8226	0.241017	-0.01582	G36389	40	CD	260.144	Yes	No	No	No	FALSE	FALSE
PRISM.8244	-0.01513	0.022267	G48787	47	Control	1.74443	No	No	No	No	FALSE	TRUE
PRISM.8264	0.215638	-0.03929	G36384	42	CD	210.66	Yes	Yes	No	No	FALSE	FALSE
PRISM.8275	0.041243	-0.13866	G48781	65	UC	209.826	No	No	Yes	No	FALSE	FALSE
PRISM.8283	-0.12299	-0.01935	G48798	39	Control	NA	No	No	No	No	FALSE	TRUE
PRISM.8332	-0.15676	0.046412	G48783	62	Control	NA	No	No	No	No	FALSE	TRUE
PRISM.8336	0.24035	-0.02885	G36385	29	CD	254.26	No	No	No	No	FALSE	FALSE
PRISM.8361	0.000488	0.313196	G36392	47	CD	35.3432	No	No	No	Yes	FALSE	FALSE
PRISM.8374	0.154313	-0.03608	G36357	30	CD	230.581	No	No	No	No	FALSE	FALSE
PRISM.8377	0.167002	0.011947	G36372	24	CD	217.339	No	Yes	No	No	FALSE	FALSE
PRISM.8406	-0.0227	0.165947	G48827	24	CD	NA	No	Yes	No	No	FALSE	FALSE
PRISM.8441	-0.08314	-0.07396	G72681	25	UC	7.64544	No	Yes	No	No	FALSE	FALSE
PRISM.8444	-0.09695	-0.11774	G72682	69	UC	31.9417	No	Yes	No	No	FALSE	FALSE
PRISM.8447	-0.1433	-0.06426	G72683	66	UC	164.544	No	No	Yes	No	FALSE	FALSE
PRISM.8452	0.055547	-0.03044	G36354	26	CD	211.33	No	No	No	Yes	FALSE	FALSE
PRISM.8458	0.126955	-0.03647	G72684	32	UC	10.7906	Yes	Yes	No	Yes	FALSE	FALSE
PRISM.8462	0.057607	-0.03516	G36352	41	CD	144.677	No	Yes	No	No	FALSE	FALSE
PRISM.8464	0.295882	0.028857	G72685	28	UC	166.389	No	Yes	No	Yes	FALSE	FALSE
PRISM.8466	0.000823	0.144016	G36365	25	CD	8.58892	No	Yes	No	No	FALSE	FALSE
PRISM.8467	-0.06144	0.072032	G36353	27	CD	3.96491	No	No	Yes	Yes	FALSE	FALSE
PRISM.8475	0.039851	-0.00487	G36355	66	CD	239.132	No	Yes	No	No	FALSE	FALSE
PRISM.8480	0.034907	-0.0274	G72686	35	UC	235.143	No	No	No	Yes	FALSE	FALSE
PRISM.8483	0.14998	-0.1169	G36394	36	CD	206.126	No	Yes	No	Yes	FALSE	FALSE
PRISM.8485	0.191954	-0.05868	G36366	51	CD	226.335	No	No	No	No	FALSE	FALSE
PRISM.8496	0.11029	-0.06429	G36358	54	CD	NA	No	No	Yes	No	FALSE	FALSE
PRISM.8502	0.084691	-0.01706	G72687	20	UC	NA	No	No	Yes	Yes	FALSE	FALSE
PRISM.8503	-0.15582	-0.04626	G72688	64	UC	12.415	No	No	No	No	FALSE	FALSE
PRISM.8511	0.197433	0.009365	G72689	27	UC	247.226	No	Yes	No	Yes	FALSE	FALSE
PRISM.8513	-0.02142	-0.0395	G72690	72	UC	32.0113	No	No	Yes	No	FALSE	FALSE
PRISM.8515	0.055954	-0.22606	G72691	64	UC	153.317	No	No	Yes	No	FALSE	FALSE
PRISM.8523	0.064397	-0.0183	G36360	46	CD	230.688	No	No	No	No	FALSE	FALSE
PRISM.8534	0.259533	-0.06338	G36361	57	CD	61.8517	Yes	No	No	Yes	FALSE	FALSE
PRISM.8537	0.308142	0.014803	G35127	42	CD	NA	No	Yes	Yes	Yes	FALSE	FALSE
PRISM.8564	0.138444	0.015645	G36362	31	CD	20.6528	No	No	Yes	No	FALSE	FALSE
PRISM.8565	0.181524	-0.01764	G48806	55	CD	250.161	No	Yes	No	No	FALSE	FALSE
PRISM.8573	-0.08538	-0.08724	G36367	31	CD	34.0755	NA	No	Yes	Yes	FALSE	FALSE
PRISM.8577	-0.12505	-0.04082	G35128	61	CD	213.106	No	Yes	No	No	FALSE	FALSE
PRISM.8589	-0.09814	-0.05975	G72714	58	Control	150.803	No	No	No	No	FALSE	TRUE
PRISM.8591	0.245378	-0.00466	G36363	35	CD	237.62	No	Yes	No	No	FALSE	FALSE
PRISM.8592	-0.06784	0.198254	G36395	61	CD	15.9191	No	No	Yes	No	FALSE	FALSE
PRISM.8605	-0.09119	-0.01383	G72692	27	UC	231.347	No	No	Yes	Yes	FALSE	FALSE
PRISM.8624	0.191582	0.010642	G36375	29	CD	200.326	No	No	Yes	No	FALSE	FALSE
PRISM.8628	-0.11559	-0.18139	G72693	71	UC	193.826	No	Yes	Yes	No	FALSE	FALSE
PRISM.8629	0.228363	-0.03735	G36396	77	CD	1.53448	Yes	Yes	No	Yes	FALSE	FALSE
PRISM.8667	0.253583	-0.00529	G72694	74	UC	NA	No	Yes	Yes	No	FALSE	FALSE
PRISM.8675	0.229857	-0.00664	G35152	30	CD	23.678	No	Yes	No	No	FALSE	FALSE
PRISM.8683	-0.08944	0.222886	G72715	82	Control	205.352	No	No	No	No	FALSE	TRUE
PRISM.8692	-0.15239	-0.00788	G72695	68	UC	NA	No	No	No	No	FALSE	FALSE
PRISM.8696	-0.05699	0.169326	G72696	30	UC	NA	No	No	Yes	No	FALSE	FALSE
PRISM.8728	-0.11965	-0.007	G48791	31	UC	NA	No	No	No	No	FALSE	FALSE
PRISM.8734	-0.03744	0.117081	G48784	29	UC	NA	No	Yes	Yes	Yes	FALSE	FALSE
PRISM.8735	-0.01889	-0.06338	G48840	28	UC	NA	No	Yes	Yes	Yes	FALSE	FALSE
PRISM.8746	0.241457	-0.02831	G48805	21	CD	NA	Yes	No	No	Yes	FALSE	FALSE
PRISM.8749	0.245917	-0.00728	G48820	25	CD	NA	Yes	No	No	Yes	FALSE	FALSE
PRISM.8753	0.051236	0.183631	G48777	30	CD	NA	No	Yes	No	No	FALSE	FALSE
PRISM.8754	-0.15968	-0.09177	G48789	30	Control	NA	No	No	No	No	FALSE	TRUE
PRISM.8758	0.283074	-0.01169	G48786	51	CD	NA	Yes	No	No	No	FALSE	FALSE
PRISM.8764	-0.06476	-0.08634	G48792	30	Control	NA	No	No	No	No	FALSE	TRUE
PRISM.8765	-0.14894	-0.11254	G48790	31	Control	NA	No	No	No	No	FALSE	TRUE
PRISM.8774	-0.14152	0.025434	G48831	30	Control	NA	No	No	No	No	FALSE	TRUE
PRISM.8776	-0.13004	0.064845	G48793	32	Control	NA	No	No	No	No	FALSE	TRUE
PRISM.8778	-0.09384	-0.08346	G48794	37	UC	NA	No	No	No	No	FALSE	FALSE
PRISM.8783	0.13437	0.15453	G48795	28	CD	NA	Yes	Yes	No	No	FALSE	FALSE
PRISM.8784	-0.06139	0.146886	G48826	61	Control	NA	No	No	No	No	FALSE	TRUE
PRISM.8785	-0.10166	-0.08469	G48802	36	UC	NA	No	No	No	No	FALSE	FALSE
PRISM.8788	-0.11859	0.083854	G48808	33	Control	NA	No	No	No	No	FALSE	TRUE
PRISM.8789	-0.11767	-0.11698	G72716	32	Control	NA	No	No	No	No	FALSE	TRUE
PRISM.8794	-0.12876	0.193113	G48807	24	CD	NA	No	No	NA	NA	FALSE	FALSE
PRISM.8795	-0.04925	0.118319	G72697	31	UC	NA	No	No	Yes	No	FALSE	FALSE
PRISM.8800	-0.09696	0.144933	G48810	29	CD	NA	No	Yes	Yes	No	FALSE	FALSE
PRISM.8802	0.065565	-0.09469	G48817	73	CD	NA	No	No	NA	No	FALSE	FALSE
PRISM.8803	-0.00264	-0.05307	G48812	74	UC	NA	No	Yes	Yes	No	FALSE	FALSE
PRISM.8805	0.20937	0.036569	G48814	23	UC	240.093	Yes	No	Yes	Yes	FALSE	FALSE
PRISM.8806	0.315508	-0.04009	G48819	31	CD	NA	Yes	No	Yes	No	FALSE	FALSE
PRISM.8807	0.268711	0.012837	G48841	43	CD	209.811	Yes	Yes	No	Yes	FALSE	FALSE
PRISM.8809	0.331159	-0.03285	G48822	63	UC	NA	No	No	No	No	FALSE	FALSE
PRISM.8815	0.377657	-0.01173	G48821	38	UC	NA	No	No	No	No	FALSE	FALSE
PRISM.8841	0.126549	0.099027	G48842	26	CD	22.0635	No	No	No	No	FALSE	FALSE
PRISM.8843	0.162678	0.025737	G48839	28	CD	NA	No	Yes	No	Yes	FALSE	FALSE
PRISM.8844	0.245791	-0.03955	G72698	27	UC	NA	No	Yes	No	No	FALSE	FALSE
PRISM.8846	0.014646	0.222132	G48832	55	UC	NA	No	Yes	No	No	FALSE	FALSE
PRISM.8847	0.146884	-0.05523	G48838	22	CD	NA	No	No	Yes	No	FALSE	FALSE
PRISM.8849	0.291825	-0.02953	G48836	33	UC	144.814	Yes	No	No	No	FALSE	FALSE
PRISM.8878	-0.07809	0.02786	G72671	24	CD	NA	No	No	No	No	FALSE	FALSE
PRISM.8882	-0.05189	0.039953	G72699	62	UC	223.979	No	Yes	No	No	FALSE	FALSE
PRISM.8892	0.104657	0.014151	G72670	26	CD	56.4272	No	Yes	No	No	FALSE	FALSE
PRISM.8894	-0.11533	-0.14112	G72701	75	UC	NA	No	No	No	No	FALSE	FALSE
PRISM.8898	0.023325	-0.05674	G72702	29	UC	NA	No	No	No	Yes	FALSE	FALSE
PRISM.8924	0.02183	-0.12327	G72703	31	UC	NA	No	No	Yes	No	FALSE	FALSE
PRISM.8932	0.261634	-0.05575	G72704	72	UC	256.608	Yes	Yes	No	Yes	FALSE	FALSE
PRISM.8982	-0.01249	-0.1831	G72705	76	UC	NA	No	No	Yes	No	FALSE	FALSE
PRISM.8998	0.090302	0.022608	G72713	62	UC	NA	No	Yes	No	No	FALSE	FALSE
PRISM.9010	-0.14336	-0.01061	G72706	41	UC	NA	No	No	Yes	No	FALSE	FALSE
PRISM.9018	-0.13548	0.047235	G72708	30	UC	NA	No	Yes	No	Yes	FALSE	FALSE
PRISM.9030	0.127719	-0.07964	G72709	59	UC	NA	No	No	Yes	No	FALSE	FALSE
PRISM.9033	-0.13185	-0.08908	G72710	71	UC	NA	No	No	Yes	No	FALSE	FALSE
PRISM.9074	0.19848	-0.00091	G72711	35	UC	NA	No	No	Yes	No	FALSE	FALSE
PRISM.9079	-0.04914	0.093192	G72712	68	UC	NA	No	No	Yes	No	FALSE	FALSE
PRISM.9126	-0.10577	-0.02472	G72736	67	Control	NA	No	No	No	No	FALSE	TRUE
PRISM.9148	-0.07742	-0.1316	G72737	22	Control	NA	No	No	No	No	FALSE	TRUE
Validation.LLDeep_0001	-0.1649	0.01917	G83321	40	Control	10	No	NA	NA	NA	TRUE	TRUE
Validation.LLDeep_0003	-0.13592	-0.06952	G83168	41	Control	46	No	NA	NA	NA	TRUE	TRUE
Validation.LLDeep_0010	0.011958	-0.09099	G83192	26	Control	10	No	NA	NA	NA	TRUE	TRUE
Validation.LLDeep_0011	-0.1041	-0.1668	G82952	33	Control	91	No	NA	NA	NA	TRUE	TRUE
Validation.LLDeep_0012	-0.15987	-0.00846	G82627	32	Control	17.8	No	NA	NA	NA	TRUE	TRUE
Validation.LLDeep_0015	-0.16496	-0.10963	G83955	35	Control	97.5	No	NA	NA	NA	TRUE	TRUE
Validation.LLDeep_0018	-0.11577	-0.17201	G83885	28	Control	71.2	No	NA	NA	NA	TRUE	TRUE
Validation.LLDeep_0021	-0.08943	-0.13073	G84147	35	Control	21.5	No	NA	NA	NA	TRUE	TRUE
Validation.LLDeep_0022	-0.13328	-0.03095	G83001	35	Control	360	No	NA	NA	NA	TRUE	TRUE
Validation.LLDeep_0024	-0.11589	-0.16121	G83234	53	Control	125.2	No	NA	NA	NA	TRUE	TRUE
Validation.LLDeep_0026	-0.1566	0.043316	G82738	53	Control	10	No	NA	NA	NA	TRUE	TRUE
Validation.LLDeep_0027	-0.16494	0.09844	G83335	51	Control	20.9	No	NA	NA	NA	TRUE	TRUE
Validation.LLDeep_0028	-0.10407	-0.10582	G82708	50	Control	107	No	NA	NA	NA	TRUE	TRUE
Validation.LLDeep_0029	-0.14405	0.066461	G83327	49	Control	28.9	No	NA	NA	NA	TRUE	TRUE
Validation.LLDeep_0030	-0.14175	-0.00123	G82698	48	Control	10	No	NA	NA	NA	TRUE	TRUE
Validation.LLDeep_0033	-0.04724	-0.176	G83913	36	Control	14.3	No	NA	NA	NA	TRUE	TRUE
Validation.LLDeep_0034	-0.15806	-0.0863	G82666	32	Control	36.5	No	NA	NA	NA	TRUE	TRUE
Validation.LLDeep_0037	-0.13969	-0.12155	G82589	46	Control	16.3	No	NA	NA	NA	TRUE	TRUE
Validation.LLDeep_0039	0.03424	0.090068	G82786	40	Control	56.4	No	NA	NA	NA	TRUE	TRUE
Validation.LLDeep_0043	-0.1413	-0.15514	G83901	32	Control	46.6	No	NA	NA	NA	TRUE	TRUE
Validation.LLDeep_0047	-0.17535	-0.01726	G83831	52	Control	13.3	No	NA	NA	NA	TRUE	TRUE
Validation.LLDeep_0052	-0.1284	-0.05361	G84104	51	Control	10	No	NA	NA	NA	TRUE	TRUE
Validation.UMCG0333264	-0.0641	0.144255	G85420	44	CD	NA	No	Yes	No	No	TRUE	FALSE
Validation.UMCG1180653	-0.16006	-0.054	G85171	64	UC	64	No	No	Yes	Yes	TRUE	FALSE
Validation.UMCG1576297	0.046575	0.189256	G85128	61	CD	40	No	No	No	No	TRUE	FALSE
Validation.UMCG1705352	-0.12254	-0.00986	G85127	63	UC	280	No	No	Yes	No	TRUE	FALSE
Validation.UMCG1708847	-0.11001	-0.05181	G85384	61	UC	40	No	No	No	No	TRUE	FALSE
Validation.UMCG2023308	-0.04237	0.195404	G85185	30	CD	46	No	Yes	No	No	TRUE	FALSE
Validation.UMCG2136686	-0.13551	-0.003	G85117	64	UC	40	No	No	Yes	Yes	TRUE	FALSE
Validation.UMCG2739287	-0.0075	-0.06062	G85182	28	UC	41	No	No	No	No	TRUE	FALSE
Validation.UMCG2788516	0.300835	-0.03556	G85404	43	CD	40	No	No	No	No	TRUE	FALSE
Validation.UMCG3243705	-0.14799	-0.05413	G85246	29	UC	40	No	No	Yes	No	TRUE	FALSE
Validation.UMCG3299495	-0.13831	-0.06312	G85364	28	UC	2170	No	No	Yes	Yes	TRUE	FALSE
Validation.UMCG3321127	0.0176	0.084514	G85199	30	UC	40	No	No	Yes	No	TRUE	FALSE
Validation.UMCG3595094	-0.03639	-0.19605	G85379	70	UC	510	No	Yes	Yes	Yes	TRUE	FALSE
Validation.UMCG3748218	0.009072	-0.09187	G85129	80	UC	2440	No	No	Yes	No	TRUE	FALSE
Validation.UMCG4000898	-0.16052	0.004324	G85089	75	UC	NA	No	No	No	No	TRUE	FALSE
Validation.UMCG4081271	-0.08266	-0.09753	G85161	28	UC	130	No	No	Yes	No	TRUE	FALSE
Validation.UMCG4268471	0.241939	-0.07578	G85315	67	UC	40	No	No	No	Yes	TRUE	FALSE
Validation.UMCG4722506	-0.09831	-0.07177	G85361	23	UC	435	No	No	Yes	No	TRUE	FALSE
Validation.UMCG4789724	-0.04817	-0.11947	G85165	28	UC	NA	No	No	Yes	No	TRUE	FALSE
Validation.UMCG4851027	-0.02469	0.187565	G85245	19	UC	40	No	No	Yes	No	TRUE	FALSE
Validation.UMCG5113553	-0.05347	0.057638	G85291	67	UC	57	No	No	No	No	TRUE	FALSE
Validation.UMCG5308346	0.102461	-0.04181	G85408	36	CD	175	No	No	Yes	No	TRUE	FALSE
Validation.UMCG5437940	0.250521	0.022201	G85226	59	CD	NA	No	Yes	Yes	No	TRUE	FALSE
Validation.UMCG5613882	0.177677	0.003164	G85180	52	CD	86	No	Yes	No	No	TRUE	FALSE
Validation.UMCG5792346	0.047136	-0.07805	G85387	48	CD	175	No	No	No	No	TRUE	FALSE
Validation.UMCG5921444	-0.11443	-0.11978	G85230	50	CD	340	No	Yes	No	No	TRUE	FALSE
Validation.UMCG6047689	-0.12548	0.036484	G85401	28	UC	225	No	No	No	No	TRUE	FALSE
Validation.UMCG6054655	-0.05925	0.036414	G85373	77	UC	415	No	No	Yes	No	TRUE	FALSE
Validation.UMCG6262744	0.165811	-0.06131	G85163	55	CD	160	No	No	No	No	TRUE	FALSE
Validation.UMCG6628208	-0.11693	-0.06716	G85369	45	CD	305	No	Yes	No	No	TRUE	FALSE
Validation.UMCG6720116	-0.10079	-0.00605	G85385	67	UC	220	No	No	Yes	No	TRUE	FALSE
Validation.UMCG6738619	-0.04921	0.09719	G85213	38	CD	625	No	Yes	No	Yes	TRUE	FALSE
Validation.UMCG6868484	-0.09302	-0.12069	G85181	21	CD	40	No	Yes	No	Yes	TRUE	FALSE
Validation.UMCG6966873	-0.15303	-0.07916	G85257	68	UC	440	No	No	Yes	No	TRUE	FALSE
Validation.UMCG7115152	0.074203	0.221586	G85419	42	CD	40	No	No	No	No	TRUE	FALSE
Validation.UMCG7198526	0.023477	0.094485	G85340	65	UC	130	No	No	Yes	No	TRUE	FALSE
Validation.UMCG7563651	0.038642	-0.11736	G85418	44	CD	165	No	No	No	No	TRUE	FALSE
Validation.UMCG8089650	0.112721	0.179971	G85122	71	CD	195	No	No	No	No	TRUE	FALSE
Validation.UMCG8255148	-0.00322	-0.1675	G85136	21	UC	40	No	No	Yes	No	TRUE	FALSE
Validation.UMCG8438880	-0.07477	0.051571	G85405	32	CD	45	No	Yes	No	No	TRUE	FALSE
Validation.UMCG9119812	0.002984	0.022328	G85166	38	CD	305	No	Yes	No	No	TRUE	FALSE
Validation.UMCG9189151	-0.07635	0.090088	G85210	51	CD	44	No	Yes	No	No	TRUE	FALSE
Validation.UMCG9830707	-0.02232	0.255816	G85342	43	CD	NA	No	No	No	Yes	TRUE	FALSE

## Sheet: Fig 3D
Feature	pval.x	pval.adj.x	log2FC.x	ordering.x	Method.x	Taxa.x	pval.y	pval.adj.y	log2FC.y	ordering.y	Method.y	Taxa.y	Validated_significant
1	0.020057	0.0493345	0.408732	TRUE>FALSE	Wilcox (wil)	Methanobrevibacter_smithii	0.00443733	0.0364495	1.2474	TRUE>FALSE	Wilcox (wil)	Methanobrevibacter_smithii	TRUE
10	0.018711	0.0483784	-0.542768	FALSE>TRUE	Wilcox (wil)	Bifidobacterium_dentium	0.0727571	0.185935	-1.36281	FALSE>TRUE	Wilcox (wil)	Bifidobacterium_dentium	FALSE
100	6.9214e-08	1.9281e-06	1.45038	TRUE>FALSE	Wilcox (wil)	Eubacterium_ramulus	0.0196629	0.0858913	0.00852411	TRUE>FALSE	Wilcox (wil)	Eubacterium_ramulus	FALSE
101	2.20883e-06	3.31324e-05	1.06023	TRUE>FALSE	Wilcox (wil)	Eubacterium_rectale	0.754783	0.850981	0.115297	TRUE>FALSE	Wilcox (wil)	Eubacterium_rectale	FALSE
102	5.63734e-05	0.000477949	-0.148718	FALSE>TRUE	Wilcox (wil)	Eubacterium_siraeum	0.0276363	0.0934757	1.6768	TRUE>FALSE	Wilcox (wil)	Eubacterium_siraeum	FALSE
103	0.282505	0.412106	-2.52856	FALSE>TRUE	Wilcox (wil)	Eubacterium_sp_3_1_31	NaN	NaN	0	NA	Wilcox (wil)	Eubacterium_sp_3_1_31	FALSE
104	2.12128e-07	5.17062e-06	0.978333	TRUE>FALSE	Wilcox (wil)	Eubacterium_ventriosum	0.0906656	0.21722	-0.0896186	FALSE>TRUE	Wilcox (wil)	Eubacterium_ventriosum	FALSE
105	0.699778	0.770941	-0.146841	FALSE>TRUE	Wilcox (wil)	Anaerostipes_caccae	NaN	NaN	0	NA	Wilcox (wil)	Anaerostipes_caccae	FALSE
106	0.000714385	0.00366592	0.668978	TRUE>FALSE	Wilcox (wil)	Anaerostipes_hadrus	0.0266529	0.0928813	1.02557	TRUE>FALSE	Wilcox (wil)	Anaerostipes_hadrus	FALSE
107	0.00178531	0.00806618	-2.01291	FALSE>TRUE	Wilcox (wil)	Anaerostipes_unclassified	0.139517	0.286509	-0.586579	FALSE>TRUE	Wilcox (wil)	Anaerostipes_unclassified	FALSE
108	0.0188552	0.0483784	-0.218379	FALSE>TRUE	Wilcox (wil)	Blautia_hansenii	NaN	NaN	0	NA	Wilcox (wil)	Blautia_hansenii	FALSE
109	0.0407531	0.08545	-0.573683	FALSE>TRUE	Wilcox (wil)	Blautia_hydrogenotrophica	0.984168	0.984168	-1.19176	FALSE>TRUE	Wilcox (wil)	Blautia_hydrogenotrophica	FALSE
11	0.848082	0.87631	-0.132755	FALSE>TRUE	Wilcox (wil)	Bifidobacterium_longum	0.622477	0.761541	0.156744	TRUE>FALSE	Wilcox (wil)	Bifidobacterium_longum	FALSE
110	2.25941e-05	0.000200266	-1.49314	FALSE>TRUE	Wilcox (wil)	Blautia_producta	0.0312952	0.102827	-0.133276	FALSE>TRUE	Wilcox (wil)	Blautia_producta	FALSE
111	0.000713526	0.00366592	-2.45339	FALSE>TRUE	Wilcox (wil)	Ruminococcus_gnavus	0.00617329	0.0443705	-0.60272	FALSE>TRUE	Wilcox (wil)	Ruminococcus_gnavus	TRUE
112	4.39223e-06	5.70989e-05	0.86615	TRUE>FALSE	Wilcox (wil)	Ruminococcus_obeum	0.0260685	0.0928813	0.343062	TRUE>FALSE	Wilcox (wil)	Ruminococcus_obeum	FALSE
113	0.000638456	0.00346523	0.487069	TRUE>FALSE	Wilcox (wil)	Ruminococcus_torques	0.404545	0.581533	-0.483165	FALSE>TRUE	Wilcox (wil)	Ruminococcus_torques	FALSE
114	4.78428e-09	2.33234e-07	1.05549	TRUE>FALSE	Wilcox (wil)	Coprococcus_catus	0.0985249	0.231232	0.193884	TRUE>FALSE	Wilcox (wil)	Coprococcus_catus	FALSE
115	1.51012e-06	2.45395e-05	0.956773	TRUE>FALSE	Wilcox (wil)	Coprococcus_comes	0.00226508	0.0325606	0.793126	TRUE>FALSE	Wilcox (wil)	Coprococcus_comes	TRUE
116	0.000314267	0.00211318	2.73015	TRUE>FALSE	Wilcox (wil)	Coprococcus_sp_ART55_1	0.000175643	0.00706999	3.42752	TRUE>FALSE	Wilcox (wil)	Coprococcus_sp_ART55_1	TRUE
117	3.61451e-08	1.17472e-06	0.95998	TRUE>FALSE	Wilcox (wil)	Dorea_formicigenerans	0.961145	0.975275	-0.223748	FALSE>TRUE	Wilcox (wil)	Dorea_formicigenerans	FALSE
118	3.59643e-07	7.79226e-06	1.14837	TRUE>FALSE	Wilcox (wil)	Dorea_longicatena	0.00422696	0.0364495	0.887403	TRUE>FALSE	Wilcox (wil)	Dorea_longicatena	TRUE
119	0.000889611	0.00423107	-0.357993	FALSE>TRUE	Wilcox (wil)	Dorea_unclassified	0.0335402	0.107142	-0.690622	FALSE>TRUE	Wilcox (wil)	Dorea_unclassified	FALSE
12	0.766096	0.816332	-0.881059	FALSE>TRUE	Wilcox (wil)	Bifidobacterium_pseudocatenulatum	0.81375	0.908555	-2.0501	FALSE>TRUE	Wilcox (wil)	Bifidobacterium_pseudocatenulatum	FALSE
120	0.554701	0.64004	-0.108029	FALSE>TRUE	Wilcox (wil)	Lachnospiraceae_bacterium_1_1_57FAA	0.0629723	0.172424	-2.58001	FALSE>TRUE	Wilcox (wil)	Lachnospiraceae_bacterium_1_1_57FAA	FALSE
121	0.523545	0.607687	-0.241455	FALSE>TRUE	Wilcox (wil)	Lachnospiraceae_bacterium_1_4_56FAA	0.0075284	0.0480981	-1.27655	FALSE>TRUE	Wilcox (wil)	Lachnospiraceae_bacterium_1_4_56FAA	FALSE
122	0.254157	0.381236	-0.47958	FALSE>TRUE	Wilcox (wil)	Lachnospiraceae_bacterium_2_1_58FAA	0.473079	0.633336	-0.446726	FALSE>TRUE	Wilcox (wil)	Lachnospiraceae_bacterium_2_1_58FAA	FALSE
123	0.0020926	0.00887079	0.837531	TRUE>FALSE	Wilcox (wil)	Lachnospiraceae_bacterium_3_1_46FAA	0.150918	0.304483	0.0528527	TRUE>FALSE	Wilcox (wil)	Lachnospiraceae_bacterium_3_1_46FAA	FALSE
124	0.0772807	0.15222	-0.436459	FALSE>TRUE	Wilcox (wil)	Lachnospiraceae_bacterium_3_1_57FAA_CT1	NaN	NaN	0	NA	Wilcox (wil)	Lachnospiraceae_bacterium_3_1_57FAA_CT1	FALSE
125	0.0191405	0.0484728	-0.302542	FALSE>TRUE	Wilcox (wil)	Lachnospiraceae_bacterium_4_1_37FAA	NaN	NaN	0	NA	Wilcox (wil)	Lachnospiraceae_bacterium_4_1_37FAA	FALSE
126	0.0713179	0.141908	-1.18056	FALSE>TRUE	Wilcox (wil)	Lachnospiraceae_bacterium_5_1_57FAA	0.18145	0.342078	-0.927237	FALSE>TRUE	Wilcox (wil)	Lachnospiraceae_bacterium_5_1_57FAA	FALSE
127	0.00271562	0.0112669	0.0924882	TRUE>FALSE	Wilcox (wil)	Lachnospiraceae_bacterium_5_1_63FAA	0.966795	0.975275	-0.992453	FALSE>TRUE	Wilcox (wil)	Lachnospiraceae_bacterium_5_1_63FAA	FALSE
128	0.0233991	0.0556442	-0.424457	FALSE>TRUE	Wilcox (wil)	Lachnospiraceae_bacterium_6_1_63FAA	NaN	NaN	0	NA	Wilcox (wil)	Lachnospiraceae_bacterium_6_1_63FAA	FALSE
129	0.0496504	0.0998127	-0.180714	FALSE>TRUE	Wilcox (wil)	Lachnospiraceae_bacterium_7_1_58FAA	0.488658	0.633336	-0.023836	FALSE>TRUE	Wilcox (wil)	Lachnospiraceae_bacterium_7_1_58FAA	FALSE
13	1.0661e-06	1.88991e-05	0.591544	TRUE>FALSE	Wilcox (wil)	Adlercreutzia_equolifaciens	0.00327311	0.0346705	0.53606	TRUE>FALSE	Wilcox (wil)	Adlercreutzia_equolifaciens	TRUE
130	0.722411	0.786984	0.0828603	TRUE>FALSE	Wilcox (wil)	Lachnospiraceae_bacterium_8_1_57FAA	0.893777	0.949632	0.153016	TRUE>FALSE	Wilcox (wil)	Lachnospiraceae_bacterium_8_1_57FAA	FALSE
131	0.00569179	0.0205706	-0.51045	FALSE>TRUE	Wilcox (wil)	Lachnospiraceae_bacterium_9_1_43BFAA	NaN	NaN	0	NA	Wilcox (wil)	Lachnospiraceae_bacterium_9_1_43BFAA	FALSE
132	1.0859e-09	1.68677e-07	1.84186	TRUE>FALSE	Wilcox (wil)	Roseburia_hominis	0.0201428	0.0858913	0.000962943	TRUE>FALSE	Wilcox (wil)	Roseburia_hominis	FALSE
133	0.00626022	0.0210473	0.137523	TRUE>FALSE	Wilcox (wil)	Roseburia_intestinalis	0.49922	0.637893	-1.53019	FALSE>TRUE	Wilcox (wil)	Roseburia_intestinalis	FALSE
134	8.99416e-06	9.23085e-05	0.342203	TRUE>FALSE	Wilcox (wil)	Roseburia_inulinivorans	0.184532	0.342277	-0.279392	FALSE>TRUE	Wilcox (wil)	Roseburia_inulinivorans	FALSE
135	0.00013804	0.0010353	-1.25467	FALSE>TRUE	Wilcox (wil)	Roseburia_unclassified	0.943833	0.973779	-0.469531	FALSE>TRUE	Wilcox (wil)	Roseburia_unclassified	FALSE
136	0.7545	0.808393	-0.00906817	FALSE>TRUE	Wilcox (wil)	Oscillibacter_sp_KLE_1728	NaN	NaN	0	NA	Wilcox (wil)	Oscillibacter_sp_KLE_1728	FALSE
137	0.299853	0.426798	-1.10216	FALSE>TRUE	Wilcox (wil)	Oscillibacter_sp_KLE_1745	NaN	NaN	0	NA	Wilcox (wil)	Oscillibacter_sp_KLE_1745	FALSE
138	0.00511743	0.0194871	0.352518	TRUE>FALSE	Wilcox (wil)	Oscillibacter_unclassified	0.862368	0.926844	-0.0477728	FALSE>TRUE	Wilcox (wil)	Oscillibacter_unclassified	FALSE
139	0.270712	0.402968	-1.25409	FALSE>TRUE	Wilcox (wil)	Clostridium_bartlettii	0.856267	0.926844	-0.259246	FALSE>TRUE	Wilcox (wil)	Clostridium_bartlettii	FALSE
14	0.0225971	0.0544004	0.168936	TRUE>FALSE	Wilcox (wil)	Collinsella_aerofaciens	0.11167	0.244605	0.190782	TRUE>FALSE	Wilcox (wil)	Collinsella_aerofaciens	FALSE
140	0.397083	0.504552	-0.65344	FALSE>TRUE	Wilcox (wil)	Clostridium_difficile	NaN	NaN	0	NA	Wilcox (wil)	Clostridium_difficile	FALSE
141	0.571182	0.651348	-1.04445	FALSE>TRUE	Wilcox (wil)	Peptostreptococcaceae_noname_unclassified	0.111868	0.244605	-0.251919	FALSE>TRUE	Wilcox (wil)	Peptostreptococcaceae_noname_unclassified	FALSE
142	0.113455	0.208714	-0.0944306	FALSE>TRUE	Wilcox (wil)	Anaerotruncus_colihominis	NaN	NaN	0	NA	Wilcox (wil)	Anaerotruncus_colihominis	FALSE
143	0.000303056	0.00211057	0.146533	TRUE>FALSE	Wilcox (wil)	Anaerotruncus_unclassified	NaN	NaN	0	NA	Wilcox (wil)	Anaerotruncus_unclassified	FALSE
144	0.000840965	0.0040997	0.447587	TRUE>FALSE	Wilcox (wil)	Faecalibacterium_prausnitzii	0.224499	0.385335	0.0350411	TRUE>FALSE	Wilcox (wil)	Faecalibacterium_prausnitzii	FALSE
145	0.111657	0.208714	-0.971662	FALSE>TRUE	Wilcox (wil)	Ruminococcaceae_bacterium_D16	0.208617	0.374859	-0.175398	FALSE>TRUE	Wilcox (wil)	Ruminococcaceae_bacterium_D16	FALSE
146	0.00601059	0.0205706	1.10915	TRUE>FALSE	Wilcox (wil)	Ruminococcus_bromii	0.000112048	0.00706999	1.18101	TRUE>FALSE	Wilcox (wil)	Ruminococcus_bromii	TRUE
147	1.58739e-05	0.00015477	0.703055	TRUE>FALSE	Wilcox (wil)	Ruminococcus_callidus	0.00682197	0.0461486	-0.310968	FALSE>TRUE	Wilcox (wil)	Ruminococcus_callidus	TRUE
148	7.69769e-06	8.8297e-05	1.42327	TRUE>FALSE	Wilcox (wil)	Ruminococcus_lactaris	0.369343	0.544544	-0.262784	FALSE>TRUE	Wilcox (wil)	Ruminococcus_lactaris	FALSE
149	0.000109429	0.000853547	0.560259	TRUE>FALSE	Wilcox (wil)	Ruminococcus_sp_5_1_39BFAA	0.0159158	0.0831963	0.712614	TRUE>FALSE	Wilcox (wil)	Ruminococcus_sp_5_1_39BFAA	FALSE
15	0.80758	0.846657	-1.30243	FALSE>TRUE	Wilcox (wil)	Collinsella_intestinalis	NaN	NaN	0	NA	Wilcox (wil)	Collinsella_intestinalis	FALSE
150	0.17879	0.302816	-0.0445513	FALSE>TRUE	Wilcox (wil)	Subdoligranulum_sp_4_3_54A2FAA	NaN	NaN	0	NA	Wilcox (wil)	Subdoligranulum_sp_4_3_54A2FAA	FALSE
151	9.45742e-07	1.8442e-05	1.19808	TRUE>FALSE	Wilcox (wil)	Subdoligranulum_unclassified	0.00158086	0.0325606	0.999812	TRUE>FALSE	Wilcox (wil)	Subdoligranulum_unclassified	TRUE
152	0.514667	0.604579	0.206053	TRUE>FALSE	Wilcox (wil)	Catenibacterium_mitsuokai	NaN	NaN	0	NA	Wilcox (wil)	Catenibacterium_mitsuokai	FALSE
153	0.0109022	0.0317304	-1.63646	FALSE>TRUE	Wilcox (wil)	Coprobacillus_unclassified	0.0422433	0.124564	-0.443825	FALSE>TRUE	Wilcox (wil)	Coprobacillus_unclassified	FALSE
154	0.00831427	0.0251404	-2.52667	FALSE>TRUE	Wilcox (wil)	Clostridium_ramosum	0.0472404	0.135816	-0.599573	FALSE>TRUE	Wilcox (wil)	Clostridium_ramosum	FALSE
155	0.433289	0.534756	-0.330159	FALSE>TRUE	Wilcox (wil)	Clostridium_spiroforme	NaN	NaN	0	NA	Wilcox (wil)	Clostridium_spiroforme	FALSE
156	0.416399	0.520498	-0.769053	FALSE>TRUE	Wilcox (wil)	Erysipelotrichaceae_bacterium_21_3	NaN	NaN	0	NA	Wilcox (wil)	Erysipelotrichaceae_bacterium_21_3	FALSE
157	0.44272	0.539566	-0.0867004	FALSE>TRUE	Wilcox (wil)	Erysipelotrichaceae_bacterium_2_2_44A	NaN	NaN	0	NA	Wilcox (wil)	Erysipelotrichaceae_bacterium_2_2_44A	FALSE
158	0.49481	0.59195	-0.0919015	FALSE>TRUE	Wilcox (wil)	Erysipelotrichaceae_bacterium_3_1_53	NaN	NaN	0	NA	Wilcox (wil)	Erysipelotrichaceae_bacterium_3_1_53	FALSE
159	0.880564	0.899006	-0.687403	FALSE>TRUE	Wilcox (wil)	Erysipelotrichaceae_bacterium_5_2_54FAA	NaN	NaN	0	NA	Wilcox (wil)	Erysipelotrichaceae_bacterium_5_2_54FAA	FALSE
16	0.864599	0.887352	-0.0633823	FALSE>TRUE	Wilcox (wil)	Collinsella_unclassified	NaN	NaN	0	NA	Wilcox (wil)	Collinsella_unclassified	FALSE
160	0.120232	0.217085	-0.324159	FALSE>TRUE	Wilcox (wil)	Erysipelotrichaceae_bacterium_6_1_45	NaN	NaN	0	NA	Wilcox (wil)	Erysipelotrichaceae_bacterium_6_1_45	FALSE
161	0.141067	0.24782	-0.186958	FALSE>TRUE	Wilcox (wil)	Eubacterium_biforme	0.640951	0.767431	-0.132361	FALSE>TRUE	Wilcox (wil)	Eubacterium_biforme	FALSE
162	0.848375	0.87631	0.718009	TRUE>FALSE	Wilcox (wil)	Eubacterium_cylindroides	0.196049	0.357866	-0.646171	FALSE>TRUE	Wilcox (wil)	Eubacterium_cylindroides	FALSE
163	0.313925	0.434152	-0.43169	FALSE>TRUE	Wilcox (wil)	Eubacterium_dolichum	NaN	NaN	0	NA	Wilcox (wil)	Eubacterium_dolichum	FALSE
164	0.0848552	0.165468	-0.0331009	FALSE>TRUE	Wilcox (wil)	Holdemania_filiformis	NaN	NaN	0	NA	Wilcox (wil)	Holdemania_filiformis	FALSE
165	0.0202398	0.0493345	-0.0624808	FALSE>TRUE	Wilcox (wil)	Holdemania_unclassified	NaN	NaN	0	NA	Wilcox (wil)	Holdemania_unclassified	FALSE
166	0.18169	0.302816	-0.174159	FALSE>TRUE	Wilcox (wil)	Turicibacter_unclassified	NaN	NaN	0	NA	Wilcox (wil)	Turicibacter_unclassified	FALSE
167	0.466629	0.565172	-0.870834	FALSE>TRUE	Wilcox (wil)	Acidaminococcus_intestini	NaN	NaN	0	NA	Wilcox (wil)	Acidaminococcus_intestini	FALSE
168	0.0121743	0.0343505	-1.70068	FALSE>TRUE	Wilcox (wil)	Acidaminococcus_unclassified	NaN	NaN	0	NA	Wilcox (wil)	Acidaminococcus_unclassified	FALSE
169	0.0295963	0.0642904	1.64471	TRUE>FALSE	Wilcox (wil)	Phascolarctobacterium_succinatutens	0.180549	0.342078	0.5194	TRUE>FALSE	Wilcox (wil)	Phascolarctobacterium_succinatutens	FALSE
17	0.136028	0.241596	-0.267179	FALSE>TRUE	Wilcox (wil)	Eggerthella_lenta	0.479808	0.633336	0.301708	TRUE>FALSE	Wilcox (wil)	Eggerthella_lenta	FALSE
170	0.136285	0.241596	-0.361864	FALSE>TRUE	Wilcox (wil)	Dialister_invisus	0.425049	0.596105	-0.334895	FALSE>TRUE	Wilcox (wil)	Dialister_invisus	FALSE
171	0.00863701	0.0255184	0.244355	TRUE>FALSE	Wilcox (wil)	Megamonas_hypermegale	NaN	NaN	0	NA	Wilcox (wil)	Megamonas_hypermegale	FALSE
172	0.00160604	0.0074566	0.851479	TRUE>FALSE	Wilcox (wil)	Megamonas_unclassified	NaN	NaN	0	NA	Wilcox (wil)	Megamonas_unclassified	FALSE
173	0.00433964	0.0169246	-1.28422	FALSE>TRUE	Wilcox (wil)	Megasphaera_micronuciformis	NaN	NaN	0	NA	Wilcox (wil)	Megasphaera_micronuciformis	FALSE
174	0.281452	0.412106	-1.5721	FALSE>TRUE	Wilcox (wil)	Megasphaera_unclassified	NaN	NaN	0	NA	Wilcox (wil)	Megasphaera_unclassified	FALSE
175	0.177796	0.302816	-1.31682	FALSE>TRUE	Wilcox (wil)	Veillonella_atypica	NaN	NaN	0	NA	Wilcox (wil)	Veillonella_atypica	FALSE
176	0.991336	0.992295	-0.177995	FALSE>TRUE	Wilcox (wil)	Veillonella_dispar	NaN	NaN	0	NA	Wilcox (wil)	Veillonella_dispar	FALSE
177	0.283191	0.412106	-1.64596	FALSE>TRUE	Wilcox (wil)	Veillonella_parvula	0.00366332	0.0351068	-2.48249	FALSE>TRUE	Wilcox (wil)	Veillonella_parvula	FALSE
178	0.310507	0.432492	-0.778159	FALSE>TRUE	Wilcox (wil)	Veillonella_unclassified	NaN	NaN	0	NA	Wilcox (wil)	Veillonella_unclassified	FALSE
179	0.0430898	0.0883123	-1.3803	FALSE>TRUE	Wilcox (wil)	Fusobacterium_nucleatum	NaN	NaN	0	NA	Wilcox (wil)	Fusobacterium_nucleatum	FALSE
18	0.308694	0.432492	-0.980833	FALSE>TRUE	Wilcox (wil)	Eggerthella_sp_1_3_56FAA	NaN	NaN	0	NA	Wilcox (wil)	Eggerthella_sp_1_3_56FAA	FALSE
180	0.00592329	0.0205706	0.115583	TRUE>FALSE	Wilcox (wil)	Burkholderiales_bacterium_1_1_47	NaN	NaN	0	NA	Wilcox (wil)	Burkholderiales_bacterium_1_1_47	FALSE
181	0.012165	0.0343505	-0.0702396	FALSE>TRUE	Wilcox (wil)	Parasutterella_excrementihominis	NaN	NaN	0	NA	Wilcox (wil)	Parasutterella_excrementihominis	FALSE
182	0.409025	0.51458	-0.918778	FALSE>TRUE	Wilcox (wil)	Sutterella_wadsworthensis	0.337973	0.518226	-0.685194	FALSE>TRUE	Wilcox (wil)	Sutterella_wadsworthensis	FALSE
183	0.00578053	0.0205706	-0.175747	FALSE>TRUE	Wilcox (wil)	Bilophila_unclassified	0.0251636	0.0928813	0.411707	TRUE>FALSE	Wilcox (wil)	Bilophila_unclassified	FALSE
184	0.0242416	0.0569531	0.102483	TRUE>FALSE	Wilcox (wil)	Bilophila_wadsworthia	NaN	NaN	0	NA	Wilcox (wil)	Bilophila_wadsworthia	FALSE
185	0.241345	0.367675	0.34492	TRUE>FALSE	Wilcox (wil)	Desulfovibrio_piger	NaN	NaN	0	NA	Wilcox (wil)	Desulfovibrio_piger	FALSE
186	0.23116	0.36061	-0.221292	FALSE>TRUE	Wilcox (wil)	Citrobacter_unclassified	NaN	NaN	0	NA	Wilcox (wil)	Citrobacter_unclassified	FALSE
187	0.710575	0.778439	-1.55426	FALSE>TRUE	Wilcox (wil)	Enterobacter_cloacae	NaN	NaN	0	NA	Wilcox (wil)	Enterobacter_cloacae	FALSE
188	0.000235085	0.00169784	-3.89301	FALSE>TRUE	Wilcox (wil)	Escherichia_coli	0.26563	0.442717	-0.300728	FALSE>TRUE	Wilcox (wil)	Escherichia_coli	FALSE
189	0.00188695	0.00817679	-2.64971	FALSE>TRUE	Wilcox (wil)	Escherichia_unclassified	0.0708118	0.185076	-8.27221e-05	FALSE>TRUE	Wilcox (wil)	Escherichia_unclassified	FALSE
19	0.33983	0.462834	-1.12477	FALSE>TRUE	Wilcox (wil)	Eggerthella_unclassified	0.124429	0.264989	-0.978705	FALSE>TRUE	Wilcox (wil)	Eggerthella_unclassified	FALSE
190	0.560928	0.643417	-0.479309	FALSE>TRUE	Wilcox (wil)	Klebsiella_oxytoca	NaN	NaN	0	NA	Wilcox (wil)	Klebsiella_oxytoca	FALSE
191	0.012331	0.0343505	-3.33142	FALSE>TRUE	Wilcox (wil)	Klebsiella_pneumoniae	NaN	NaN	0	NA	Wilcox (wil)	Klebsiella_pneumoniae	FALSE
192	0.207324	0.334117	-0.649302	FALSE>TRUE	Wilcox (wil)	Klebsiella_unclassified	NaN	NaN	0	NA	Wilcox (wil)	Klebsiella_unclassified	FALSE
193	0.147335	0.25652	-0.328985	FALSE>TRUE	Wilcox (wil)	Proteus_mirabilis	NaN	NaN	0	NA	Wilcox (wil)	Proteus_mirabilis	FALSE
194	0.387489	0.5004	-2.52178	FALSE>TRUE	Wilcox (wil)	Haemophilus_parainfluenzae	NaN	NaN	0	NA	Wilcox (wil)	Haemophilus_parainfluenzae	FALSE
195	0.295696	0.42474	0.898759	TRUE>FALSE	Wilcox (wil)	Akkermansia_muciniphila	0.00572128	0.0438632	1.51811	TRUE>FALSE	Wilcox (wil)	Akkermansia_muciniphila	FALSE
196	NaN	NaN	0	NA	Wilcox (wil)	Methanobrevibacter_unclassified	0.0834365	0.204153	0.356488	TRUE>FALSE	Wilcox (wil)	Methanobrevibacter_unclassified	FALSE
197	NaN	NaN	0	NA	Wilcox (wil)	Collinsella_stercoris	0.490147	0.633336	-0.664934	FALSE>TRUE	Wilcox (wil)	Collinsella_stercoris	FALSE
198	NaN	NaN	0	NA	Wilcox (wil)	Bacteroides_clarus	0.220845	0.384805	0.203985	TRUE>FALSE	Wilcox (wil)	Bacteroides_clarus	FALSE
199	NaN	NaN	0	NA	Wilcox (wil)	Bacteroides_plebeius	0.548462	0.693112	0.213504	TRUE>FALSE	Wilcox (wil)	Bacteroides_plebeius	FALSE
2	0.908467	0.922662	-0.0600819	FALSE>TRUE	Wilcox (wil)	Methanosphaera_stadtmanae	NaN	NaN	0	NA	Wilcox (wil)	Methanosphaera_stadtmanae	FALSE
20	7.29275e-09	2.84417e-07	1.04359	TRUE>FALSE	Wilcox (wil)	Gordonibacter_pamelaeae	0.63475	0.767431	-0.139885	FALSE>TRUE	Wilcox (wil)	Gordonibacter_pamelaeae	FALSE
200	NaN	NaN	0	NA	Wilcox (wil)	Lactobacillus_delbrueckii	0.847331	0.926844	-1.8254	FALSE>TRUE	Wilcox (wil)	Lactobacillus_delbrueckii	FALSE
201	NaN	NaN	0	NA	Wilcox (wil)	Lactobacillus_sakei	0.112731	0.244605	-0.554875	FALSE>TRUE	Wilcox (wil)	Lactobacillus_sakei	FALSE
21	0.00519656	0.0194871	0.648444	TRUE>FALSE	Wilcox (wil)	Slackia_piriformis	0.68019	0.782219	-0.309675	FALSE>TRUE	Wilcox (wil)	Slackia_piriformis	FALSE
22	0.00645865	0.0213464	0.0740612	TRUE>FALSE	Wilcox (wil)	Bacteroides_caccae	0.039331	0.120332	1.57054	TRUE>FALSE	Wilcox (wil)	Bacteroides_caccae	FALSE
23	0.000473899	0.00280031	0.343399	TRUE>FALSE	Wilcox (wil)	Bacteroides_cellulosilyticus	0.0254238	0.0928813	1.20169	TRUE>FALSE	Wilcox (wil)	Bacteroides_cellulosilyticus	FALSE
24	0.589449	0.668271	-1.7883	FALSE>TRUE	Wilcox (wil)	Bacteroides_dorei	0.948376	0.973779	-1.54497	FALSE>TRUE	Wilcox (wil)	Bacteroides_dorei	FALSE
25	0.238086	0.365565	0.697905	TRUE>FALSE	Wilcox (wil)	Bacteroides_eggerthii	0.0106307	0.0582157	-0.585737	FALSE>TRUE	Wilcox (wil)	Bacteroides_eggerthii	FALSE
26	0.35048	0.471335	-0.728319	FALSE>TRUE	Wilcox (wil)	Bacteroides_faecis	0.479706	0.633336	0.542919	TRUE>FALSE	Wilcox (wil)	Bacteroides_faecis	FALSE
27	0.2473	0.373825	0.126541	TRUE>FALSE	Wilcox (wil)	Bacteroides_finegoldii	NaN	NaN	0	NA	Wilcox (wil)	Bacteroides_finegoldii	FALSE
28	0.849346	0.87631	-0.681902	FALSE>TRUE	Wilcox (wil)	Bacteroides_fragilis	0.280594	0.460975	-2.32933	FALSE>TRUE	Wilcox (wil)	Bacteroides_fragilis	FALSE
29	0.728131	0.788809	-0.366086	FALSE>TRUE	Wilcox (wil)	Bacteroides_intestinalis	NaN	NaN	0	NA	Wilcox (wil)	Bacteroides_intestinalis	FALSE
3	0.368522	0.485553	-0.163892	FALSE>TRUE	Wilcox (wil)	Rothia_mucilaginosa	NaN	NaN	0	NA	Wilcox (wil)	Rothia_mucilaginosa	FALSE
30	0.196582	0.32486	-0.235108	FALSE>TRUE	Wilcox (wil)	Bacteroides_massiliensis	0.00209906	0.0325606	0.898005	TRUE>FALSE	Wilcox (wil)	Bacteroides_massiliensis	FALSE
31	0.0420375	0.0872055	-0.758032	FALSE>TRUE	Wilcox (wil)	Bacteroides_ovatus	0.599798	0.741686	-1.10326	FALSE>TRUE	Wilcox (wil)	Bacteroides_ovatus	FALSE
32	0.00601294	0.0205706	0.730612	TRUE>FALSE	Wilcox (wil)	Bacteroides_salyersiae	NaN	NaN	0	NA	Wilcox (wil)	Bacteroides_salyersiae	FALSE
33	0.00736612	0.0235399	-0.512356	FALSE>TRUE	Wilcox (wil)	Bacteroides_sp_2_1_22	NaN	NaN	0	NA	Wilcox (wil)	Bacteroides_sp_2_1_22	FALSE
34	0.0259637	0.0587076	1.13193	TRUE>FALSE	Wilcox (wil)	Bacteroides_stercoris	0.329493	0.515092	-1.47002	FALSE>TRUE	Wilcox (wil)	Bacteroides_stercoris	FALSE
35	0.00706423	0.0229588	-0.715913	FALSE>TRUE	Wilcox (wil)	Bacteroides_thetaiotaomicron	0.0586473	0.164499	-1.53878	FALSE>TRUE	Wilcox (wil)	Bacteroides_thetaiotaomicron	FALSE
36	0.0253928	0.058254	-0.151363	FALSE>TRUE	Wilcox (wil)	Bacteroides_uniformis	0.905618	0.949632	-0.822961	FALSE>TRUE	Wilcox (wil)	Bacteroides_uniformis	FALSE
37	0.0387182	0.0820658	-0.286785	FALSE>TRUE	Wilcox (wil)	Bacteroides_vulgatus	0.754146	0.850981	-1.3231	FALSE>TRUE	Wilcox (wil)	Bacteroides_vulgatus	FALSE
38	0.114685	0.209006	-0.0279862	FALSE>TRUE	Wilcox (wil)	Bacteroides_xylanisolvens	0.0033163	0.0346705	-0.226262	FALSE>TRUE	Wilcox (wil)	Bacteroides_xylanisolvens	FALSE
39	2.59503e-09	1.68677e-07	1.35403	TRUE>FALSE	Wilcox (wil)	Bacteroidales_bacterium_ph8	0.0813968	0.203492	0.402362	TRUE>FALSE	Wilcox (wil)	Bacteroidales_bacterium_ph8	FALSE
4	0.469997	0.565737	-0.0669191	FALSE>TRUE	Wilcox (wil)	Propionibacterium_freudenreichii	NaN	NaN	0	NA	Wilcox (wil)	Propionibacterium_freudenreichii	FALSE
40	5.0977e-06	6.21282e-05	1.34525	TRUE>FALSE	Wilcox (wil)	Barnesiella_intestinihominis	0.0397618	0.120332	0.0462021	TRUE>FALSE	Wilcox (wil)	Barnesiella_intestinihominis	FALSE
41	0.181522	0.302816	-0.944064	FALSE>TRUE	Wilcox (wil)	Odoribacter_laneus	NaN	NaN	0	NA	Wilcox (wil)	Odoribacter_laneus	FALSE
42	0.00838013	0.0251404	0.281491	TRUE>FALSE	Wilcox (wil)	Odoribacter_splanchnicus	0.571638	0.714548	-0.0920891	FALSE>TRUE	Wilcox (wil)	Odoribacter_splanchnicus	FALSE
43	0.521614	0.607687	-0.749698	FALSE>TRUE	Wilcox (wil)	Parabacteroides_distasonis	0.33145	0.515092	0.176989	TRUE>FALSE	Wilcox (wil)	Parabacteroides_distasonis	FALSE
44	0.00748448	0.0235399	1.49138	TRUE>FALSE	Wilcox (wil)	Parabacteroides_goldsteinii	NaN	NaN	0	NA	Wilcox (wil)	Parabacteroides_goldsteinii	FALSE
45	0.0317513	0.0680384	-0.273189	FALSE>TRUE	Wilcox (wil)	Parabacteroides_merdae	0.908343	0.949632	-0.535748	FALSE>TRUE	Wilcox (wil)	Parabacteroides_merdae	FALSE
46	0.303166	0.428387	-0.567883	FALSE>TRUE	Wilcox (wil)	Parabacteroides_unclassified	0.471146	0.633336	-1.08234	FALSE>TRUE	Wilcox (wil)	Parabacteroides_unclassified	FALSE
47	0.439073	0.538486	0.135376	TRUE>FALSE	Wilcox (wil)	Paraprevotella_clara	0.847331	0.926844	-0.451041	FALSE>TRUE	Wilcox (wil)	Paraprevotella_clara	FALSE
48	0.203891	0.331323	0.472214	TRUE>FALSE	Wilcox (wil)	Paraprevotella_unclassified	0.666842	0.774614	-0.553152	FALSE>TRUE	Wilcox (wil)	Paraprevotella_unclassified	FALSE
49	0.0913743	0.176416	1.69002	TRUE>FALSE	Wilcox (wil)	Prevotella_copri	0.35744	0.533839	-2.29489	FALSE>TRUE	Wilcox (wil)	Prevotella_copri	FALSE
5	0.698298	0.770941	-0.822938	FALSE>TRUE	Wilcox (wil)	Bifidobacterium_adolescentis	0.219276	0.384805	0.196395	TRUE>FALSE	Wilcox (wil)	Bifidobacterium_adolescentis	FALSE
50	7.06159e-05	0.000573754	0.475407	TRUE>FALSE	Wilcox (wil)	Alistipes_finegoldii	0.0199586	0.0858913	0.397278	TRUE>FALSE	Wilcox (wil)	Alistipes_finegoldii	FALSE
51	8.37019e-06	9.06771e-05	0.436986	TRUE>FALSE	Wilcox (wil)	Alistipes_indistinctus	0.000184435	0.00706999	0.476293	TRUE>FALSE	Wilcox (wil)	Alistipes_indistinctus	TRUE
52	0.000639735	0.00346523	-0.0986353	FALSE>TRUE	Wilcox (wil)	Alistipes_onderdonkii	0.0662953	0.177301	-0.318303	FALSE>TRUE	Wilcox (wil)	Alistipes_onderdonkii	FALSE
53	0.000432751	0.00280031	1.04978	TRUE>FALSE	Wilcox (wil)	Alistipes_putredinis	0.00994363	0.0571759	0.714388	TRUE>FALSE	Wilcox (wil)	Alistipes_putredinis	FALSE
54	3.1148e-06	4.33848e-05	0.411293	TRUE>FALSE	Wilcox (wil)	Alistipes_senegalensis	NaN	NaN	0	NA	Wilcox (wil)	Alistipes_senegalensis	FALSE
55	1.82672e-09	1.68677e-07	1.97178	TRUE>FALSE	Wilcox (wil)	Alistipes_shahii	0.00174841	0.0325606	0.576935	TRUE>FALSE	Wilcox (wil)	Alistipes_shahii	TRUE
56	0.354395	0.473335	0.243424	TRUE>FALSE	Wilcox (wil)	Alistipes_sp_AP11	0.355059	0.533839	0.521238	TRUE>FALSE	Wilcox (wil)	Alistipes_sp_AP11	FALSE
57	0.112696	0.208714	-0.104798	FALSE>TRUE	Wilcox (wil)	Alistipes_sp_HGB5	NaN	NaN	0	NA	Wilcox (wil)	Alistipes_sp_HGB5	FALSE
58	0.236619	0.365565	-1.05381	FALSE>TRUE	Wilcox (wil)	Alistipes_unclassified	0.468906	0.633336	-0.114602	FALSE>TRUE	Wilcox (wil)	Alistipes_unclassified	FALSE
59	0.152741	0.26358	-0.150822	FALSE>TRUE	Wilcox (wil)	Enterococcus_avium	NaN	NaN	0	NA	Wilcox (wil)	Enterococcus_avium	FALSE
6	0.226037	0.355461	-0.701004	FALSE>TRUE	Wilcox (wil)	Bifidobacterium_animalis	0.313396	0.500563	-0.059278	FALSE>TRUE	Wilcox (wil)	Bifidobacterium_animalis	FALSE
60	0.0198491	0.0493345	-0.209676	FALSE>TRUE	Wilcox (wil)	Enterococcus_faecalis	NaN	NaN	0	NA	Wilcox (wil)	Enterococcus_faecalis	FALSE
61	0.00046635	0.00280031	-1.65778	FALSE>TRUE	Wilcox (wil)	Enterococcus_faecium	NaN	NaN	0	NA	Wilcox (wil)	Enterococcus_faecium	FALSE
62	0.42811	0.531729	-0.884522	FALSE>TRUE	Wilcox (wil)	Lactobacillus_acidophilus	NaN	NaN	0	NA	Wilcox (wil)	Lactobacillus_acidophilus	FALSE
63	0.225324	0.355461	-0.234851	FALSE>TRUE	Wilcox (wil)	Lactobacillus_casei_paracasei	NaN	NaN	0	NA	Wilcox (wil)	Lactobacillus_casei_paracasei	FALSE
64	0.00329355	0.01338	-1.93824	FALSE>TRUE	Wilcox (wil)	Lactobacillus_fermentum	NaN	NaN	0	NA	Wilcox (wil)	Lactobacillus_fermentum	FALSE
65	0.000526671	0.00302062	-3.58896	FALSE>TRUE	Wilcox (wil)	Lactobacillus_gasseri	NaN	NaN	0	NA	Wilcox (wil)	Lactobacillus_gasseri	FALSE
66	0.112318	0.208714	-0.807908	FALSE>TRUE	Wilcox (wil)	Lactobacillus_plantarum	NaN	NaN	0	NA	Wilcox (wil)	Lactobacillus_plantarum	FALSE
67	0.392337	0.503327	-0.461733	FALSE>TRUE	Wilcox (wil)	Lactobacillus_rhamnosus	NaN	NaN	0	NA	Wilcox (wil)	Lactobacillus_rhamnosus	FALSE
68	0.0434768	0.0883123	-1.96829	FALSE>TRUE	Wilcox (wil)	Lactobacillus_salivarius	NaN	NaN	0	NA	Wilcox (wil)	Lactobacillus_salivarius	FALSE
69	0.0034836	0.0138633	-1.73882	FALSE>TRUE	Wilcox (wil)	Pediococcus_acidilactici	NaN	NaN	0	NA	Wilcox (wil)	Pediococcus_acidilactici	FALSE
7	0.80709	0.846657	-1.15163	FALSE>TRUE	Wilcox (wil)	Bifidobacterium_bifidum	0.178393	0.342078	-1.68237	FALSE>TRUE	Wilcox (wil)	Bifidobacterium_bifidum	FALSE
70	0.0289345	0.0641161	-1.44947	FALSE>TRUE	Wilcox (wil)	Pediococcus_lolii	NaN	NaN	0	NA	Wilcox (wil)	Pediococcus_lolii	FALSE
71	0.0155882	0.0422179	-1.18673	FALSE>TRUE	Wilcox (wil)	Pediococcus_unclassified	NaN	NaN	0	NA	Wilcox (wil)	Pediococcus_unclassified	FALSE
72	0.0126498	0.0347424	-1.05403	FALSE>TRUE	Wilcox (wil)	Leuconostoc_citreum	NaN	NaN	0	NA	Wilcox (wil)	Leuconostoc_citreum	FALSE
73	0.663837	0.739704	-0.600363	FALSE>TRUE	Wilcox (wil)	Lactococcus_lactis	NaN	NaN	0	NA	Wilcox (wil)	Lactococcus_lactis	FALSE
74	0.992295	0.992295	-0.0860398	FALSE>TRUE	Wilcox (wil)	Streptococcus_australis	NaN	NaN	0	NA	Wilcox (wil)	Streptococcus_australis	FALSE
75	0.509309	0.601911	-0.144015	FALSE>TRUE	Wilcox (wil)	Streptococcus_lutetiensis	NaN	NaN	0	NA	Wilcox (wil)	Streptococcus_lutetiensis	FALSE
76	0.746669	0.804423	-0.318444	FALSE>TRUE	Wilcox (wil)	Streptococcus_mutans	0.666716	0.774614	-0.401095	FALSE>TRUE	Wilcox (wil)	Streptococcus_mutans	FALSE
77	0.398467	0.504552	-1.36898	FALSE>TRUE	Wilcox (wil)	Streptococcus_parasanguinis	0.025557	0.0928813	-1.8595	FALSE>TRUE	Wilcox (wil)	Streptococcus_parasanguinis	FALSE
78	0.376523	0.492765	-0.608722	FALSE>TRUE	Wilcox (wil)	Streptococcus_salivarius	0.647311	0.767431	-1.57914	FALSE>TRUE	Wilcox (wil)	Streptococcus_salivarius	FALSE
79	0.500988	0.595686	-0.0454877	FALSE>TRUE	Wilcox (wil)	Streptococcus_sanguinis	NaN	NaN	0	NA	Wilcox (wil)	Streptococcus_sanguinis	FALSE
8	0.0182183	0.0480077	-2.70027	FALSE>TRUE	Wilcox (wil)	Bifidobacterium_breve	NaN	NaN	0	NA	Wilcox (wil)	Bifidobacterium_breve	FALSE
80	0.660575	0.739704	-2.1893	FALSE>TRUE	Wilcox (wil)	Streptococcus_thermophilus	0.237185	0.401121	0.0177634	TRUE>FALSE	Wilcox (wil)	Streptococcus_thermophilus	FALSE
81	0.772786	0.818985	-1.0564	FALSE>TRUE	Wilcox (wil)	Streptococcus_vestibularis	0.415875	0.59044	-1.25264	FALSE>TRUE	Wilcox (wil)	Streptococcus_vestibularis	FALSE
82	0.216487	0.346025	-0.349283	FALSE>TRUE	Wilcox (wil)	Butyricicoccus_pullicaecorum	NaN	NaN	0	NA	Wilcox (wil)	Butyricicoccus_pullicaecorum	FALSE
83	0.62307	0.702304	-0.169141	FALSE>TRUE	Wilcox (wil)	Clostridiaceae_bacterium_JC118	NaN	NaN	0	NA	Wilcox (wil)	Clostridiaceae_bacterium_JC118	FALSE
84	0.990678	0.992295	-0.224162	FALSE>TRUE	Wilcox (wil)	Clostridium_asparagiforme	NaN	NaN	0	NA	Wilcox (wil)	Clostridium_asparagiforme	FALSE
85	0.112047	0.208714	-0.69777	FALSE>TRUE	Wilcox (wil)	Clostridium_bolteae	0.0017402	0.0325606	-1.39884	FALSE>TRUE	Wilcox (wil)	Clostridium_bolteae	FALSE
86	0.38509	0.5004	-1.45815	FALSE>TRUE	Wilcox (wil)	Clostridium_butyricum	NaN	NaN	0	NA	Wilcox (wil)	Clostridium_butyricum	FALSE
87	0.000762168	0.00381084	-2.49789	FALSE>TRUE	Wilcox (wil)	Clostridium_clostridioforme	0.0201658	0.0858913	-2.3235	FALSE>TRUE	Wilcox (wil)	Clostridium_clostridioforme	FALSE
88	0.341785	0.462834	-0.513856	FALSE>TRUE	Wilcox (wil)	Clostridium_hathewayi	0.173106	0.342078	-0.539022	FALSE>TRUE	Wilcox (wil)	Clostridium_hathewayi	FALSE
89	0.000450359	0.00280031	-0.292171	FALSE>TRUE	Wilcox (wil)	Clostridium_leptum	0.105175	0.241902	-1.15711	FALSE>TRUE	Wilcox (wil)	Clostridium_leptum	FALSE
9	0.335471	0.460682	0.0500597	TRUE>FALSE	Wilcox (wil)	Bifidobacterium_catenulatum	0.132135	0.276281	2.9671	TRUE>FALSE	Wilcox (wil)	Bifidobacterium_catenulatum	FALSE
90	0.00828586	0.0251404	-3.31062	FALSE>TRUE	Wilcox (wil)	Clostridium_nexile	0.382585	0.556928	-2.19971	FALSE>TRUE	Wilcox (wil)	Clostridium_nexile	FALSE
91	0.0296725	0.0642904	-1.70156	FALSE>TRUE	Wilcox (wil)	Clostridium_perfringens	NaN	NaN	0	NA	Wilcox (wil)	Clostridium_perfringens	FALSE
92	0.360359	0.478027	-0.582309	FALSE>TRUE	Wilcox (wil)	Clostridium_scindens	NaN	NaN	0	NA	Wilcox (wil)	Clostridium_scindens	FALSE
93	0.198306	0.324955	-1.60025	FALSE>TRUE	Wilcox (wil)	Clostridium_sp_KLE_1755	NaN	NaN	0	NA	Wilcox (wil)	Clostridium_sp_KLE_1755	FALSE
94	0.00182006	0.00806618	0.740652	TRUE>FALSE	Wilcox (wil)	Clostridium_sp_L2_50	NaN	NaN	0	NA	Wilcox (wil)	Clostridium_sp_L2_50	FALSE
95	0.0261926	0.0587076	-1.6362	FALSE>TRUE	Wilcox (wil)	Clostridium_symbiosum	0.00954935	0.0571759	-0.858106	FALSE>TRUE	Wilcox (wil)	Clostridium_symbiosum	FALSE
96	0.296229	0.42474	-0.266764	FALSE>TRUE	Wilcox (wil)	Clostridiales_bacterium_1_7_47FAA	0.0212583	0.087311	-0.28202	FALSE>TRUE	Wilcox (wil)	Clostridiales_bacterium_1_7_47FAA	FALSE
97	0.0164368	0.0439064	-0.93101	FALSE>TRUE	Wilcox (wil)	Flavonifractor_plautii	0.0172564	0.0858913	-0.298368	FALSE>TRUE	Wilcox (wil)	Flavonifractor_plautii	FALSE
98	0.0246089	0.0571277	0.163251	TRUE>FALSE	Wilcox (wil)	Eubacterium_eligens	0.303598	0.491743	-0.097588	FALSE>TRUE	Wilcox (wil)	Eubacterium_eligens	FALSE
99	2.07309e-05	0.000192501	1.10433	TRUE>FALSE	Wilcox (wil)	Eubacterium_hallii	0.00313903	0.0346705	1.15196	TRUE>FALSE	Wilcox (wil)	Eubacterium_hallii	TRUE

## Sheet: Fig 3E
Feature	pval.x	pval.adj.x	log2FC.x	ordering.x	Method.x	Domain.x	Phylum.x	Class.x	Order.x	Family.x	Genus.x	Species.x	pval.y	pval.adj.y	log2FC.y	ordering.y	Method.y	Domain.y	Phylum.y	Class.y	Order.y	Family.y	Genus.y	Species.y	Validated_significant
Cluster1	0.000111	0.000774	-1.19186	FALSE>TRUE	Wilcox (wil)	Bacteria	Firmicutes	Bacilli	Erysipelotrichales	Erysipelotrichaceae	Clostridium_AQ	Clostridium_AQ innocuum	0.014733	0.090215	-0.40946	FALSE>TRUE	Wilcox (wil)	Bacteria	Firmicutes	Bacilli	Erysipelotrichales	Erysipelotrichaceae	Clostridium_AQ	Clostridium_AQ innocuum	FALSE
Cluster100	0.173524	0.271122	0.416706	TRUE>FALSE	Wilcox (wil)	Bacteria	Firmicutes_A	Clostridia	Oscillospirales	Ruminococcaceae	Ruminococcus_C	Ruminococcus_C sp000980705	0.177867	0.421979	0.58502	TRUE>FALSE	Wilcox (wil)	Bacteria	Firmicutes_A	Clostridia	Oscillospirales	Ruminococcaceae	Ruminococcus_C	Ruminococcus_C sp000980705	FALSE
Cluster1000	1.02e-05	0.000131	-0.56137	FALSE>TRUE	Wilcox (wil)	Bacteria	Firmicutes_A	Clostridia	Clostridiales	Clostridiaceae	Clostridium	Clostridium paraputrificum	0.5867	0.811026	-0.27642	FALSE>TRUE	Wilcox (wil)	Bacteria	Firmicutes_A	Clostridia	Clostridiales	Clostridiaceae	Clostridium	Clostridium paraputrificum	FALSE
Cluster10003	0.22991	0.333455	-0.00403	FALSE>TRUE	Wilcox (wil)	Bacteria	Bacteroidota	Bacteroidia	Bacteroidales	Bacteroidaceae	Bacteroides	Bacteroides xylanisolvens	0.504288	0.761909	-0.32596	FALSE>TRUE	Wilcox (wil)	Bacteria	Bacteroidota	Bacteroidia	Bacteroidales	Bacteroidaceae	Bacteroides	Bacteroides xylanisolvens	FALSE
Cluster10004	#N/A	#N/A	0	#N/A	Wilcox (wil)	Bacteria	Firmicutes_A	Clostridia	Oscillospirales	Ruminococcaceae	Gemmiger	Gemmiger qucibialis	#N/A	#N/A	0	#N/A	Wilcox (wil)	Bacteria	Firmicutes_A	Clostridia	Oscillospirales	Ruminococcaceae	Gemmiger	Gemmiger qucibialis	FALSE
Cluster10008	9.81e-08	5.17e-06	0.584638	TRUE>FALSE	Wilcox (wil)	Bacteria	Firmicutes_A	Clostridia	Oscillospirales	Ruminococcaceae	Gemmiger	Gemmiger formicilis	4.07e-05	0.002913	1.00734	TRUE>FALSE	Wilcox (wil)	Bacteria	Firmicutes_A	Clostridia	Oscillospirales	Ruminococcaceae	Gemmiger	Gemmiger formicilis	TRUE
Cluster1001	0.573065	0.666596	0.337	TRUE>FALSE	Wilcox (wil)	Bacteria	Firmicutes_A	Clostridia	Lachnospirales	Lachnospiraceae	Agathobacter	Agathobacter sp905209075	0.725749	0.891927	0.294506	TRUE>FALSE	Wilcox (wil)	Bacteria	Firmicutes_A	Clostridia	Lachnospirales	Lachnospiraceae	Agathobacter	Agathobacter sp905209075	FALSE
Cluster10016	0.004639	0.014562	1.02902	TRUE>FALSE	Wilcox (wil)	Bacteria	Firmicutes_A	Clostridia	Oscillospirales	Ruminococcaceae	Ruminococcus_D	Ruminococcus_D bicirculans	0.352164	0.622371	-0.54184	FALSE>TRUE	Wilcox (wil)	Bacteria	Firmicutes_A	Clostridia	Oscillospirales	Ruminococcaceae	Ruminococcus_D	Ruminococcus_D bicirculans	FALSE
Cluster10017	0.005255	0.016032	-1.45005	FALSE>TRUE	Wilcox (wil)	Bacteria	Firmicutes_A	Clostridia	Lachnospirales	Lachnospiraceae	Scybalomonas	Scybalomonas sp900544525	0.160554	0.39716	-0.03076	FALSE>TRUE	Wilcox (wil)	Bacteria	Firmicutes_A	Clostridia	Lachnospirales	Lachnospiraceae	Scybalomonas	Scybalomonas sp900544525	FALSE
Cluster1002	0.098834	0.1752	-0.12161	FALSE>TRUE	Wilcox (wil)	Bacteria	Bacteroidota	Bacteroidia	Bacteroidales	Bacteroidaceae	Phocaeicola	Phocaeicola coprocola	0.852706	0.948725	-1.30395	FALSE>TRUE	Wilcox (wil)	Bacteria	Bacteroidota	Bacteroidia	Bacteroidales	Bacteroidaceae	Phocaeicola	Phocaeicola coprocola	FALSE
Cluster10022	0.000178	0.001111	0.464027	TRUE>FALSE	Wilcox (wil)	Bacteria	Firmicutes_A	Clostridia	Oscillospirales	Oscillospiraceae	Dysosmobacter	Dysosmobacter sp001916835	0.241406	0.499768	0.104143	TRUE>FALSE	Wilcox (wil)	Bacteria	Firmicutes_A	Clostridia	Oscillospirales	Oscillospiraceae	Dysosmobacter	Dysosmobacter sp001916835	FALSE
Cluster10023	#N/A	#N/A	0	#N/A	Wilcox (wil)	NA	NA	NA	NA	NA	NA	NA	#N/A	#N/A	0	#N/A	Wilcox (wil)	NA	NA	NA	NA	NA	NA	NA	FALSE
Cluster10028	0.008412	0.02414	-0.13567	FALSE>TRUE	Wilcox (wil)	Bacteria	Firmicutes_A	Clostridia	Oscillospirales	Ruminococcaceae	Faecalibacterium	Faecalibacterium prausnitzii_G	0.531077	0.776739	-0.96326	FALSE>TRUE	Wilcox (wil)	Bacteria	Firmicutes_A	Clostridia	Oscillospirales	Ruminococcaceae	Faecalibacterium	Faecalibacterium prausnitzii_G	FALSE
Cluster10030	0.00056	0.002611	-1.21374	FALSE>TRUE	Wilcox (wil)	Bacteria	Firmicutes	Bacilli	Lactobacillales	Lactobacillaceae	Ligilactobacillus	Ligilactobacillus animalis	0.404545	0.668095	-0.01025	FALSE>TRUE	Wilcox (wil)	Bacteria	Firmicutes	Bacilli	Lactobacillales	Lactobacillaceae	Ligilactobacillus	Ligilactobacillus animalis	FALSE
Cluster1004	0.200271	0.300753	-0.17151	FALSE>TRUE	Wilcox (wil)	Bacteria	Actinobacteriota	Actinomycetia	Actinomycetales	Bifidobacteriaceae	Bifidobacterium	Bifidobacterium pullorum_B	0.593502	0.819143	-1.00919	FALSE>TRUE	Wilcox (wil)	Bacteria	Actinobacteriota	Actinomycetia	Actinomycetales	Bifidobacteriaceae	Bifidobacterium	Bifidobacterium pullorum_B	FALSE
Cluster10040	3.81e-05	0.000335	0.252237	TRUE>FALSE	Wilcox (wil)	Bacteria	Firmicutes_A	Clostridia	Lachnospirales	Lachnospiraceae	Agathobacter	Agathobacter rectalis	0.820474	0.93807	-0.01313	FALSE>TRUE	Wilcox (wil)	Bacteria	Firmicutes_A	Clostridia	Lachnospirales	Lachnospiraceae	Agathobacter	Agathobacter rectalis	FALSE
Cluster10043	0.123765	0.208351	-0.11428	FALSE>TRUE	Wilcox (wil)	Bacteria	Firmicutes_A	Clostridia	Lachnospirales	Lachnospiraceae	Anaerostipes		0.43643	0.701434	-0.01293	FALSE>TRUE	Wilcox (wil)	Bacteria	Firmicutes_A	Clostridia	Lachnospirales	Lachnospiraceae	Anaerostipes		FALSE
Cluster10046	8.66e-06	0.000119	0.595633	TRUE>FALSE	Wilcox (wil)	Bacteria	Firmicutes_A	Clostridia	Oscillospirales	Ruminococcaceae	Faecalibacterium	Faecalibacterium prausnitzii_C	0.000167	0.005007	0.951266	TRUE>FALSE	Wilcox (wil)	Bacteria	Firmicutes_A	Clostridia	Oscillospirales	Ruminococcaceae	Faecalibacterium	Faecalibacterium prausnitzii_C	TRUE
Cluster10047	0.709906	0.788331	-0.04591	FALSE>TRUE	Wilcox (wil)	NA	NA	NA	NA	NA	NA	NA	0.317467	0.59555	-0.36164	FALSE>TRUE	Wilcox (wil)	NA	NA	NA	NA	NA	NA	NA	FALSE
Cluster10048	3.81e-05	0.000335	0.458895	TRUE>FALSE	Wilcox (wil)	Bacteria	Firmicutes_A	Clostridia	Lachnospirales	Lachnospiraceae	Agathobacter	Agathobacter rectalis	0.705194	0.878461	0.763669	TRUE>FALSE	Wilcox (wil)	Bacteria	Firmicutes_A	Clostridia	Lachnospirales	Lachnospiraceae	Agathobacter	Agathobacter rectalis	FALSE
Cluster10051	3.4e-10	4.51e-07	0.566196	TRUE>FALSE	Wilcox (wil)	NA	NA	NA	NA	NA	NA	NA	8.56e-05	0.003631	0.540467	TRUE>FALSE	Wilcox (wil)	NA	NA	NA	NA	NA	NA	NA	TRUE
Cluster10052	#N/A	#N/A	0	#N/A	Wilcox (wil)	Bacteria	Firmicutes_A	Clostridia	Oscillospirales	Ruminococcaceae	Gemmiger	Gemmiger formicilis	#N/A	#N/A	0	#N/A	Wilcox (wil)	Bacteria	Firmicutes_A	Clostridia	Oscillospirales	Ruminococcaceae	Gemmiger	Gemmiger formicilis	FALSE
Cluster100541	#N/A	#N/A	0	#N/A	Wilcox (wil)	NA	NA	NA	NA	NA	NA	NA	#N/A	#N/A	0	#N/A	Wilcox (wil)	NA	NA	NA	NA	NA	NA	NA	FALSE
Cluster10055	0.000257	0.001475	0.342727	TRUE>FALSE	Wilcox (wil)	Bacteria	Firmicutes_A	Clostridia	UBA1381	UBA1381	CAG-41	CAG-41 sp900066215	0.033761	0.152494	0.254786	TRUE>FALSE	Wilcox (wil)	Bacteria	Firmicutes_A	Clostridia	UBA1381	UBA1381	CAG-41	CAG-41 sp900066215	FALSE
Cluster1006	0.597565	0.687735	0.577914	TRUE>FALSE	Wilcox (wil)	Bacteria	Actinobacteriota	Coriobacteriia	Coriobacteriales	Coriobacteriaceae	Collinsella		0.070391	0.24144	0.022936	TRUE>FALSE	Wilcox (wil)	Bacteria	Actinobacteriota	Coriobacteriia	Coriobacteriales	Coriobacteriaceae	Collinsella		FALSE
Cluster10065	0.03608	0.078527	-0.10946	FALSE>TRUE	Wilcox (wil)	NA	NA	NA	NA	NA	NA	NA	0.654751	0.858034	-0.06714	FALSE>TRUE	Wilcox (wil)	NA	NA	NA	NA	NA	NA	NA	FALSE
Cluster1007	0.860319	0.895865	0.068706	TRUE>FALSE	Wilcox (wil)	NA	NA	NA	NA	NA	NA	NA	0.140714	0.372454	-0.22296	FALSE>TRUE	Wilcox (wil)	NA	NA	NA	NA	NA	NA	NA	FALSE
Cluster10070	0.043795	0.091695	-0.14622	FALSE>TRUE	Wilcox (wil)	Bacteria	Actinobacteriota	Coriobacteriia	Coriobacteriales	Coriobacteriaceae	Collinsella	Collinsella sp900540945	0.324224	0.599814	0.02953	TRUE>FALSE	Wilcox (wil)	Bacteria	Actinobacteriota	Coriobacteriia	Coriobacteriales	Coriobacteriaceae	Collinsella	Collinsella sp900540945	FALSE
Cluster10072	0.063528	0.123441	-0.07647	FALSE>TRUE	Wilcox (wil)	Bacteria	Actinobacteriota	Coriobacteriia	Coriobacteriales	Coriobacteriaceae	Collinsella		0.092249	0.284433	0.407279	TRUE>FALSE	Wilcox (wil)	Bacteria	Actinobacteriota	Coriobacteriia	Coriobacteriales	Coriobacteriaceae	Collinsella		FALSE
Cluster10073	0.140929	0.23186	-0.55155	FALSE>TRUE	Wilcox (wil)	Bacteria	Bacteroidota	Bacteroidia	Bacteroidales	Bacteroidaceae	Bacteroides	Bacteroides ovatus	0.873328	0.952673	-0.53181	FALSE>TRUE	Wilcox (wil)	Bacteria	Bacteroidota	Bacteroidia	Bacteroidales	Bacteroidaceae	Bacteroides	Bacteroides ovatus	FALSE
Cluster10074	0.00094	0.003941	-0.54708	FALSE>TRUE	Wilcox (wil)	Bacteria	Firmicutes	Bacilli	Lactobacillales	Streptococcaceae	Streptococcus	Streptococcus parasanguinis_B	0.00789	0.057652	-0.63728	FALSE>TRUE	Wilcox (wil)	Bacteria	Firmicutes	Bacilli	Lactobacillales	Streptococcaceae	Streptococcus	Streptococcus parasanguinis_B	FALSE
Cluster10075	0.078838	0.146792	-0.17201	FALSE>TRUE	Wilcox (wil)	Bacteria	Actinobacteriota	Coriobacteriia	Coriobacteriales	Coriobacteriaceae	Collinsella		0.167761	0.407729	0.063003	TRUE>FALSE	Wilcox (wil)	Bacteria	Actinobacteriota	Coriobacteriia	Coriobacteriales	Coriobacteriaceae	Collinsella		FALSE
Cluster10083	0.034523	0.076007	-0.05139	FALSE>TRUE	Wilcox (wil)	Bacteria	Actinobacteriota	Coriobacteriia	Coriobacteriales	Coriobacteriaceae	Collinsella		0.235867	0.495377	0.104896	TRUE>FALSE	Wilcox (wil)	Bacteria	Actinobacteriota	Coriobacteriia	Coriobacteriales	Coriobacteriaceae	Collinsella		FALSE
Cluster10085	0.081924	0.151076	-0.67124	FALSE>TRUE	Wilcox (wil)	Bacteria	Firmicutes	Bacilli	Lactobacillales	Streptococcaceae	Streptococcus	Streptococcus sp001556435	0.297745	0.572764	-0.49403	FALSE>TRUE	Wilcox (wil)	Bacteria	Firmicutes	Bacilli	Lactobacillales	Streptococcaceae	Streptococcus	Streptococcus sp001556435	FALSE
Cluster10086	1.02e-05	0.000131	0.365108	TRUE>FALSE	Wilcox (wil)	Bacteria	Actinobacteriota	Coriobacteriia	Coriobacteriales	Eggerthellaceae	Adlercreutzia	Adlercreutzia celatus_A	0.003678	0.034388	0.194156	TRUE>FALSE	Wilcox (wil)	Bacteria	Actinobacteriota	Coriobacteriia	Coriobacteriales	Eggerthellaceae	Adlercreutzia	Adlercreutzia celatus_A	TRUE
Cluster10088	6.47e-06	0.0001	0.212315	TRUE>FALSE	Wilcox (wil)	Bacteria	Firmicutes_A	Clostridia	Lachnospirales	Lachnospiraceae	Mediterraneibacter	Mediterraneibacter faecis	0.079414	0.260568	-0.91364	FALSE>TRUE	Wilcox (wil)	Bacteria	Firmicutes_A	Clostridia	Lachnospirales	Lachnospiraceae	Mediterraneibacter	Mediterraneibacter faecis	FALSE
Cluster10090	6.87e-07	2.44e-05	0.407252	TRUE>FALSE	Wilcox (wil)	Bacteria	Firmicutes_A	Clostridia	Lachnospirales	Lachnospiraceae	Mediterraneibacter	Mediterraneibacter faecis	0.016596	0.09652	-0.09728	FALSE>TRUE	Wilcox (wil)	Bacteria	Firmicutes_A	Clostridia	Lachnospirales	Lachnospiraceae	Mediterraneibacter	Mediterraneibacter faecis	FALSE
Cluster10118	0.044757	0.09288	-0.12591	FALSE>TRUE	Wilcox (wil)	NA	NA	NA	NA	NA	NA	NA	0.214636	0.469007	0.08745	TRUE>FALSE	Wilcox (wil)	NA	NA	NA	NA	NA	NA	NA	FALSE
Cluster10121	#N/A	#N/A	0	#N/A	Wilcox (wil)	NA	NA	NA	NA	NA	NA	NA	#N/A	#N/A	0	#N/A	Wilcox (wil)	NA	NA	NA	NA	NA	NA	NA	FALSE
Cluster10126	0.006712	0.019817	0.637414	TRUE>FALSE	Wilcox (wil)	Bacteria	Firmicutes_A	Clostridia	Oscillospirales	Ruminococcaceae	Ruminococcus_D	Ruminococcus_D bicirculans	0.221739	0.473133	-0.60494	FALSE>TRUE	Wilcox (wil)	Bacteria	Firmicutes_A	Clostridia	Oscillospirales	Ruminococcaceae	Ruminococcus_D	Ruminococcus_D bicirculans	FALSE
Cluster1013	0.192556	0.292195	-0.40289	FALSE>TRUE	Wilcox (wil)	Bacteria	Firmicutes_A	Clostridia	Oscillospirales	Oscillospiraceae	CAG-83	CAG-83 sp001916855	0.241309	0.499768	0.487013	TRUE>FALSE	Wilcox (wil)	Bacteria	Firmicutes_A	Clostridia	Oscillospirales	Oscillospiraceae	CAG-83	CAG-83 sp001916855	FALSE
Cluster10137	9.21e-06	0.000121	0.612521	TRUE>FALSE	Wilcox (wil)	Bacteria	Firmicutes_A	Clostridia	Lachnospirales	Lachnospiraceae	Agathobacter	Agathobacter rectalis	0.809793	0.935701	-0.07445	FALSE>TRUE	Wilcox (wil)	Bacteria	Firmicutes_A	Clostridia	Lachnospirales	Lachnospiraceae	Agathobacter	Agathobacter rectalis	FALSE
Cluster10141	#N/A	#N/A	0	#N/A	Wilcox (wil)	Bacteria	Firmicutes_A	Clostridia	Oscillospirales	Ruminococcaceae	Gemmiger	Gemmiger qucibialis	#N/A	#N/A	0	#N/A	Wilcox (wil)	Bacteria	Firmicutes_A	Clostridia	Oscillospirales	Ruminococcaceae	Gemmiger	Gemmiger qucibialis	FALSE
Cluster10147	0.898969	0.924486	-0.2391	FALSE>TRUE	Wilcox (wil)	Bacteria	Firmicutes_A	Clostridia	Oscillospirales	Acutalibacteraceae	Acutalibacter		0.906944	0.964043	-0.00623	FALSE>TRUE	Wilcox (wil)	Bacteria	Firmicutes_A	Clostridia	Oscillospirales	Acutalibacteraceae	Acutalibacter		FALSE
Cluster10148	0.140922	0.23186	-0.00911	FALSE>TRUE	Wilcox (wil)	NA	NA	NA	NA	NA	NA	NA	0.122787	0.345512	0.201762	TRUE>FALSE	Wilcox (wil)	NA	NA	NA	NA	NA	NA	NA	FALSE
Cluster10152	0.000671	0.003021	-0.15996	FALSE>TRUE	Wilcox (wil)	Bacteria	Firmicutes_A	Clostridia	Oscillospirales	Ruminococcaceae	Faecalibacterium	Faecalibacterium prausnitzii_G	0.495517	0.755881	-0.46469	FALSE>TRUE	Wilcox (wil)	Bacteria	Firmicutes_A	Clostridia	Oscillospirales	Ruminococcaceae	Faecalibacterium	Faecalibacterium prausnitzii_G	FALSE
Cluster10154	0.564002	0.658255	0.100895	TRUE>FALSE	Wilcox (wil)	Bacteria	Firmicutes_A	Clostridia	Oscillospirales	CAG-272	CAG-448	CAG-448 sp003150135	0.278847	0.54979	-0.01522	FALSE>TRUE	Wilcox (wil)	Bacteria	Firmicutes_A	Clostridia	Oscillospirales	CAG-272	CAG-448	CAG-448 sp003150135	FALSE
Cluster10156	2.55e-09	4.88e-07	1.24451	TRUE>FALSE	Wilcox (wil)	Bacteria	Firmicutes_A	Clostridia	Oscillospirales	Acutalibacteraceae	UBA1417	UBA1417 sp003531055	0.000899	0.013363	-0.0872	FALSE>TRUE	Wilcox (wil)	Bacteria	Firmicutes_A	Clostridia	Oscillospirales	Acutalibacteraceae	UBA1417	UBA1417 sp003531055	TRUE
Cluster10158	#N/A	#N/A	0	#N/A	Wilcox (wil)	Bacteria	Firmicutes_A	Clostridia	Oscillospirales	Ruminococcaceae	Gemmiger	Gemmiger qucibialis	#N/A	#N/A	0	#N/A	Wilcox (wil)	Bacteria	Firmicutes_A	Clostridia	Oscillospirales	Ruminococcaceae	Gemmiger	Gemmiger qucibialis	FALSE
Cluster10159	0.101595	0.179182	-0.48689	FALSE>TRUE	Wilcox (wil)	Bacteria	Bacteroidota	Bacteroidia	Bacteroidales	Bacteroidaceae	Bacteroides	Bacteroides ovatus	0.950655	0.981122	-0.44972	FALSE>TRUE	Wilcox (wil)	Bacteria	Bacteroidota	Bacteroidia	Bacteroidales	Bacteroidaceae	Bacteroides	Bacteroides ovatus	FALSE
Cluster1016	0.031245	0.070201	-0.21073	FALSE>TRUE	Wilcox (wil)	Bacteria	Firmicutes_A	Clostridia	TANB77	CAG-508	CAG-269	CAG-269 sp000437215	0.173416	0.413109	-0.18293	FALSE>TRUE	Wilcox (wil)	Bacteria	Firmicutes_A	Clostridia	TANB77	CAG-508	CAG-269	CAG-269 sp000437215	FALSE
Cluster10160	0.182126	0.28028	-0.55882	FALSE>TRUE	Wilcox (wil)	Bacteria	Firmicutes	Bacilli	Lactobacillales	Streptococcaceae	Streptococcus	Streptococcus salivarius	0.227047	0.480919	-0.93525	FALSE>TRUE	Wilcox (wil)	Bacteria	Firmicutes	Bacilli	Lactobacillales	Streptococcaceae	Streptococcus	Streptococcus salivarius	FALSE
Cluster10162	0.005255	0.016032	0.355779	TRUE>FALSE	Wilcox (wil)	NA	NA	NA	NA	NA	NA	NA	0.005214	0.045107	0.002068	TRUE>FALSE	Wilcox (wil)	NA	NA	NA	NA	NA	NA	NA	TRUE
Cluster10166	0.337018	0.452598	-0.3247	FALSE>TRUE	Wilcox (wil)	NA	NA	NA	NA	NA	NA	NA	0.043552	0.180421	0.13	TRUE>FALSE	Wilcox (wil)	NA	NA	NA	NA	NA	NA	NA	FALSE
Cluster10167	0.000375	0.001917	0.356254	TRUE>FALSE	Wilcox (wil)	Bacteria	Firmicutes_A	Clostridia	UBA1381	UBA1381	CAG-41	CAG-41 sp900066215	0.036226	0.159084	0.275503	TRUE>FALSE	Wilcox (wil)	Bacteria	Firmicutes_A	Clostridia	UBA1381	UBA1381	CAG-41	CAG-41 sp900066215	FALSE
Cluster1017	0.416207	0.525626	0.491383	TRUE>FALSE	Wilcox (wil)	Bacteria	Proteobacteria	Gammaproteobacteria	Burkholderiales	Burkholderiaceae	Duodenibacillus	Duodenibacillus massiliensis	0.765643	0.91786	0.001338	TRUE>FALSE	Wilcox (wil)	Bacteria	Proteobacteria	Gammaproteobacteria	Burkholderiales	Burkholderiaceae	Duodenibacillus	Duodenibacillus massiliensis	FALSE
Cluster10170	1.7e-05	0.000189	0.060877	TRUE>FALSE	Wilcox (wil)	Bacteria	Firmicutes_A	Clostridia	Lachnospirales	Lachnospiraceae	Dorea	Dorea formicigenerans	0.906944	0.964043	-0.23823	FALSE>TRUE	Wilcox (wil)	Bacteria	Firmicutes_A	Clostridia	Lachnospirales	Lachnospiraceae	Dorea	Dorea formicigenerans	FALSE
Cluster10173	0.090908	0.163992	-0.09968	FALSE>TRUE	Wilcox (wil)	Bacteria	Actinobacteriota	Coriobacteriia	Coriobacteriales	Coriobacteriaceae	Collinsella		0.159339	0.39716	0.209738	TRUE>FALSE	Wilcox (wil)	Bacteria	Actinobacteriota	Coriobacteriia	Coriobacteriales	Coriobacteriaceae	Collinsella		FALSE
Cluster10175	0.00477	0.014866	0.242091	TRUE>FALSE	Wilcox (wil)	Bacteria	Firmicutes_A	Clostridia	Lachnospirales	Lachnospiraceae	Oliverpabstia	Oliverpabstia intestinalis	0.011077	0.071342	0.354679	TRUE>FALSE	Wilcox (wil)	Bacteria	Firmicutes_A	Clostridia	Lachnospirales	Lachnospiraceae	Oliverpabstia	Oliverpabstia intestinalis	FALSE
Cluster10180	0.317252	0.433046	-0.14637	FALSE>TRUE	Wilcox (wil)	Bacteria	Firmicutes_A	Clostridia	Oscillospirales	Ruminococcaceae	Ruminococcus_D	Ruminococcus_D bicirculans	0.345042	0.616679	-0.2751	FALSE>TRUE	Wilcox (wil)	Bacteria	Firmicutes_A	Clostridia	Oscillospirales	Ruminococcaceae	Ruminococcus_D	Ruminococcus_D bicirculans	FALSE
Cluster10183	0.000882	0.003743	-0.63086	FALSE>TRUE	Wilcox (wil)	Bacteria	Firmicutes	Bacilli	Lactobacillales	Streptococcaceae	Streptococcus	Streptococcus sp900766505	0.00789	0.057652	-0.77769	FALSE>TRUE	Wilcox (wil)	Bacteria	Firmicutes	Bacilli	Lactobacillales	Streptococcaceae	Streptococcus	Streptococcus sp900766505	FALSE
Cluster10184	4.89e-05	0.000409	0.113921	TRUE>FALSE	Wilcox (wil)	Bacteria	Firmicutes_A	Clostridia	Oscillospirales	Ruminococcaceae	Faecalibacterium	Faecalibacterium prausnitzii	0.008263	0.058415	0.460634	TRUE>FALSE	Wilcox (wil)	Bacteria	Firmicutes_A	Clostridia	Oscillospirales	Ruminococcaceae	Faecalibacterium	Faecalibacterium prausnitzii	FALSE
Cluster10188	0.63201	0.718343	-0.23583	FALSE>TRUE	Wilcox (wil)	NA	NA	NA	NA	NA	NA	NA	0.983543	0.994986	-0.00163	FALSE>TRUE	Wilcox (wil)	NA	NA	NA	NA	NA	NA	NA	FALSE
Cluster1019	0.000789	0.003403	-0.01397	FALSE>TRUE	Wilcox (wil)	Bacteria	Firmicutes_A	Clostridia	Oscillospirales	Ruminococcaceae	Faecalibacterium	Faecalibacterium prausnitzii_G	0.501337	0.761909	-0.43054	FALSE>TRUE	Wilcox (wil)	Bacteria	Firmicutes_A	Clostridia	Oscillospirales	Ruminococcaceae	Faecalibacterium	Faecalibacterium prausnitzii_G	FALSE
Cluster10190	0.105372	0.183793	-0.63898	FALSE>TRUE	Wilcox (wil)	Bacteria	Firmicutes_C	Negativicutes	Veillonellales	Dialisteraceae	Dialister	Dialister invisus	0.345042	0.616679	-0.37441	FALSE>TRUE	Wilcox (wil)	Bacteria	Firmicutes_C	Negativicutes	Veillonellales	Dialisteraceae	Dialister	Dialister invisus	FALSE
Cluster10194	0.030553	0.069092	-0.50731	FALSE>TRUE	Wilcox (wil)	Bacteria	Firmicutes_C	Negativicutes	Veillonellales	Dialisteraceae	Dialister	Dialister invisus	0.328377	0.604924	-0.32891	FALSE>TRUE	Wilcox (wil)	Bacteria	Firmicutes_C	Negativicutes	Veillonellales	Dialisteraceae	Dialister	Dialister invisus	FALSE
Cluster10202	#N/A	#N/A	0	#N/A	Wilcox (wil)	NA	NA	NA	NA	NA	NA	NA	#N/A	#N/A	0	#N/A	Wilcox (wil)	NA	NA	NA	NA	NA	NA	NA	FALSE
Cluster10208	8.51e-09	8.71e-07	0.798739	TRUE>FALSE	Wilcox (wil)	Bacteria	Firmicutes_A	Clostridia	Oscillospirales	Ruminococcaceae	Gemmiger	Gemmiger formicilis	0.000259	0.006008	0.968351	TRUE>FALSE	Wilcox (wil)	Bacteria	Firmicutes_A	Clostridia	Oscillospirales	Ruminococcaceae	Gemmiger	Gemmiger formicilis	TRUE
Cluster1021	#N/A	#N/A	0	#N/A	Wilcox (wil)	NA	NA	NA	NA	NA	NA	NA	#N/A	#N/A	0	#N/A	Wilcox (wil)	NA	NA	NA	NA	NA	NA	NA	FALSE
Cluster10211	0.000181	0.001111	0.410784	TRUE>FALSE	Wilcox (wil)	Bacteria	Firmicutes_A	Clostridia	Oscillospirales	Oscillospiraceae	Dysosmobacter	Dysosmobacter sp001916835	0.031094	0.144966	0.121384	TRUE>FALSE	Wilcox (wil)	Bacteria	Firmicutes_A	Clostridia	Oscillospirales	Oscillospiraceae	Dysosmobacter	Dysosmobacter sp001916835	FALSE
Cluster10218	0.33035	0.446035	0.003032	TRUE>FALSE	Wilcox (wil)	Bacteria	Actinobacteriota	Coriobacteriia	Coriobacteriales	Coriobacteriaceae	Collinsella		0.017947	0.10133	0.800581	TRUE>FALSE	Wilcox (wil)	Bacteria	Actinobacteriota	Coriobacteriia	Coriobacteriales	Coriobacteriaceae	Collinsella		FALSE
Cluster10220	#N/A	#N/A	0	#N/A	Wilcox (wil)	Bacteria	Firmicutes_A	Clostridia	Lachnospirales	Lachnospiraceae	Mediterraneibacter	Mediterraneibacter faecis	#N/A	#N/A	0	#N/A	Wilcox (wil)	Bacteria	Firmicutes_A	Clostridia	Lachnospirales	Lachnospiraceae	Mediterraneibacter	Mediterraneibacter faecis	FALSE
Cluster10221	0.002657	0.009133	0.270525	TRUE>FALSE	Wilcox (wil)	Bacteria	Firmicutes	Bacilli	RF39	UBA660	CAG-877	CAG-877 sp000433455	0.674758	0.862163	-0.01497	FALSE>TRUE	Wilcox (wil)	Bacteria	Firmicutes	Bacilli	RF39	UBA660	CAG-877	CAG-877 sp000433455	FALSE
Cluster10233	#N/A	#N/A	0	#N/A	Wilcox (wil)	Bacteria	Firmicutes_A	Clostridia	Oscillospirales	Ruminococcaceae	Gemmiger	Gemmiger qucibialis	#N/A	#N/A	0	#N/A	Wilcox (wil)	Bacteria	Firmicutes_A	Clostridia	Oscillospirales	Ruminococcaceae	Gemmiger	Gemmiger qucibialis	FALSE
Cluster10237	0.13156	0.219351	-0.1224	FALSE>TRUE	Wilcox (wil)	Bacteria	Firmicutes_A	Clostridia	Oscillospirales	Acutalibacteraceae	UMGS263	UMGS263 sp900540535	0.756945	0.911585	-0.00505	FALSE>TRUE	Wilcox (wil)	Bacteria	Firmicutes_A	Clostridia	Oscillospirales	Acutalibacteraceae	UMGS263	UMGS263 sp900540535	FALSE
Cluster10238	0.001673	0.006111	-0.44936	FALSE>TRUE	Wilcox (wil)	NA	NA	NA	NA	NA	NA	NA	0.27273	0.542031	0.107693	TRUE>FALSE	Wilcox (wil)	NA	NA	NA	NA	NA	NA	NA	FALSE
Cluster10239	#N/A	#N/A	0	#N/A	Wilcox (wil)	Bacteria	Firmicutes_A	Clostridia	Lachnospirales	Lachnospiraceae	Oliverpabstia	Oliverpabstia intestinalis	#N/A	#N/A	0	#N/A	Wilcox (wil)	Bacteria	Firmicutes_A	Clostridia	Lachnospirales	Lachnospiraceae	Oliverpabstia	Oliverpabstia intestinalis	FALSE
Cluster1024	0.51112	0.612991	0.019175	TRUE>FALSE	Wilcox (wil)	Bacteria	Firmicutes_A	Clostridia	Lachnospirales	Lachnospiraceae	Blautia_A	Blautia_A sp003477525	0.022584	0.116885	-0.48307	FALSE>TRUE	Wilcox (wil)	Bacteria	Firmicutes_A	Clostridia	Lachnospirales	Lachnospiraceae	Blautia_A	Blautia_A sp003477525	FALSE
Cluster10244	0.078082	0.145697	1.15722	TRUE>FALSE	Wilcox (wil)	Bacteria	Actinobacteriota	Coriobacteriia	Coriobacteriales	Coriobacteriaceae	Collinsella		0.074805	0.250262	0.083053	TRUE>FALSE	Wilcox (wil)	Bacteria	Actinobacteriota	Coriobacteriia	Coriobacteriales	Coriobacteriaceae	Collinsella		FALSE
Cluster10246	0.047183	0.096418	0.013676	TRUE>FALSE	Wilcox (wil)	Bacteria	Firmicutes_A	Clostridia	Lachnospirales	Lachnospiraceae	Agathobacter	Agathobacter rectalis	0.003487	0.032956	0.658052	TRUE>FALSE	Wilcox (wil)	Bacteria	Firmicutes_A	Clostridia	Lachnospirales	Lachnospiraceae	Agathobacter	Agathobacter rectalis	FALSE
Cluster1025	0.64794	0.731667	-0.08664	FALSE>TRUE	Wilcox (wil)	Bacteria	Firmicutes_A	Clostridia	Lachnospirales	Lachnospiraceae	Massilistercora	Massilistercora sp902406105	0.852706	0.948725	-0.16377	FALSE>TRUE	Wilcox (wil)	Bacteria	Firmicutes_A	Clostridia	Lachnospirales	Lachnospiraceae	Massilistercora	Massilistercora sp902406105	FALSE
Cluster10254	0.17212	0.269655	-0.40188	FALSE>TRUE	Wilcox (wil)	NA	NA	NA	NA	NA	NA	NA	0.939709	0.978535	-0.52397	FALSE>TRUE	Wilcox (wil)	NA	NA	NA	NA	NA	NA	NA	FALSE
Cluster10255	0.000764	0.003328	0.681801	TRUE>FALSE	Wilcox (wil)	Bacteria	Firmicutes_A	Clostridia	Oscillospirales	Ruminococcaceae	Gemmiger	Gemmiger qucibialis	4.19e-05	0.002913	1.36746	TRUE>FALSE	Wilcox (wil)	Bacteria	Firmicutes_A	Clostridia	Oscillospirales	Ruminococcaceae	Gemmiger	Gemmiger qucibialis	TRUE
Cluster10257	0.000223	0.001326	0.713111	TRUE>FALSE	Wilcox (wil)	Bacteria	Firmicutes_A	Clostridia	Oscillospirales	Ruminococcaceae	Gemmiger	Gemmiger qucibialis	3.72e-05	0.00281	1.39521	TRUE>FALSE	Wilcox (wil)	Bacteria	Firmicutes_A	Clostridia	Oscillospirales	Ruminococcaceae	Gemmiger	Gemmiger qucibialis	TRUE
Cluster10259	0.619387	0.707696	-0.84432	FALSE>TRUE	Wilcox (wil)	Bacteria	Bacteroidota	Bacteroidia	Bacteroidales	Bacteroidaceae	Bacteroides	Bacteroides ovatus	0.16476	0.404686	-0.11911	FALSE>TRUE	Wilcox (wil)	Bacteria	Bacteroidota	Bacteroidia	Bacteroidales	Bacteroidaceae	Bacteroides	Bacteroides ovatus	FALSE
Cluster10261	#N/A	#N/A	0	#N/A	Wilcox (wil)	Bacteria	Firmicutes_A	Clostridia	Oscillospirales	Ruminococcaceae	Faecalibacterium	Faecalibacterium prausnitzii_G	#N/A	#N/A	0	#N/A	Wilcox (wil)	Bacteria	Firmicutes_A	Clostridia	Oscillospirales	Ruminococcaceae	Faecalibacterium	Faecalibacterium prausnitzii_G	FALSE
Cluster10262	0.585256	0.677153	-0.58731	FALSE>TRUE	Wilcox (wil)	Bacteria	Bacteroidota	Bacteroidia	Bacteroidales	Bacteroidaceae	Bacteroides	Bacteroides ovatus	0.694994	0.875159	-0.20845	FALSE>TRUE	Wilcox (wil)	Bacteria	Bacteroidota	Bacteroidia	Bacteroidales	Bacteroidaceae	Bacteroides	Bacteroides ovatus	FALSE
Cluster10264	#N/A	#N/A	0	#N/A	Wilcox (wil)	Bacteria	Firmicutes_A	Clostridia	Oscillospirales	Ruminococcaceae	Gemmiger	Gemmiger qucibialis	#N/A	#N/A	0	#N/A	Wilcox (wil)	Bacteria	Firmicutes_A	Clostridia	Oscillospirales	Ruminococcaceae	Gemmiger	Gemmiger qucibialis	FALSE
Cluster10265	0.035297	0.077307	-1.61967	FALSE>TRUE	Wilcox (wil)	NA	NA	NA	NA	NA	NA	NA	0.486827	0.749197	0.000979	TRUE>FALSE	Wilcox (wil)	NA	NA	NA	NA	NA	NA	NA	FALSE
Cluster10271	6.94e-08	4.02e-06	0.569013	TRUE>FALSE	Wilcox (wil)	Bacteria	Firmicutes_A	Clostridia	Oscillospirales	Ruminococcaceae	Gemmiger	Gemmiger formicilis	0.000197	0.005047	0.734883	TRUE>FALSE	Wilcox (wil)	Bacteria	Firmicutes_A	Clostridia	Oscillospirales	Ruminococcaceae	Gemmiger	Gemmiger formicilis	TRUE
Cluster10277	0.000327	0.001761	-0.46428	FALSE>TRUE	Wilcox (wil)	Bacteria	Firmicutes_A	Clostridia	Tissierellales	Peptoniphilaceae	Parvimonas	Parvimonas micra	0.381558	0.653079	-0.03093	FALSE>TRUE	Wilcox (wil)	Bacteria	Firmicutes_A	Clostridia	Tissierellales	Peptoniphilaceae	Parvimonas	Parvimonas micra	FALSE
Cluster10279	1.54e-05	0.000175	-0.2855	FALSE>TRUE	Wilcox (wil)	NA	NA	NA	NA	NA	NA	NA	0.736101	0.896414	-0.66286	FALSE>TRUE	Wilcox (wil)	NA	NA	NA	NA	NA	NA	NA	FALSE
Cluster10280	0.110743	0.191243	0.056324	TRUE>FALSE	Wilcox (wil)	NA	NA	NA	NA	NA	NA	NA	0.065942	0.232169	0.176694	TRUE>FALSE	Wilcox (wil)	NA	NA	NA	NA	NA	NA	NA	FALSE
Cluster10285	5.7e-05	0.000455	0.239406	TRUE>FALSE	Wilcox (wil)	Bacteria	Firmicutes_A	Clostridia	Oscillospirales	Ruminococcaceae	Faecalibacterium	Faecalibacterium sp900539945	0.002486	0.026363	0.25796	TRUE>FALSE	Wilcox (wil)	Bacteria	Firmicutes_A	Clostridia	Oscillospirales	Ruminococcaceae	Faecalibacterium	Faecalibacterium sp900539945	TRUE
Cluster10289	0.000789	0.003403	0.232603	TRUE>FALSE	Wilcox (wil)	Bacteria	Firmicutes_A	Clostridia	Oscillospirales	Ruminococcaceae	Faecalibacterium	Faecalibacterium sp900539945	0.005424	0.045923	0.262095	TRUE>FALSE	Wilcox (wil)	Bacteria	Firmicutes_A	Clostridia	Oscillospirales	Ruminococcaceae	Faecalibacterium	Faecalibacterium sp900539945	TRUE
Cluster10293	0.233386	0.337092	0.648895	TRUE>FALSE	Wilcox (wil)	Bacteria	Firmicutes_A	Clostridia	Oscillospirales	Ruminococcaceae	Ruminococcus	Ruminococcus sp002438605	0.513139	0.766623	0.002662	TRUE>FALSE	Wilcox (wil)	Bacteria	Firmicutes_A	Clostridia	Oscillospirales	Ruminococcaceae	Ruminococcus	Ruminococcus sp002438605	FALSE
Cluster10295	#N/A	#N/A	0	#N/A	Wilcox (wil)	Bacteria	Firmicutes_A	Clostridia	Oscillospirales	Ruminococcaceae	Faecalibacterium	Faecalibacterium prausnitzii_C	#N/A	#N/A	0	#N/A	Wilcox (wil)	Bacteria	Firmicutes_A	Clostridia	Oscillospirales	Ruminococcaceae	Faecalibacterium	Faecalibacterium prausnitzii_C	FALSE
Cluster10298	0.002129	0.007419	0.038382	TRUE>FALSE	Wilcox (wil)	Bacteria	Actinobacteriota	Coriobacteriia	Coriobacteriales	Eggerthellaceae	Adlercreutzia	Adlercreutzia equolifaciens	0.005214	0.045107	0.019864	TRUE>FALSE	Wilcox (wil)	Bacteria	Actinobacteriota	Coriobacteriia	Coriobacteriales	Eggerthellaceae	Adlercreutzia	Adlercreutzia equolifaciens	TRUE
Cluster10299	9.03e-06	0.000121	0.834063	TRUE>FALSE	Wilcox (wil)	Bacteria	Firmicutes_A	Clostridia	Lachnospirales	Lachnospiraceae	Agathobacter	Agathobacter rectalis	0.950655	0.981122	-0.14261	FALSE>TRUE	Wilcox (wil)	Bacteria	Firmicutes_A	Clostridia	Lachnospirales	Lachnospiraceae	Agathobacter	Agathobacter rectalis	FALSE
Cluster10300	0.08673	0.157766	-0.46395	FALSE>TRUE	Wilcox (wil)	Bacteria	Firmicutes_A	Clostridia	Oscillospirales	Ruminococcaceae	Ruminiclostridium_E	Ruminiclostridium_E siraeum	0.07021	0.241294	-0.19382	FALSE>TRUE	Wilcox (wil)	Bacteria	Firmicutes_A	Clostridia	Oscillospirales	Ruminococcaceae	Ruminiclostridium_E	Ruminiclostridium_E siraeum	FALSE
Cluster10302	5.94e-06	9.57e-05	0.295169	TRUE>FALSE	Wilcox (wil)	Bacteria	Firmicutes_A	Clostridia	Lachnospirales	Lachnospiraceae	Mediterraneibacter	Mediterraneibacter faecis	0.07021	0.241294	-0.148	FALSE>TRUE	Wilcox (wil)	Bacteria	Firmicutes_A	Clostridia	Lachnospirales	Lachnospiraceae	Mediterraneibacter	Mediterraneibacter faecis	FALSE
Cluster10313	9.97e-05	0.000708	0.348591	TRUE>FALSE	Wilcox (wil)	Bacteria	Firmicutes_A	Clostridia	Oscillospirales	Ruminococcaceae	Faecalibacterium	Faecalibacterium prausnitzii	0.004208	0.038116	0.475189	TRUE>FALSE	Wilcox (wil)	Bacteria	Firmicutes_A	Clostridia	Oscillospirales	Ruminococcaceae	Faecalibacterium	Faecalibacterium prausnitzii	TRUE
Cluster10316	0.870831	0.903565	0.507951	TRUE>FALSE	Wilcox (wil)	NA	NA	NA	NA	NA	NA	NA	0.705194	0.878461	-0.00717	FALSE>TRUE	Wilcox (wil)	NA	NA	NA	NA	NA	NA	NA	FALSE
Cluster1032	0.916622	0.938755	1.12617	TRUE>FALSE	Wilcox (wil)	Bacteria	Bacteroidota	Bacteroidia	Bacteroidales	Bacteroidaceae	Phocaeicola	Phocaeicola plebeius_A	0.788537	0.928412	0.190219	TRUE>FALSE	Wilcox (wil)	Bacteria	Bacteroidota	Bacteroidia	Bacteroidales	Bacteroidaceae	Phocaeicola	Phocaeicola plebeius_A	FALSE
Cluster10321	0.998223	0.998223	-0.02107	FALSE>TRUE	Wilcox (wil)	NA	NA	NA	NA	NA	NA	NA	0.702959	0.878461	1.18379	TRUE>FALSE	Wilcox (wil)	NA	NA	NA	NA	NA	NA	NA	FALSE
Cluster10323	#N/A	#N/A	0	#N/A	Wilcox (wil)	Bacteria	Firmicutes_C	Negativicutes	Veillonellales	Dialisteraceae	Dialister	Dialister invisus	#N/A	#N/A	0	#N/A	Wilcox (wil)	Bacteria	Firmicutes_C	Negativicutes	Veillonellales	Dialisteraceae	Dialister	Dialister invisus	FALSE
Cluster10324	1.42e-06	3.74e-05	0.478996	TRUE>FALSE	Wilcox (wil)	Bacteria	Firmicutes_A	Clostridia	Lachnospirales	Lachnospiraceae	Dorea	Dorea formicigenerans	0.317467	0.59555	-0.03623	FALSE>TRUE	Wilcox (wil)	Bacteria	Firmicutes_A	Clostridia	Lachnospirales	Lachnospiraceae	Dorea	Dorea formicigenerans	FALSE
Cluster10327	#N/A	#N/A	0	#N/A	Wilcox (wil)	Bacteria	Firmicutes_A	Clostridia	Oscillospirales	Ruminococcaceae	Gemmiger	Gemmiger qucibialis	#N/A	#N/A	0	#N/A	Wilcox (wil)	Bacteria	Firmicutes_A	Clostridia	Oscillospirales	Ruminococcaceae	Gemmiger	Gemmiger qucibialis	FALSE
Cluster10330	#N/A	#N/A	0	#N/A	Wilcox (wil)	Bacteria	Firmicutes_A	Clostridia	Lachnospirales	Lachnospiraceae	Mediterraneibacter	Mediterraneibacter faecis	#N/A	#N/A	0	#N/A	Wilcox (wil)	Bacteria	Firmicutes_A	Clostridia	Lachnospirales	Lachnospiraceae	Mediterraneibacter	Mediterraneibacter faecis	FALSE
Cluster10339	5.92e-05	0.000468	0.384677	TRUE>FALSE	Wilcox (wil)	Bacteria	Firmicutes_A	Clostridia	Lachnospirales	Lachnospiraceae	Agathobacter	Agathobacter rectalis	0.725749	0.891927	-0.1382	FALSE>TRUE	Wilcox (wil)	Bacteria	Firmicutes_A	Clostridia	Lachnospirales	Lachnospiraceae	Agathobacter	Agathobacter rectalis	FALSE
Cluster10347	0.381356	0.493447	0.065788	TRUE>FALSE	Wilcox (wil)	Bacteria	Firmicutes_A	Clostridia	Oscillospirales	CAG-272	UMGS1865	UMGS1865 sp900547725	0.219802	0.473133	0.005551	TRUE>FALSE	Wilcox (wil)	Bacteria	Firmicutes_A	Clostridia	Oscillospirales	CAG-272	UMGS1865	UMGS1865 sp900547725	FALSE
Cluster10351	0.135015	0.223398	-0.72484	FALSE>TRUE	Wilcox (wil)	Bacteria	Firmicutes	Bacilli	Lactobacillales	Streptococcaceae	Streptococcus	Streptococcus salivarius	0.140714	0.372454	-1.04895	FALSE>TRUE	Wilcox (wil)	Bacteria	Firmicutes	Bacilli	Lactobacillales	Streptococcaceae	Streptococcus	Streptococcus salivarius	FALSE
Cluster10352	#N/A	#N/A	0	#N/A	Wilcox (wil)	Bacteria	Firmicutes_A	Clostridia	Lachnospirales	Lachnospiraceae	Agathobacter	Agathobacter rectalis	#N/A	#N/A	0	#N/A	Wilcox (wil)	Bacteria	Firmicutes_A	Clostridia	Lachnospirales	Lachnospiraceae	Agathobacter	Agathobacter rectalis	FALSE
Cluster10353	0.077335	0.144608	-0.15303	FALSE>TRUE	Wilcox (wil)	NA	NA	NA	NA	NA	NA	NA	0.705194	0.878461	-0.00601	FALSE>TRUE	Wilcox (wil)	NA	NA	NA	NA	NA	NA	NA	FALSE
Cluster10355	0.000814	0.003497	0.936186	TRUE>FALSE	Wilcox (wil)	Bacteria	Firmicutes_A	Clostridia	Oscillospirales	Ruminococcaceae	Ruminococcus_D	Ruminococcus_D bicirculans	0.194889	0.442443	-0.39099	FALSE>TRUE	Wilcox (wil)	Bacteria	Firmicutes_A	Clostridia	Oscillospirales	Ruminococcaceae	Ruminococcus_D	Ruminococcus_D bicirculans	FALSE
Cluster10362	0.055133	0.109074	0.027143	TRUE>FALSE	Wilcox (wil)	Bacteria	Actinobacteriota	Coriobacteriia	Coriobacteriales	Coriobacteriaceae	Collinsella		0.092249	0.284433	0.367753	TRUE>FALSE	Wilcox (wil)	Bacteria	Actinobacteriota	Coriobacteriia	Coriobacteriales	Coriobacteriaceae	Collinsella		FALSE
Cluster10371	0.000422	0.002078	0.248994	TRUE>FALSE	Wilcox (wil)	Bacteria	Firmicutes_A	Clostridia	Oscillospirales	Butyricicoccaceae	Agathobaculum	Agathobaculum butyriciproducens	0.961611	0.987156	-0.14557	FALSE>TRUE	Wilcox (wil)	Bacteria	Firmicutes_A	Clostridia	Oscillospirales	Butyricicoccaceae	Agathobaculum	Agathobaculum butyriciproducens	FALSE
Cluster10372	5.02e-06	8.39e-05	0.418903	TRUE>FALSE	Wilcox (wil)	Bacteria	Firmicutes_A	Clostridia	Lachnospirales	Lachnospiraceae	Mediterraneibacter	Mediterraneibacter faecis	0.037514	0.162281	-0.16793	FALSE>TRUE	Wilcox (wil)	Bacteria	Firmicutes_A	Clostridia	Lachnospirales	Lachnospiraceae	Mediterraneibacter	Mediterraneibacter faecis	FALSE
Cluster10376	0.760245	0.82423	-0.16994	FALSE>TRUE	Wilcox (wil)	NA	NA	NA	NA	NA	NA	NA	0.939214	0.978535	0.000177	TRUE>FALSE	Wilcox (wil)	NA	NA	NA	NA	NA	NA	NA	FALSE
Cluster10382	0.746711	0.815148	-0.20472	FALSE>TRUE	Wilcox (wil)	NA	NA	NA	NA	NA	NA	NA	0.777965	0.923469	-0.05658	FALSE>TRUE	Wilcox (wil)	NA	NA	NA	NA	NA	NA	NA	FALSE
Cluster10383	1.19e-06	3.22e-05	0.40581	TRUE>FALSE	Wilcox (wil)	Bacteria	Firmicutes_A	Clostridia	Lachnospirales	Lachnospiraceae	Mediterraneibacter	Mediterraneibacter faecis	0.019392	0.106047	-0.0642	FALSE>TRUE	Wilcox (wil)	Bacteria	Firmicutes_A	Clostridia	Lachnospirales	Lachnospiraceae	Mediterraneibacter	Mediterraneibacter faecis	FALSE
Cluster10387	#N/A	#N/A	0	#N/A	Wilcox (wil)	NA	NA	NA	NA	NA	NA	NA	#N/A	#N/A	0	#N/A	Wilcox (wil)	NA	NA	NA	NA	NA	NA	NA	FALSE
Cluster10395	4.8e-05	0.000405	0.318422	TRUE>FALSE	Wilcox (wil)	Bacteria	Firmicutes_A	Clostridia	Oscillospirales	Ruminococcaceae	Faecalibacterium	Faecalibacterium prausnitzii	0.003845	0.03557	0.378717	TRUE>FALSE	Wilcox (wil)	Bacteria	Firmicutes_A	Clostridia	Oscillospirales	Ruminococcaceae	Faecalibacterium	Faecalibacterium prausnitzii	TRUE
Cluster104	0.148287	0.239434	-0.39219	FALSE>TRUE	Wilcox (wil)	Bacteria	Firmicutes_A	Clostridia	Lachnospirales	Lachnospiraceae	Ventrimonas	Ventrimonas sp900540335	0.469693	0.732552	-0.02598	FALSE>TRUE	Wilcox (wil)	Bacteria	Firmicutes_A	Clostridia	Lachnospirales	Lachnospiraceae	Ventrimonas	Ventrimonas sp900540335	FALSE
Cluster10401	3.62e-09	4.88e-07	0.858343	TRUE>FALSE	Wilcox (wil)	Bacteria	Firmicutes_A	Clostridia	Oscillospirales	Ruminococcaceae	Gemmiger	Gemmiger formicilis	0.000126	0.004306	0.910568	TRUE>FALSE	Wilcox (wil)	Bacteria	Firmicutes_A	Clostridia	Oscillospirales	Ruminococcaceae	Gemmiger	Gemmiger formicilis	TRUE
Cluster10424	0.015468	0.039616	-0.50949	FALSE>TRUE	Wilcox (wil)	NA	NA	NA	NA	NA	NA	NA	0.221739	0.473133	0.002751	TRUE>FALSE	Wilcox (wil)	NA	NA	NA	NA	NA	NA	NA	FALSE
Cluster10425	0.022686	0.054491	-0.0242	FALSE>TRUE	Wilcox (wil)	Bacteria	Actinobacteriota	Coriobacteriia	Coriobacteriales	Eggerthellaceae	Adlercreutzia	Adlercreutzia celatus_A	0.001267	0.017179	0.065574	TRUE>FALSE	Wilcox (wil)	Bacteria	Actinobacteriota	Coriobacteriia	Coriobacteriales	Eggerthellaceae	Adlercreutzia	Adlercreutzia celatus_A	FALSE
Cluster10427	0.105372	0.183793	-0.01408	FALSE>TRUE	Wilcox (wil)	Bacteria	Actinobacteriota	Coriobacteriia	Coriobacteriales	Coriobacteriaceae	Collinsella		0.08186	0.264659	0.334394	TRUE>FALSE	Wilcox (wil)	Bacteria	Actinobacteriota	Coriobacteriia	Coriobacteriales	Coriobacteriaceae	Collinsella		FALSE
Cluster10428	0.162531	0.258358	0.76169	TRUE>FALSE	Wilcox (wil)	Bacteria	Bacteroidota	Bacteroidia	Bacteroidales	Bacteroidaceae	Alloprevotella	Alloprevotella sp000438115	0.324224	0.599814	0.004	TRUE>FALSE	Wilcox (wil)	Bacteria	Bacteroidota	Bacteroidia	Bacteroidales	Bacteroidaceae	Alloprevotella	Alloprevotella sp000438115	FALSE
Cluster10429	0.064167	0.124403	0.024781	TRUE>FALSE	Wilcox (wil)	NA	NA	NA	NA	NA	NA	NA	0.109321	0.319698	0.1469	TRUE>FALSE	Wilcox (wil)	NA	NA	NA	NA	NA	NA	NA	FALSE
Cluster10433	0.423913	0.533804	-0.08813	FALSE>TRUE	Wilcox (wil)	Bacteria	Firmicutes_A	Clostridia	Christensenellales	CAG-314	UMGS929	UMGS929 sp900546875	0.786898	0.928412	-0.09172	FALSE>TRUE	Wilcox (wil)	Bacteria	Firmicutes_A	Clostridia	Christensenellales	CAG-314	UMGS929	UMGS929 sp900546875	FALSE
Cluster10437	0.165229	0.261689	-0.25175	FALSE>TRUE	Wilcox (wil)	Bacteria	Bacteroidota	Bacteroidia	Bacteroidales	Bacteroidaceae	Bacteroides	Bacteroides ovatus	0.983543	0.994986	-0.36822	FALSE>TRUE	Wilcox (wil)	Bacteria	Bacteroidota	Bacteroidia	Bacteroidales	Bacteroidaceae	Bacteroides	Bacteroides ovatus	FALSE
Cluster10438	2.79e-05	0.000274	0.757584	TRUE>FALSE	Wilcox (wil)	Bacteria	Firmicutes_A	Clostridia	Oscillospirales	Ruminococcaceae	Gemmiger	Gemmiger qucibialis	3.5e-05	0.0028	1.51427	TRUE>FALSE	Wilcox (wil)	Bacteria	Firmicutes_A	Clostridia	Oscillospirales	Ruminococcaceae	Gemmiger	Gemmiger qucibialis	TRUE
Cluster10447	8.93e-05	0.000647	0.339724	TRUE>FALSE	Wilcox (wil)	Bacteria	Firmicutes_A	Clostridia	Oscillospirales	Ruminococcaceae	Faecalibacterium	Faecalibacterium sp900539945	0.00544	0.045923	0.241488	TRUE>FALSE	Wilcox (wil)	Bacteria	Firmicutes_A	Clostridia	Oscillospirales	Ruminococcaceae	Faecalibacterium	Faecalibacterium sp900539945	TRUE
Cluster1045	0.588323	0.680248	-0.04214	FALSE>TRUE	Wilcox (wil)	Bacteria	Firmicutes_A	Clostridia	Lachnospirales	Lachnospiraceae	Merdimonas	Merdimonas faecis	0.531077	0.776739	-0.07611	FALSE>TRUE	Wilcox (wil)	Bacteria	Firmicutes_A	Clostridia	Lachnospirales	Lachnospiraceae	Merdimonas	Merdimonas faecis	FALSE
Cluster10453	0.38623	0.498259	1.16447	TRUE>FALSE	Wilcox (wil)	Bacteria	Firmicutes_A	Clostridia	Oscillospirales	Ruminococcaceae	Ruminococcus_D	Ruminococcus_D bicirculans	0.352164	0.622371	0.00019	TRUE>FALSE	Wilcox (wil)	Bacteria	Firmicutes_A	Clostridia	Oscillospirales	Ruminococcaceae	Ruminococcus_D	Ruminococcus_D bicirculans	FALSE
Cluster10454	0.048691	0.098803	-0.10407	FALSE>TRUE	Wilcox (wil)	Bacteria	Firmicutes_A	Clostridia	Oscillospirales	Acutalibacteraceae	Eubacterium_R	Eubacterium_R sp910577195	0.567866	0.800258	-0.00399	FALSE>TRUE	Wilcox (wil)	Bacteria	Firmicutes_A	Clostridia	Oscillospirales	Acutalibacteraceae	Eubacterium_R	Eubacterium_R sp910577195	FALSE
Cluster10460	#N/A	#N/A	0	#N/A	Wilcox (wil)	Bacteria	Firmicutes_A	Clostridia	Lachnospirales	Lachnospiraceae	Agathobacter	Agathobacter rectalis	#N/A	#N/A	0	#N/A	Wilcox (wil)	Bacteria	Firmicutes_A	Clostridia	Lachnospirales	Lachnospiraceae	Agathobacter	Agathobacter rectalis	FALSE
Cluster10464	4.2e-05	0.000363	0.720426	TRUE>FALSE	Wilcox (wil)	Bacteria	Firmicutes_A	Clostridia	Lachnospirales	Lachnospiraceae	Agathobacter	Agathobacter rectalis	0.809793	0.935701	-0.08555	FALSE>TRUE	Wilcox (wil)	Bacteria	Firmicutes_A	Clostridia	Lachnospirales	Lachnospiraceae	Agathobacter	Agathobacter rectalis	FALSE
Cluster10465	0.001051	0.004259	0.859072	TRUE>FALSE	Wilcox (wil)	Bacteria	Firmicutes_A	Clostridia	Lachnospirales	Lachnospiraceae	Agathobacter	Agathobacter rectalis	0.799146	0.932069	0.034892	TRUE>FALSE	Wilcox (wil)	Bacteria	Firmicutes_A	Clostridia	Lachnospirales	Lachnospiraceae	Agathobacter	Agathobacter rectalis	FALSE
Cluster10466	#N/A	#N/A	0	#N/A	Wilcox (wil)	Bacteria	Firmicutes_A	Clostridia	Oscillospirales	Ruminococcaceae	Faecalibacterium	Faecalibacterium prausnitzii_C	#N/A	#N/A	0	#N/A	Wilcox (wil)	Bacteria	Firmicutes_A	Clostridia	Oscillospirales	Ruminococcaceae	Faecalibacterium	Faecalibacterium prausnitzii_C	FALSE
Cluster10471	#N/A	#N/A	0	#N/A	Wilcox (wil)	Bacteria	Firmicutes_A	Clostridia	Oscillospirales	Ruminococcaceae	Gemmiger	Gemmiger qucibialis	#N/A	#N/A	0	#N/A	Wilcox (wil)	Bacteria	Firmicutes_A	Clostridia	Oscillospirales	Ruminococcaceae	Gemmiger	Gemmiger qucibialis	FALSE
Cluster10479	#N/A	#N/A	0	#N/A	Wilcox (wil)	Bacteria	Firmicutes_A	Clostridia	Oscillospirales	Ruminococcaceae	Faecalibacterium	Faecalibacterium prausnitzii_C	#N/A	#N/A	0	#N/A	Wilcox (wil)	Bacteria	Firmicutes_A	Clostridia	Oscillospirales	Ruminococcaceae	Faecalibacterium	Faecalibacterium prausnitzii_C	FALSE
Cluster1049	0.205007	0.306015	-0.55892	FALSE>TRUE	Wilcox (wil)	Bacteria	Bacteroidota	Bacteroidia	Bacteroidales	Bacteroidaceae	Bacteroides	Bacteroides faecis	0.939709	0.978535	0.16193	TRUE>FALSE	Wilcox (wil)	Bacteria	Bacteroidota	Bacteroidia	Bacteroidales	Bacteroidaceae	Bacteroides	Bacteroides faecis	FALSE
Cluster10492	0.001051	0.004259	-0.24646	FALSE>TRUE	Wilcox (wil)	Bacteria	Firmicutes_A	Clostridia	Lachnospirales	Lachnospiraceae	Mediterraneibacter	Mediterraneibacter faecis	0.008976	0.061694	0.15011	TRUE>FALSE	Wilcox (wil)	Bacteria	Firmicutes_A	Clostridia	Lachnospirales	Lachnospiraceae	Mediterraneibacter	Mediterraneibacter faecis	FALSE
Cluster10498	0.000107	0.000752	0.625773	TRUE>FALSE	Wilcox (wil)	Bacteria	Firmicutes_A	Clostridia	Oscillospirales	Ruminococcaceae	Gemmiger	Gemmiger qucibialis	2.43e-05	0.002343	1.26788	TRUE>FALSE	Wilcox (wil)	Bacteria	Firmicutes_A	Clostridia	Oscillospirales	Ruminococcaceae	Gemmiger	Gemmiger qucibialis	TRUE
Cluster10499	0.000327	0.001761	0.034161	TRUE>FALSE	Wilcox (wil)	Bacteria	Actinobacteriota	Coriobacteriia	Coriobacteriales	Eggerthellaceae	Adlercreutzia	Adlercreutzia equolifaciens	0.001328	0.01726	0.128883	TRUE>FALSE	Wilcox (wil)	Bacteria	Actinobacteriota	Coriobacteriia	Coriobacteriales	Eggerthellaceae	Adlercreutzia	Adlercreutzia equolifaciens	TRUE
Cluster10500	#N/A	#N/A	0	#N/A	Wilcox (wil)	Bacteria	Firmicutes_C	Negativicutes	Veillonellales	Dialisteraceae	Dialister	Dialister invisus	#N/A	#N/A	0	#N/A	Wilcox (wil)	Bacteria	Firmicutes_C	Negativicutes	Veillonellales	Dialisteraceae	Dialister	Dialister invisus	FALSE
Cluster10506	3.02e-05	0.000288	0.301427	TRUE>FALSE	Wilcox (wil)	Bacteria	Firmicutes_A	Clostridia	Oscillospirales	Ruminococcaceae	Faecalibacterium	Faecalibacterium sp900539945	0.00606	0.04948	0.215466	TRUE>FALSE	Wilcox (wil)	Bacteria	Firmicutes_A	Clostridia	Oscillospirales	Ruminococcaceae	Faecalibacterium	Faecalibacterium sp900539945	TRUE
Cluster10510	#N/A	#N/A	0	#N/A	Wilcox (wil)	Bacteria	Firmicutes_A	Clostridia	Lachnospirales	Lachnospiraceae	Agathobacter	Agathobacter rectalis	#N/A	#N/A	0	#N/A	Wilcox (wil)	Bacteria	Firmicutes_A	Clostridia	Lachnospirales	Lachnospiraceae	Agathobacter	Agathobacter rectalis	FALSE
Cluster10512	3.67e-05	0.000331	-0.42692	FALSE>TRUE	Wilcox (wil)	NA	NA	NA	NA	NA	NA	NA	0.896054	0.961282	-0.29719	FALSE>TRUE	Wilcox (wil)	NA	NA	NA	NA	NA	NA	NA	FALSE
Cluster10516	0.003498	0.011457	0.943318	TRUE>FALSE	Wilcox (wil)	Bacteria	Firmicutes_A	Clostridia	Oscillospirales	Ruminococcaceae	Ruminococcus_D	Ruminococcus_D bicirculans	0.140714	0.372454	-0.45462	FALSE>TRUE	Wilcox (wil)	Bacteria	Firmicutes_A	Clostridia	Oscillospirales	Ruminococcaceae	Ruminococcus_D	Ruminococcus_D bicirculans	FALSE
Cluster10518	8.64e-07	2.73e-05	0.335188	TRUE>FALSE	Wilcox (wil)	Bacteria	Firmicutes_A	Clostridia	Lachnospirales	Lachnospiraceae	Dorea	Dorea formicigenerans	0.820474	0.93807	-0.4084	FALSE>TRUE	Wilcox (wil)	Bacteria	Firmicutes_A	Clostridia	Lachnospirales	Lachnospiraceae	Dorea	Dorea formicigenerans	FALSE
Cluster10520	0.08037	0.148843	-0.30199	FALSE>TRUE	Wilcox (wil)	Bacteria	Actinobacteriota	Coriobacteriia	Coriobacteriales	Coriobacteriaceae	Collinsella	Collinsella aerofaciens_G	0.144526	0.376808	0.127809	TRUE>FALSE	Wilcox (wil)	Bacteria	Actinobacteriota	Coriobacteriia	Coriobacteriales	Coriobacteriaceae	Collinsella	Collinsella aerofaciens_G	FALSE
Cluster10521	0.000266	0.001512	1.0112	TRUE>FALSE	Wilcox (wil)	Bacteria	Firmicutes_A	Clostridia	Oscillospirales	Ruminococcaceae	Gemmiger	Gemmiger formicilis	0.000197	0.005047	0.133852	TRUE>FALSE	Wilcox (wil)	Bacteria	Firmicutes_A	Clostridia	Oscillospirales	Ruminococcaceae	Gemmiger	Gemmiger formicilis	TRUE
Cluster10524	0.000115	0.000793	0.500702	TRUE>FALSE	Wilcox (wil)	Bacteria	Firmicutes_A	Clostridia	Oscillospirales	Oscillospiraceae	Dysosmobacter	Dysosmobacter sp001916835	0.058439	0.215766	0.147848	TRUE>FALSE	Wilcox (wil)	Bacteria	Firmicutes_A	Clostridia	Oscillospirales	Oscillospiraceae	Dysosmobacter	Dysosmobacter sp001916835	FALSE
Cluster10526	0.008087	0.023399	0.206605	TRUE>FALSE	Wilcox (wil)	Bacteria	Firmicutes_A	Clostridia	Lachnospirales	Lachnospiraceae	Oliverpabstia	Oliverpabstia intestinalis	0.01203	0.076075	0.383837	TRUE>FALSE	Wilcox (wil)	Bacteria	Firmicutes_A	Clostridia	Lachnospirales	Lachnospiraceae	Oliverpabstia	Oliverpabstia intestinalis	FALSE
Cluster1053	0.25689	0.36498	-0.13278	FALSE>TRUE	Wilcox (wil)	Bacteria	Firmicutes_A	Clostridia	Lachnospirales	Lachnospiraceae	Lachnoclostridium_B	Lachnoclostridium_B sp000765215	0.148415	0.38067	-0.39507	FALSE>TRUE	Wilcox (wil)	Bacteria	Firmicutes_A	Clostridia	Lachnospirales	Lachnospiraceae	Lachnoclostridium_B	Lachnoclostridium_B sp000765215	FALSE
Cluster10531	0.962692	0.973326	-0.10387	FALSE>TRUE	Wilcox (wil)	Bacteria	Firmicutes_A	Clostridia	Lachnospirales	Lachnospiraceae	Merdimonas		0.381558	0.653079	-0.02042	FALSE>TRUE	Wilcox (wil)	Bacteria	Firmicutes_A	Clostridia	Lachnospirales	Lachnospiraceae	Merdimonas		FALSE
Cluster10532	0.174936	0.273083	-0.49462	FALSE>TRUE	Wilcox (wil)	Bacteria	Firmicutes	Bacilli	Lactobacillales	Streptococcaceae	Streptococcus	Streptococcus salivarius	0.216518	0.469483	-0.60599	FALSE>TRUE	Wilcox (wil)	Bacteria	Firmicutes	Bacilli	Lactobacillales	Streptococcaceae	Streptococcus	Streptococcus salivarius	FALSE
Cluster10539	#N/A	#N/A	0	#N/A	Wilcox (wil)	Bacteria	Firmicutes_A	Clostridia	Oscillospirales	Ruminococcaceae	Gemmiger	Gemmiger qucibialis	#N/A	#N/A	0	#N/A	Wilcox (wil)	Bacteria	Firmicutes_A	Clostridia	Oscillospirales	Ruminococcaceae	Gemmiger	Gemmiger qucibialis	FALSE
Cluster1054	0.673765	0.753006	-0.07517	FALSE>TRUE	Wilcox (wil)	Bacteria	Firmicutes_A	Clostridia	Oscillospirales	Oscillospiraceae	Marseille-P3106	Marseille-P3106 sp900543935	0.863508	0.949804	-0.00728	FALSE>TRUE	Wilcox (wil)	Bacteria	Firmicutes_A	Clostridia	Oscillospirales	Oscillospiraceae	Marseille-P3106	Marseille-P3106 sp900543935	FALSE
Cluster10547	0.003449	0.011315	0.279286	TRUE>FALSE	Wilcox (wil)	Bacteria	Firmicutes_A	Clostridia	Lachnospirales	Lachnospiraceae	Oliverpabstia	Oliverpabstia intestinalis	0.016596	0.09652	0.451409	TRUE>FALSE	Wilcox (wil)	Bacteria	Firmicutes_A	Clostridia	Lachnospirales	Lachnospiraceae	Oliverpabstia	Oliverpabstia intestinalis	FALSE
Cluster10548	0.000194	0.001181	-0.64347	FALSE>TRUE	Wilcox (wil)	NA	NA	NA	NA	NA	NA	NA	0.324224	0.599814	-0.02346	FALSE>TRUE	Wilcox (wil)	NA	NA	NA	NA	NA	NA	NA	FALSE
Cluster10549	0.001248	0.004901	0.077569	TRUE>FALSE	Wilcox (wil)	Bacteria	Firmicutes_A	Clostridia	Lachnospirales	Lachnospiraceae	Blautia	Blautia sp900753905	0.5867	0.811026	0.168293	TRUE>FALSE	Wilcox (wil)	Bacteria	Firmicutes_A	Clostridia	Lachnospirales	Lachnospiraceae	Blautia	Blautia sp900753905	FALSE
Cluster10553	0.00148	0.005632	0.351345	TRUE>FALSE	Wilcox (wil)	Bacteria	Firmicutes_A	Clostridia	UBA1381	UBA1381	CAG-41	CAG-41 sp900066215	0.112906	0.327238	0.169156	TRUE>FALSE	Wilcox (wil)	Bacteria	Firmicutes_A	Clostridia	UBA1381	UBA1381	CAG-41	CAG-41 sp900066215	FALSE
Cluster10557	2.08e-05	0.000216	-2.04224	FALSE>TRUE	Wilcox (wil)	Bacteria	Proteobacteria	Gammaproteobacteria	Enterobacterales	Pasteurellaceae	Haemophilus_D	Haemophilus_D sp001815355	0.831188	0.944112	-0.16863	FALSE>TRUE	Wilcox (wil)	Bacteria	Proteobacteria	Gammaproteobacteria	Enterobacterales	Pasteurellaceae	Haemophilus_D	Haemophilus_D sp001815355	FALSE
Cluster10558	0.03769	0.08142	-0.02289	FALSE>TRUE	Wilcox (wil)	Bacteria	Actinobacteriota	Coriobacteriia	Coriobacteriales	Coriobacteriaceae	Collinsella		0.061886	0.223278	0.668762	TRUE>FALSE	Wilcox (wil)	Bacteria	Actinobacteriota	Coriobacteriia	Coriobacteriales	Coriobacteriaceae	Collinsella		FALSE
Cluster10562	3.49e-06	6.89e-05	0.829899	TRUE>FALSE	Wilcox (wil)	Bacteria	Firmicutes_A	Clostridia	Lachnospirales	Lachnospiraceae	Agathobacter	Agathobacter rectalis	0.972574	0.993717	-0.09966	FALSE>TRUE	Wilcox (wil)	Bacteria	Firmicutes_A	Clostridia	Lachnospirales	Lachnospiraceae	Agathobacter	Agathobacter rectalis	FALSE
Cluster10564	0.867318	0.90154	-0.11098	FALSE>TRUE	Wilcox (wil)	NA	NA	NA	NA	NA	NA	NA	0.560026	0.797412	0.001669	TRUE>FALSE	Wilcox (wil)	NA	NA	NA	NA	NA	NA	NA	FALSE
Cluster10568	0.043817	0.091695	-0.09758	FALSE>TRUE	Wilcox (wil)	Bacteria	Firmicutes_A	Clostridia	Lachnospirales	Lachnospiraceae	Mediterraneibacter	Mediterraneibacter faecis	0.095002	0.291373	0.005372	TRUE>FALSE	Wilcox (wil)	Bacteria	Firmicutes_A	Clostridia	Lachnospirales	Lachnospiraceae	Mediterraneibacter	Mediterraneibacter faecis	FALSE
Cluster10572	0.000118	0.000805	-0.72878	FALSE>TRUE	Wilcox (wil)	Bacteria	Firmicutes	Bacilli	Lactobacillales	Streptococcaceae	Streptococcus		0.059936	0.21987	-0.48709	FALSE>TRUE	Wilcox (wil)	Bacteria	Firmicutes	Bacilli	Lactobacillales	Streptococcaceae	Streptococcus		FALSE
Cluster10573	#N/A	#N/A	0	#N/A	Wilcox (wil)	Bacteria	Firmicutes_A	Clostridia	Oscillospirales	Ruminococcaceae	Gemmiger	Gemmiger qucibialis	#N/A	#N/A	0	#N/A	Wilcox (wil)	Bacteria	Firmicutes_A	Clostridia	Oscillospirales	Ruminococcaceae	Gemmiger	Gemmiger qucibialis	FALSE
Cluster10574	0.022423	0.054007	0.200974	TRUE>FALSE	Wilcox (wil)	NA	NA	NA	NA	NA	NA	NA	0.16476	0.404686	0.00172	TRUE>FALSE	Wilcox (wil)	NA	NA	NA	NA	NA	NA	NA	FALSE
Cluster10577	0.959141	0.971997	0.309013	TRUE>FALSE	Wilcox (wil)	NA	NA	NA	NA	NA	NA	NA	0.008976	0.061694	0.189578	TRUE>FALSE	Wilcox (wil)	NA	NA	NA	NA	NA	NA	NA	FALSE
Cluster10581	#N/A	#N/A	0	#N/A	Wilcox (wil)	Bacteria	Firmicutes_A	Clostridia	Oscillospirales	Ruminococcaceae	Gemmiger	Gemmiger qucibialis	#N/A	#N/A	0	#N/A	Wilcox (wil)	Bacteria	Firmicutes_A	Clostridia	Oscillospirales	Ruminococcaceae	Gemmiger	Gemmiger qucibialis	FALSE
Cluster10585	0.19104	0.290909	-0.56323	FALSE>TRUE	Wilcox (wil)	Bacteria	Bacteroidota	Bacteroidia	Bacteroidales	Bacteroidaceae	Bacteroides	Bacteroides ovatus	0.495517	0.755881	-0.57768	FALSE>TRUE	Wilcox (wil)	Bacteria	Bacteroidota	Bacteroidia	Bacteroidales	Bacteroidaceae	Bacteroides	Bacteroides ovatus	FALSE
Cluster1059	0.270206	0.379251	-0.10598	FALSE>TRUE	Wilcox (wil)	Bacteria	Bacteroidota	Bacteroidia	Bacteroidales	Bacteroidaceae	Alloprevotella	Alloprevotella sp900539625	0.983543	0.994986	0.046597	TRUE>FALSE	Wilcox (wil)	Bacteria	Bacteroidota	Bacteroidia	Bacteroidales	Bacteroidaceae	Alloprevotella	Alloprevotella sp900539625	FALSE
Cluster106	0.037282	0.080639	-0.32455	FALSE>TRUE	Wilcox (wil)	Bacteria	Firmicutes_A	Clostridia	Lachnospirales	Lachnospiraceae	Blautia	Blautia argi	0.237929	0.49552	0.055636	TRUE>FALSE	Wilcox (wil)	Bacteria	Firmicutes_A	Clostridia	Lachnospirales	Lachnospiraceae	Blautia	Blautia argi	FALSE
Cluster10603	1.13e-05	0.000141	0.289303	TRUE>FALSE	Wilcox (wil)	Bacteria	Actinobacteriota	Coriobacteriia	Coriobacteriales	Eggerthellaceae	Adlercreutzia	Adlercreutzia celatus_A	0.001604	0.019542	0.178344	TRUE>FALSE	Wilcox (wil)	Bacteria	Actinobacteriota	Coriobacteriia	Coriobacteriales	Eggerthellaceae	Adlercreutzia	Adlercreutzia celatus_A	TRUE
Cluster1061	0.528455	0.62901	-0.22522	FALSE>TRUE	Wilcox (wil)	Bacteria	Firmicutes_A	Clostridia	Oscillospirales	Acutalibacteraceae	Acutalibacter	Acutalibacter sp904374805	0.359377	0.628729	-0.56343	FALSE>TRUE	Wilcox (wil)	Bacteria	Firmicutes_A	Clostridia	Oscillospirales	Acutalibacteraceae	Acutalibacter	Acutalibacter sp904374805	FALSE
Cluster10611	0.071545	0.136273	-0.56675	FALSE>TRUE	Wilcox (wil)	Bacteria	Firmicutes	Bacilli	Lactobacillales	Streptococcaceae	Streptococcus	Streptococcus sp001556435	0.486827	0.749197	-0.5938	FALSE>TRUE	Wilcox (wil)	Bacteria	Firmicutes	Bacilli	Lactobacillales	Streptococcaceae	Streptococcus	Streptococcus sp001556435	FALSE
Cluster10621	0.83937	0.882506	-0.3339	FALSE>TRUE	Wilcox (wil)	Bacteria	Firmicutes_A	Clostridia	Oscillospirales	Oscillospiraceae	Faecousia		0.632439	0.845512	0.001673	TRUE>FALSE	Wilcox (wil)	Bacteria	Firmicutes_A	Clostridia	Oscillospirales	Oscillospiraceae	Faecousia		FALSE
Cluster10624	0.832414	0.876251	0.307056	TRUE>FALSE	Wilcox (wil)	Bacteria	Firmicutes_A	Clostridia	Oscillospirales	Oscillospiraceae	Faecousia	Faecousia sp900540635	0.352164	0.622371	0.006511	TRUE>FALSE	Wilcox (wil)	Bacteria	Firmicutes_A	Clostridia	Oscillospirales	Oscillospiraceae	Faecousia	Faecousia sp900540635	FALSE
Cluster10627	0.06744	0.129733	-0.5847	FALSE>TRUE	Wilcox (wil)	Bacteria	Firmicutes	Bacilli	Lactobacillales	Streptococcaceae	Streptococcus	Streptococcus salivarius	0.136979	0.368171	-1.19314	FALSE>TRUE	Wilcox (wil)	Bacteria	Firmicutes	Bacilli	Lactobacillales	Streptococcaceae	Streptococcus	Streptococcus salivarius	FALSE
Cluster1063	0.218033	0.320778	-0.81918	FALSE>TRUE	Wilcox (wil)	Bacteria	Firmicutes_A	Clostridia	Christensenellales	Borkfalkiaceae	Gallimonas	Gallimonas sp900548845	0.634985	0.845512	0.007488	TRUE>FALSE	Wilcox (wil)	Bacteria	Firmicutes_A	Clostridia	Christensenellales	Borkfalkiaceae	Gallimonas	Gallimonas sp900548845	FALSE
Cluster10633	0.002066	0.007244	0.147946	TRUE>FALSE	Wilcox (wil)	Bacteria	Firmicutes_A	Clostridia	Oscillospirales	Butyricicoccaceae	Agathobaculum	Agathobaculum butyriciproducens	0.906944	0.964043	-0.1265	FALSE>TRUE	Wilcox (wil)	Bacteria	Firmicutes_A	Clostridia	Oscillospirales	Butyricicoccaceae	Agathobaculum	Agathobaculum butyriciproducens	FALSE
Cluster10640	0.000181	0.001111	0.260946	TRUE>FALSE	Wilcox (wil)	Bacteria	Firmicutes_A	Clostridia	Oscillospirales	Ruminococcaceae	Faecalibacterium	Faecalibacterium sp900539945	0.01096	0.071115	0.254912	TRUE>FALSE	Wilcox (wil)	Bacteria	Firmicutes_A	Clostridia	Oscillospirales	Ruminococcaceae	Faecalibacterium	Faecalibacterium sp900539945	FALSE
Cluster10647	0.531372	0.631187	0.16557	TRUE>FALSE	Wilcox (wil)	Bacteria	Firmicutes_A	Clostridia	Christensenellales	CAG-138	Phil1	Phil1 sp001940855	0.345042	0.616679	0.152943	TRUE>FALSE	Wilcox (wil)	Bacteria	Firmicutes_A	Clostridia	Christensenellales	CAG-138	Phil1	Phil1 sp001940855	FALSE
Cluster1065	0.000855	0.003651	-0.51395	FALSE>TRUE	Wilcox (wil)	Bacteria	Firmicutes_A	Clostridia	TANB77	CAG-508	Merdicola	Merdicola sp900553015	0.050922	0.195483	0.127882	TRUE>FALSE	Wilcox (wil)	Bacteria	Firmicutes_A	Clostridia	TANB77	CAG-508	Merdicola	Merdicola sp900553015	FALSE
Cluster10661	3.88e-06	7.26e-05	0.804826	TRUE>FALSE	Wilcox (wil)	Bacteria	Firmicutes_A	Clostridia	Lachnospirales	Lachnospiraceae	Agathobacter	Agathobacter sp900317585	0.928773	0.975913	-0.24218	FALSE>TRUE	Wilcox (wil)	Bacteria	Firmicutes_A	Clostridia	Lachnospirales	Lachnospiraceae	Agathobacter	Agathobacter sp900317585	FALSE
Cluster10666	0.031245	0.070201	0.544567	TRUE>FALSE	Wilcox (wil)	Bacteria	Firmicutes_A	Clostridia	Oscillospirales	Ruminococcaceae	Ruminococcus_D	Ruminococcus_D bicirculans	0.201381	0.448977	-0.27429	FALSE>TRUE	Wilcox (wil)	Bacteria	Firmicutes_A	Clostridia	Oscillospirales	Ruminococcaceae	Ruminococcus_D	Ruminococcus_D bicirculans	FALSE
Cluster10667	0.014726	0.038165	0.686409	TRUE>FALSE	Wilcox (wil)	NA	NA	NA	NA	NA	NA	NA	0.756945	0.911585	-0.01163	FALSE>TRUE	Wilcox (wil)	NA	NA	NA	NA	NA	NA	NA	FALSE
Cluster10672	2.03e-05	0.000216	0.599393	TRUE>FALSE	Wilcox (wil)	Bacteria	Firmicutes_A	Clostridia	Oscillospirales	Ruminococcaceae	Gemmiger	Gemmiger qucibialis	1.38e-05	0.001849	1.17162	TRUE>FALSE	Wilcox (wil)	Bacteria	Firmicutes_A	Clostridia	Oscillospirales	Ruminococcaceae	Gemmiger	Gemmiger qucibialis	TRUE
Cluster10675	0.000122	0.000831	0.340329	TRUE>FALSE	Wilcox (wil)	Bacteria	Firmicutes_A	Clostridia	Oscillospirales	Ruminococcaceae	Faecalibacterium	Faecalibacterium sp900539945	0.004784	0.042227	0.273054	TRUE>FALSE	Wilcox (wil)	Bacteria	Firmicutes_A	Clostridia	Oscillospirales	Ruminococcaceae	Faecalibacterium	Faecalibacterium sp900539945	TRUE
Cluster10681	#N/A	#N/A	0	#N/A	Wilcox (wil)	Bacteria	Firmicutes_A	Clostridia	Oscillospirales	Ruminococcaceae	Gemmiger	Gemmiger formicilis	#N/A	#N/A	0	#N/A	Wilcox (wil)	Bacteria	Firmicutes_A	Clostridia	Oscillospirales	Ruminococcaceae	Gemmiger	Gemmiger formicilis	FALSE
Cluster10683	0.001067	0.004307	-0.25301	FALSE>TRUE	Wilcox (wil)	Bacteria	Cyanobacteria	Vampirovibrionia	Gastranaerophilales	Gastranaerophilaceae	Stercorousia	Stercorousia sp000437435	0.852706	0.948725	-0.01393	FALSE>TRUE	Wilcox (wil)	Bacteria	Cyanobacteria	Vampirovibrionia	Gastranaerophilales	Gastranaerophilaceae	Stercorousia	Stercorousia sp000437435	FALSE
Cluster10686	0.000338	0.001787	0.311655	TRUE>FALSE	Wilcox (wil)	Bacteria	Firmicutes_A	Clostridia	Oscillospirales	Ruminococcaceae	Faecalibacterium	Faecalibacterium sp900539945	0.00672	0.053129	0.25282	TRUE>FALSE	Wilcox (wil)	Bacteria	Firmicutes_A	Clostridia	Oscillospirales	Ruminococcaceae	Faecalibacterium	Faecalibacterium sp900539945	FALSE
Cluster10689	0.017259	0.043689	-0.14835	FALSE>TRUE	Wilcox (wil)	NA	NA	NA	NA	NA	NA	NA	0.705194	0.878461	0.26017	TRUE>FALSE	Wilcox (wil)	NA	NA	NA	NA	NA	NA	NA	FALSE
Cluster10693	0.009098	0.025644	-0.2358	FALSE>TRUE	Wilcox (wil)	NA	NA	NA	NA	NA	NA	NA	0.540161	0.784746	-0.05943	FALSE>TRUE	Wilcox (wil)	NA	NA	NA	NA	NA	NA	NA	FALSE
Cluster10695	0.378946	0.492149	-0.25095	FALSE>TRUE	Wilcox (wil)	NA	NA	NA	NA	NA	NA	NA	0.196509	0.443228	-0.05388	FALSE>TRUE	Wilcox (wil)	NA	NA	NA	NA	NA	NA	NA	FALSE
Cluster10709	#N/A	#N/A	0	#N/A	Wilcox (wil)	Bacteria	Firmicutes_A	Clostridia	Oscillospirales	Ruminococcaceae	Gemmiger	Gemmiger qucibialis	#N/A	#N/A	0	#N/A	Wilcox (wil)	Bacteria	Firmicutes_A	Clostridia	Oscillospirales	Ruminococcaceae	Gemmiger	Gemmiger qucibialis	FALSE
Cluster10717	0.000466	0.002247	0.369774	TRUE>FALSE	Wilcox (wil)	Bacteria	Firmicutes_A	Clostridia	UBA1381	UBA1381	CAG-41	CAG-41 sp900066215	0.086931	0.27486	0.178608	TRUE>FALSE	Wilcox (wil)	Bacteria	Firmicutes_A	Clostridia	UBA1381	UBA1381	CAG-41	CAG-41 sp900066215	FALSE
Cluster1072	0.543127	0.641642	0.243766	TRUE>FALSE	Wilcox (wil)	Bacteria	Firmicutes_A	Clostridia	Oscillospirales	Ruminococcaceae	Ruminococcus_C	Ruminococcus_C sp900545285	1	1	0.749718	TRUE>FALSE	Wilcox (wil)	Bacteria	Firmicutes_A	Clostridia	Oscillospirales	Ruminococcaceae	Ruminococcus_C	Ruminococcus_C sp900545285	FALSE
Cluster10722	0.381365	0.493447	0.085793	TRUE>FALSE	Wilcox (wil)	Bacteria	Bacteroidota	Bacteroidia	Bacteroidales	Bacteroidaceae	Bacteroides	Bacteroides xylanisolvens	0.291354	0.565475	-0.35329	FALSE>TRUE	Wilcox (wil)	Bacteria	Bacteroidota	Bacteroidia	Bacteroidales	Bacteroidaceae	Bacteroides	Bacteroides xylanisolvens	FALSE
Cluster10725	0.00056	0.002611	0.254164	TRUE>FALSE	Wilcox (wil)	Bacteria	Firmicutes_A	Clostridia	Oscillospirales	Butyricicoccaceae	Agathobaculum	Agathobaculum butyriciproducens	0.46125	0.725239	-0.003	FALSE>TRUE	Wilcox (wil)	Bacteria	Firmicutes_A	Clostridia	Oscillospirales	Butyricicoccaceae	Agathobaculum	Agathobaculum butyriciproducens	FALSE
Cluster10730	0.192556	0.292195	-0.61963	FALSE>TRUE	Wilcox (wil)	Bacteria	Bacteroidota	Bacteroidia	Bacteroidales	Bacteroidaceae	Bacteroides	Bacteroides sp900552405	0.152382	0.386287	-0.00486	FALSE>TRUE	Wilcox (wil)	Bacteria	Bacteroidota	Bacteroidia	Bacteroidales	Bacteroidaceae	Bacteroides	Bacteroides sp900552405	FALSE
Cluster1074	0.853325	0.890716	0.057	TRUE>FALSE	Wilcox (wil)	Bacteria	Firmicutes_A	Clostridia	Oscillospirales	Acutalibacteraceae	CAG-177	CAG-177 sp003514385	0.874334	0.952673	0.233134	TRUE>FALSE	Wilcox (wil)	Bacteria	Firmicutes_A	Clostridia	Oscillospirales	Acutalibacteraceae	CAG-177	CAG-177 sp003514385	FALSE
Cluster10747	#N/A	#N/A	0	#N/A	Wilcox (wil)	NA	NA	NA	NA	NA	NA	NA	#N/A	#N/A	0	#N/A	Wilcox (wil)	NA	NA	NA	NA	NA	NA	NA	FALSE
Cluster10748	0.155934	0.249236	-0.29454	FALSE>TRUE	Wilcox (wil)	NA	NA	NA	NA	NA	NA	NA	0.694994	0.875159	0.008002	TRUE>FALSE	Wilcox (wil)	NA	NA	NA	NA	NA	NA	NA	FALSE
Cluster10751	2.75e-06	6.13e-05	0.717862	TRUE>FALSE	Wilcox (wil)	Bacteria	Firmicutes_A	Clostridia	Lachnospirales	Lachnospiraceae	Agathobacter	Agathobacter rectalis	0.863508	0.949804	-0.11486	FALSE>TRUE	Wilcox (wil)	Bacteria	Firmicutes_A	Clostridia	Lachnospirales	Lachnospiraceae	Agathobacter	Agathobacter rectalis	FALSE
Cluster10757	0.000138	0.000914	0.300996	TRUE>FALSE	Wilcox (wil)	Bacteria	Firmicutes_A	Clostridia	Oscillospirales	Ruminococcaceae	Faecalibacterium	Faecalibacterium prausnitzii_J	0.000635	0.010415	0.366736	TRUE>FALSE	Wilcox (wil)	Bacteria	Firmicutes_A	Clostridia	Oscillospirales	Ruminococcaceae	Faecalibacterium	Faecalibacterium prausnitzii_J	TRUE
Cluster10770	2.83e-07	1.23e-05	0.440568	TRUE>FALSE	Wilcox (wil)	Bacteria	Firmicutes_A	Clostridia	Lachnospirales	Lachnospiraceae	Dorea	Dorea formicigenerans	0.625196	0.839549	-0.10828	FALSE>TRUE	Wilcox (wil)	Bacteria	Firmicutes_A	Clostridia	Lachnospirales	Lachnospiraceae	Dorea	Dorea formicigenerans	FALSE
Cluster10774	0.071545	0.136273	-0.44747	FALSE>TRUE	Wilcox (wil)	Bacteria	Firmicutes	Bacilli	Lactobacillales	Streptococcaceae	Streptococcus	Streptococcus salivarius	0.404545	0.668095	-0.29153	FALSE>TRUE	Wilcox (wil)	Bacteria	Firmicutes	Bacilli	Lactobacillales	Streptococcaceae	Streptococcus	Streptococcus salivarius	FALSE
Cluster10777	0.777265	0.832818	0.750255	TRUE>FALSE	Wilcox (wil)	NA	NA	NA	NA	NA	NA	NA	0.674758	0.862163	0.0022	TRUE>FALSE	Wilcox (wil)	NA	NA	NA	NA	NA	NA	NA	FALSE
Cluster10787	0.070154	0.13436	0.018556	TRUE>FALSE	Wilcox (wil)	Bacteria	Actinobacteriota	Coriobacteriia	Coriobacteriales	Coriobacteriaceae	Collinsella		0.025263	0.125881	-0.31375	FALSE>TRUE	Wilcox (wil)	Bacteria	Actinobacteriota	Coriobacteriia	Coriobacteriales	Coriobacteriaceae	Collinsella		FALSE
Cluster10790	0.059208	0.116474	-0.42743	FALSE>TRUE	Wilcox (wil)	Bacteria	Firmicutes_C	Negativicutes	Veillonellales	Dialisteraceae	Dialister	Dialister invisus	0.122787	0.345512	-0.42858	FALSE>TRUE	Wilcox (wil)	Bacteria	Firmicutes_C	Negativicutes	Veillonellales	Dialisteraceae	Dialister	Dialister invisus	FALSE
Cluster10794	#N/A	#N/A	0	#N/A	Wilcox (wil)	Bacteria	Firmicutes_A	Clostridia	Oscillospirales	Ruminococcaceae	Faecalibacterium	Faecalibacterium prausnitzii	#N/A	#N/A	0	#N/A	Wilcox (wil)	Bacteria	Firmicutes_A	Clostridia	Oscillospirales	Ruminococcaceae	Faecalibacterium	Faecalibacterium prausnitzii	FALSE
Cluster10796	0.388676	0.501044	-0.03507	FALSE>TRUE	Wilcox (wil)	Bacteria	Bacteroidota	Bacteroidia	Bacteroidales	Bacteroidaceae	Bacteroides	Bacteroides xylanisolvens	0.310801	0.590048	-0.28354	FALSE>TRUE	Wilcox (wil)	Bacteria	Bacteroidota	Bacteroidia	Bacteroidales	Bacteroidaceae	Bacteroides	Bacteroides xylanisolvens	FALSE
Cluster108	0.927234	0.945724	0.086979	TRUE>FALSE	Wilcox (wil)	Bacteria	Firmicutes_B	Peptococcia	Peptococcales	Peptococcaceae	UBA7185	UBA7185 sp910585405	0.874334	0.952673	-0.0026	FALSE>TRUE	Wilcox (wil)	Bacteria	Firmicutes_B	Peptococcia	Peptococcales	Peptococcaceae	UBA7185	UBA7185 sp910585405	FALSE
Cluster10801	0.376537	0.489752	0.370289	TRUE>FALSE	Wilcox (wil)	NA	NA	NA	NA	NA	NA	NA	0.504288	0.761909	-0.00138	FALSE>TRUE	Wilcox (wil)	NA	NA	NA	NA	NA	NA	NA	FALSE
Cluster10817	0.000316	0.001723	0.636105	TRUE>FALSE	Wilcox (wil)	Bacteria	Firmicutes_A	Clostridia	Oscillospirales	Ruminococcaceae	Gemmiger	Gemmiger qucibialis	5.98e-05	0.003354	1.26148	TRUE>FALSE	Wilcox (wil)	Bacteria	Firmicutes_A	Clostridia	Oscillospirales	Ruminococcaceae	Gemmiger	Gemmiger qucibialis	TRUE
Cluster10821	0.001173	0.004678	-0.09633	FALSE>TRUE	Wilcox (wil)	NA	NA	NA	NA	NA	NA	NA	0.249169	0.510371	0.90866	TRUE>FALSE	Wilcox (wil)	NA	NA	NA	NA	NA	NA	NA	FALSE
Cluster10827	0.000212	0.001271	0.731539	TRUE>FALSE	Wilcox (wil)	Bacteria	Firmicutes_A	Clostridia	Oscillospirales	Ruminococcaceae	Gemmiger	Gemmiger qucibialis	8.76e-06	0.001524	1.34315	TRUE>FALSE	Wilcox (wil)	Bacteria	Firmicutes_A	Clostridia	Oscillospirales	Ruminococcaceae	Gemmiger	Gemmiger qucibialis	TRUE
Cluster1083	0.020167	0.049326	0.246825	TRUE>FALSE	Wilcox (wil)	Bacteria	Firmicutes_A	Clostridia	Lachnospirales	Lachnospiraceae	Blautia	Blautia sp000432195	0.304228	0.579465	-0.16148	FALSE>TRUE	Wilcox (wil)	Bacteria	Firmicutes_A	Clostridia	Lachnospirales	Lachnospiraceae	Blautia	Blautia sp000432195	FALSE
Cluster10837	0.004512	0.014213	0.493507	TRUE>FALSE	Wilcox (wil)	NA	NA	NA	NA	NA	NA	NA	0.874334	0.952673	0.015479	TRUE>FALSE	Wilcox (wil)	NA	NA	NA	NA	NA	NA	NA	FALSE
Cluster10841	0.000305	0.001681	0.267477	TRUE>FALSE	Wilcox (wil)	Bacteria	Firmicutes_A	Clostridia	Oscillospirales	Ruminococcaceae	Faecalibacterium	Faecalibacterium sp900539945	0.008263	0.058415	0.230707	TRUE>FALSE	Wilcox (wil)	Bacteria	Firmicutes_A	Clostridia	Oscillospirales	Ruminococcaceae	Faecalibacterium	Faecalibacterium sp900539945	FALSE
Cluster10847	0.564002	0.658255	0.346304	TRUE>FALSE	Wilcox (wil)	Bacteria	Firmicutes_A	Clostridia	Oscillospirales	Ruminococcaceae	CAG-115	CAG-115 sp003507295	0.260768	0.526685	0.004941	TRUE>FALSE	Wilcox (wil)	Bacteria	Firmicutes_A	Clostridia	Oscillospirales	Ruminococcaceae	CAG-115	CAG-115 sp003507295	FALSE
Cluster10848	0.001574	0.005885	-0.19871	FALSE>TRUE	Wilcox (wil)	Bacteria	Firmicutes_A	Clostridia	Tissierellales	Peptoniphilaceae	Anaerococcus	Anaerococcus vaginalis	0.077027	0.254402	-0.53844	FALSE>TRUE	Wilcox (wil)	Bacteria	Firmicutes_A	Clostridia	Tissierellales	Peptoniphilaceae	Anaerococcus	Anaerococcus vaginalis	FALSE
Cluster10850	1.35e-09	4.51e-07	0.817763	TRUE>FALSE	Wilcox (wil)	Bacteria	Firmicutes_A	Clostridia	Oscillospirales	Ruminococcaceae	Gemmiger	Gemmiger formicilis	0.000111	0.00412	0.993006	TRUE>FALSE	Wilcox (wil)	Bacteria	Firmicutes_A	Clostridia	Oscillospirales	Ruminococcaceae	Gemmiger	Gemmiger formicilis	TRUE
Cluster10853	0.944949	0.959292	-0.11477	FALSE>TRUE	Wilcox (wil)	Bacteria	Firmicutes_A	Clostridia	Oscillospirales	Acutalibacteraceae	Howiella		0.304228	0.579465	0.005831	TRUE>FALSE	Wilcox (wil)	Bacteria	Firmicutes_A	Clostridia	Oscillospirales	Acutalibacteraceae	Howiella		FALSE
Cluster10859	0.355284	0.470555	0.031409	TRUE>FALSE	Wilcox (wil)	NA	NA	NA	NA	NA	NA	NA	0.478219	0.741858	-0.36118	FALSE>TRUE	Wilcox (wil)	NA	NA	NA	NA	NA	NA	NA	FALSE
Cluster108634	#N/A	#N/A	0	#N/A	Wilcox (wil)	NA	NA	NA	NA	NA	NA	NA	#N/A	#N/A	0	#N/A	Wilcox (wil)	NA	NA	NA	NA	NA	NA	NA	FALSE
Cluster10866	0.010222	0.02817	-0.30546	FALSE>TRUE	Wilcox (wil)	NA	NA	NA	NA	NA	NA	NA	0.928773	0.975913	-0.00669	FALSE>TRUE	Wilcox (wil)	NA	NA	NA	NA	NA	NA	NA	FALSE
Cluster10889	0.000671	0.003021	0.346641	TRUE>FALSE	Wilcox (wil)	Bacteria	Firmicutes_A	Clostridia	UBA1381	UBA1381	CAG-41	CAG-41 sp900066215	0.079414	0.260568	0.214541	TRUE>FALSE	Wilcox (wil)	Bacteria	Firmicutes_A	Clostridia	UBA1381	UBA1381	CAG-41	CAG-41 sp900066215	FALSE
Cluster1089	0.877851	0.907061	0.170529	TRUE>FALSE	Wilcox (wil)	Bacteria	Firmicutes_A	Clostridia	Oscillospirales	Ruminococcaceae	Ruminococcus_C	Ruminococcus_C sp000433635	0.389131	0.656989	0.512377	TRUE>FALSE	Wilcox (wil)	Bacteria	Firmicutes_A	Clostridia	Oscillospirales	Ruminococcaceae	Ruminococcus_C	Ruminococcus_C sp000433635	FALSE
Cluster109	0.51112	0.612991	0.012845	TRUE>FALSE	Wilcox (wil)	Bacteria	Firmicutes_C	Negativicutes	Veillonellales	Dialisteraceae	Dialister	Dialister hominis	0.528174	0.776739	0.423101	TRUE>FALSE	Wilcox (wil)	Bacteria	Firmicutes_C	Negativicutes	Veillonellales	Dialisteraceae	Dialister	Dialister hominis	FALSE
Cluster10908	0.007876	0.022865	-0.12459	FALSE>TRUE	Wilcox (wil)	NA	NA	NA	NA	NA	NA	NA	0.736101	0.896414	-0.00439	FALSE>TRUE	Wilcox (wil)	NA	NA	NA	NA	NA	NA	NA	FALSE
Cluster1091	0.079603	0.148052	0.321148	TRUE>FALSE	Wilcox (wil)	Bacteria	Firmicutes	Bacilli	Lactobacillales	Lactobacillaceae	Ligilactobacillus	Ligilactobacillus ruminis	0.615471	0.832922	0.372717	TRUE>FALSE	Wilcox (wil)	Bacteria	Firmicutes	Bacilli	Lactobacillales	Lactobacillaceae	Ligilactobacillus	Ligilactobacillus ruminis	FALSE
Cluster10917	#N/A	#N/A	0	#N/A	Wilcox (wil)	Bacteria	Firmicutes_A	Clostridia	Oscillospirales	Ruminococcaceae	Gemmiger	Gemmiger qucibialis	#N/A	#N/A	0	#N/A	Wilcox (wil)	Bacteria	Firmicutes_A	Clostridia	Oscillospirales	Ruminococcaceae	Gemmiger	Gemmiger qucibialis	FALSE
Cluster10927	#N/A	#N/A	0	#N/A	Wilcox (wil)	Bacteria	Firmicutes_A	Clostridia	Lachnospirales	Lachnospiraceae	Oliverpabstia	Oliverpabstia intestinalis	#N/A	#N/A	0	#N/A	Wilcox (wil)	Bacteria	Firmicutes_A	Clostridia	Lachnospirales	Lachnospiraceae	Oliverpabstia	Oliverpabstia intestinalis	FALSE
Cluster10928	#N/A	#N/A	0	#N/A	Wilcox (wil)	Bacteria	Firmicutes_A	Clostridia	Oscillospirales	Butyricicoccaceae	Agathobaculum	Agathobaculum butyriciproducens	#N/A	#N/A	0	#N/A	Wilcox (wil)	Bacteria	Firmicutes_A	Clostridia	Oscillospirales	Butyricicoccaceae	Agathobaculum	Agathobaculum butyriciproducens	FALSE
Cluster10935	0.125954	0.211423	-0.03594	FALSE>TRUE	Wilcox (wil)	NA	NA	NA	NA	NA	NA	NA	0.6523	0.858034	-0.58274	FALSE>TRUE	Wilcox (wil)	NA	NA	NA	NA	NA	NA	NA	FALSE
Cluster1094	0.0034	0.011176	0.517405	TRUE>FALSE	Wilcox (wil)	Bacteria	Firmicutes_A	Clostridia	Oscillospirales	Oscillospiraceae	CAG-170	CAG-170 sp003516765	0.015333	0.092905	0.482199	TRUE>FALSE	Wilcox (wil)	Bacteria	Firmicutes_A	Clostridia	Oscillospirales	Oscillospiraceae	CAG-170	CAG-170 sp003516765	FALSE
Cluster10945	0.045715	0.094192	-0.11164	FALSE>TRUE	Wilcox (wil)	Bacteria	Firmicutes_A	Clostridia	Lachnospirales	Lachnospiraceae	Lachnospira	Lachnospira eligens	0.820474	0.93807	0.648679	TRUE>FALSE	Wilcox (wil)	Bacteria	Firmicutes_A	Clostridia	Lachnospirales	Lachnospiraceae	Lachnospira	Lachnospira eligens	FALSE
Cluster10949	0.787529	0.839163	-0.08662	FALSE>TRUE	Wilcox (wil)	Bacteria	Firmicutes_A	Clostridia	Lachnospirales	Lachnospiraceae	Merdimonas	Merdimonas massiliensis	0.928773	0.975913	-0.00736	FALSE>TRUE	Wilcox (wil)	Bacteria	Firmicutes_A	Clostridia	Lachnospirales	Lachnospiraceae	Merdimonas	Merdimonas massiliensis	FALSE
Cluster10958	0.027286	0.063016	-0.26267	FALSE>TRUE	Wilcox (wil)	Bacteria	Firmicutes_A	Clostridia	Oscillospirales	Ruminococcaceae	Faecalibacterium	Faecalibacterium prausnitzii_G	0.278847	0.54979	0.018646	TRUE>FALSE	Wilcox (wil)	Bacteria	Firmicutes_A	Clostridia	Oscillospirales	Ruminococcaceae	Faecalibacterium	Faecalibacterium prausnitzii_G	FALSE
Cluster10959	4.61e-06	8.1e-05	0.866236	TRUE>FALSE	Wilcox (wil)	Bacteria	Firmicutes_A	Clostridia	Lachnospirales	Lachnospiraceae	Agathobacter	Agathobacter rectalis	0.841933	0.948265	-0.16085	FALSE>TRUE	Wilcox (wil)	Bacteria	Firmicutes_A	Clostridia	Lachnospirales	Lachnospiraceae	Agathobacter	Agathobacter rectalis	FALSE
Cluster10963	0.003074	0.010379	0.059138	TRUE>FALSE	Wilcox (wil)	NA	NA	NA	NA	NA	NA	NA	0.009365	0.062882	0.426525	TRUE>FALSE	Wilcox (wil)	NA	NA	NA	NA	NA	NA	NA	FALSE
Cluster10971	#N/A	#N/A	0	#N/A	Wilcox (wil)	Bacteria	Firmicutes_A	Clostridia	Lachnospirales	Lachnospiraceae	Mediterraneibacter	Mediterraneibacter faecis	#N/A	#N/A	0	#N/A	Wilcox (wil)	Bacteria	Firmicutes_A	Clostridia	Lachnospirales	Lachnospiraceae	Mediterraneibacter	Mediterraneibacter faecis	FALSE
Cluster10979	0.002777	0.009467	0.287607	TRUE>FALSE	Wilcox (wil)	NA	NA	NA	NA	NA	NA	NA	0.015953	0.094686	0.395012	TRUE>FALSE	Wilcox (wil)	NA	NA	NA	NA	NA	NA	NA	FALSE
Cluster1098	0.024609	0.058224	-0.17177	FALSE>TRUE	Wilcox (wil)	Bacteria	Firmicutes	Bacilli	Lactobacillales	Lactobacillaceae	Limosilactobacillus	Limosilactobacillus vaginalis	0.173416	0.413109	-0.01819	FALSE>TRUE	Wilcox (wil)	Bacteria	Firmicutes	Bacilli	Lactobacillales	Lactobacillaceae	Limosilactobacillus	Limosilactobacillus vaginalis	FALSE
Cluster10981	#N/A	#N/A	0	#N/A	Wilcox (wil)	Bacteria	Firmicutes_A	Clostridia	Oscillospirales	Butyricicoccaceae	Agathobaculum	Agathobaculum butyriciproducens	#N/A	#N/A	0	#N/A	Wilcox (wil)	Bacteria	Firmicutes_A	Clostridia	Oscillospirales	Butyricicoccaceae	Agathobaculum	Agathobaculum butyriciproducens	FALSE
Cluster10985	#N/A	#N/A	0	#N/A	Wilcox (wil)	Bacteria	Firmicutes_A	Clostridia	Oscillospirales	Ruminococcaceae	Gemmiger	Gemmiger qucibialis	#N/A	#N/A	0	#N/A	Wilcox (wil)	Bacteria	Firmicutes_A	Clostridia	Oscillospirales	Ruminococcaceae	Gemmiger	Gemmiger qucibialis	FALSE
Cluster1099	0.039789	0.0849	0.648906	TRUE>FALSE	Wilcox (wil)	Bacteria	Firmicutes_A	Clostridia	Lachnospirales	CAG-274	CAG-274		0.345042	0.616679	-0.01075	FALSE>TRUE	Wilcox (wil)	Bacteria	Firmicutes_A	Clostridia	Lachnospirales	CAG-274	CAG-274		FALSE
Cluster10994	0.001673	0.006111	0.825259	TRUE>FALSE	Wilcox (wil)	Bacteria	Firmicutes_A	Clostridia	Oscillospirales	Ruminococcaceae	Ruminococcus_D	Ruminococcus_D bicirculans	0.194874	0.442443	-0.46983	FALSE>TRUE	Wilcox (wil)	Bacteria	Firmicutes_A	Clostridia	Oscillospirales	Ruminococcaceae	Ruminococcus_D	Ruminococcus_D bicirculans	FALSE
Cluster10996	#N/A	#N/A	0	#N/A	Wilcox (wil)	NA	NA	NA	NA	NA	NA	NA	#N/A	#N/A	0	#N/A	Wilcox (wil)	NA	NA	NA	NA	NA	NA	NA	FALSE
Cluster10997	#N/A	#N/A	0	#N/A	Wilcox (wil)	Bacteria	Firmicutes_C	Negativicutes	Veillonellales	Dialisteraceae	Dialister	Dialister invisus	#N/A	#N/A	0	#N/A	Wilcox (wil)	Bacteria	Firmicutes_C	Negativicutes	Veillonellales	Dialisteraceae	Dialister	Dialister invisus	FALSE
Cluster11000	0.000381	0.001933	0.407532	TRUE>FALSE	Wilcox (wil)	Bacteria	Firmicutes_A	Clostridia	UBA1381	UBA1381	CAG-41	CAG-41 sp900066215	0.047644	0.188303	0.170343	TRUE>FALSE	Wilcox (wil)	Bacteria	Firmicutes_A	Clostridia	UBA1381	UBA1381	CAG-41	CAG-41 sp900066215	FALSE
Cluster11002	2.69e-06	6.07e-05	0.631015	TRUE>FALSE	Wilcox (wil)	Bacteria	Firmicutes_A	Clostridia	Oscillospirales	Ruminococcaceae	Faecalibacterium	Faecalibacterium prausnitzii_C	0.000118	0.00412	0.858253	TRUE>FALSE	Wilcox (wil)	Bacteria	Firmicutes_A	Clostridia	Oscillospirales	Ruminococcaceae	Faecalibacterium	Faecalibacterium prausnitzii_C	TRUE
Cluster11007	0.000704	0.003124	-0.11983	FALSE>TRUE	Wilcox (wil)	NA	NA	NA	NA	NA	NA	NA	0.191721	0.436964	-0.71507	FALSE>TRUE	Wilcox (wil)	NA	NA	NA	NA	NA	NA	NA	FALSE
Cluster11008	#N/A	#N/A	0	#N/A	Wilcox (wil)	NA	NA	NA	NA	NA	NA	NA	#N/A	#N/A	0	#N/A	Wilcox (wil)	NA	NA	NA	NA	NA	NA	NA	FALSE
Cluster11009	#N/A	#N/A	0	#N/A	Wilcox (wil)	Bacteria	Firmicutes_A	Clostridia	Oscillospirales	Butyricicoccaceae	Agathobaculum	Agathobaculum butyriciproducens	#N/A	#N/A	0	#N/A	Wilcox (wil)	Bacteria	Firmicutes_A	Clostridia	Oscillospirales	Butyricicoccaceae	Agathobaculum	Agathobaculum butyriciproducens	FALSE
Cluster1102	0.346086	0.461891	-0.43148	FALSE>TRUE	Wilcox (wil)	Bacteria	Firmicutes_A	Clostridia	Oscillospirales	Acutalibacteraceae	Anaeromassilibacillus	Anaeromassilibacillus stercoravium	0.625196	0.839549	-0.23512	FALSE>TRUE	Wilcox (wil)	Bacteria	Firmicutes_A	Clostridia	Oscillospirales	Acutalibacteraceae	Anaeromassilibacillus	Anaeromassilibacillus stercoravium	FALSE
Cluster11020	#N/A	#N/A	0	#N/A	Wilcox (wil)	Bacteria	Actinobacteriota	Coriobacteriia	Coriobacteriales	Coriobacteriaceae	Collinsella	Collinsella sp900755005	#N/A	#N/A	0	#N/A	Wilcox (wil)	Bacteria	Actinobacteriota	Coriobacteriia	Coriobacteriales	Coriobacteriaceae	Collinsella	Collinsella sp900755005	FALSE
Cluster11024	1.64e-08	1.29e-06	0.273466	TRUE>FALSE	Wilcox (wil)	Bacteria	Firmicutes_A	Clostridia	Oscillospirales	Ruminococcaceae	Gemmiger	Gemmiger formicilis	1.86e-05	0.002155	0.616274	TRUE>FALSE	Wilcox (wil)	Bacteria	Firmicutes_A	Clostridia	Oscillospirales	Ruminococcaceae	Gemmiger	Gemmiger formicilis	TRUE
Cluster11030	0.442209	0.552048	0.001229	TRUE>FALSE	Wilcox (wil)	NA	NA	NA	NA	NA	NA	NA	0.221739	0.473133	0.424288	TRUE>FALSE	Wilcox (wil)	NA	NA	NA	NA	NA	NA	NA	FALSE
Cluster11032	0.012062	0.03237	-0.37216	FALSE>TRUE	Wilcox (wil)	NA	NA	NA	NA	NA	NA	NA	0.765651	0.91786	-0.00784	FALSE>TRUE	Wilcox (wil)	NA	NA	NA	NA	NA	NA	NA	FALSE
Cluster11034	#N/A	#N/A	0	#N/A	Wilcox (wil)	Bacteria	Firmicutes_A	Clostridia	Lachnospirales	Lachnospiraceae	Agathobacter	Agathobacter rectalis	#N/A	#N/A	0	#N/A	Wilcox (wil)	Bacteria	Firmicutes_A	Clostridia	Lachnospirales	Lachnospiraceae	Agathobacter	Agathobacter rectalis	FALSE
Cluster1104	0.062898	0.122485	-0.07021	FALSE>TRUE	Wilcox (wil)	Bacteria	Firmicutes_A	Clostridia	Lachnospirales	Lachnospiraceae	CAG-317	CAG-317 sp900543415	0.478219	0.741858	-0.14237	FALSE>TRUE	Wilcox (wil)	Bacteria	Firmicutes_A	Clostridia	Lachnospirales	Lachnospiraceae	CAG-317	CAG-317 sp900543415	FALSE
Cluster11046	0.031948	0.07141	-0.03843	FALSE>TRUE	Wilcox (wil)	NA	NA	NA	NA	NA	NA	NA	0.615471	0.832922	-1.53018	FALSE>TRUE	Wilcox (wil)	NA	NA	NA	NA	NA	NA	NA	FALSE
Cluster11059	0.097927	0.17377	0.539559	TRUE>FALSE	Wilcox (wil)	NA	NA	NA	NA	NA	NA	NA	0.983543	0.994986	-0.00359	FALSE>TRUE	Wilcox (wil)	NA	NA	NA	NA	NA	NA	NA	FALSE
Cluster11061	0.029208	0.066657	-0.06256	FALSE>TRUE	Wilcox (wil)	NA	NA	NA	NA	NA	NA	NA	0.147407	0.38067	0.831522	TRUE>FALSE	Wilcox (wil)	NA	NA	NA	NA	NA	NA	NA	FALSE
Cluster11065	#N/A	#N/A	0	#N/A	Wilcox (wil)	NA	NA	NA	NA	NA	NA	NA	#N/A	#N/A	0	#N/A	Wilcox (wil)	NA	NA	NA	NA	NA	NA	NA	FALSE
Cluster11076	#N/A	#N/A	0	#N/A	Wilcox (wil)	NA	NA	NA	NA	NA	NA	NA	#N/A	#N/A	0	#N/A	Wilcox (wil)	NA	NA	NA	NA	NA	NA	NA	FALSE
Cluster11078	1.84e-05	0.000201	0.252889	TRUE>FALSE	Wilcox (wil)	Bacteria	Firmicutes_A	Clostridia	Lachnospirales	Lachnospiraceae	Mediterraneibacter	Mediterraneibacter faecis	0.169047	0.407729	-1.07649	FALSE>TRUE	Wilcox (wil)	Bacteria	Firmicutes_A	Clostridia	Lachnospirales	Lachnospiraceae	Mediterraneibacter	Mediterraneibacter faecis	FALSE
Cluster11080	0.002469	0.00852	0.222591	TRUE>FALSE	Wilcox (wil)	Bacteria	Firmicutes_A	Clostridia	Lachnospirales	Lachnospiraceae	Oliverpabstia	Oliverpabstia intestinalis	0.020936	0.110237	0.530932	TRUE>FALSE	Wilcox (wil)	Bacteria	Firmicutes_A	Clostridia	Lachnospirales	Lachnospiraceae	Oliverpabstia	Oliverpabstia intestinalis	FALSE
Cluster11081	0.017469	0.043964	0.721451	TRUE>FALSE	Wilcox (wil)	Bacteria	Firmicutes_A	Clostridia	Oscillospirales	Ruminococcaceae	Ruminococcus_D	Ruminococcus_D bicirculans	0.389131	0.656989	-0.44977	FALSE>TRUE	Wilcox (wil)	Bacteria	Firmicutes_A	Clostridia	Oscillospirales	Ruminococcaceae	Ruminococcus_D	Ruminococcus_D bicirculans	FALSE
Cluster110861	#N/A	#N/A	0	#N/A	Wilcox (wil)	NA	NA	NA	NA	NA	NA	NA	#N/A	#N/A	0	#N/A	Wilcox (wil)	NA	NA	NA	NA	NA	NA	NA	FALSE
Cluster11092	#N/A	#N/A	0	#N/A	Wilcox (wil)	NA	NA	NA	NA	NA	NA	NA	#N/A	#N/A	0	#N/A	Wilcox (wil)	NA	NA	NA	NA	NA	NA	NA	FALSE
Cluster11095	0.027286	0.063016	0.082753	TRUE>FALSE	Wilcox (wil)	Bacteria	Firmicutes_A	Clostridia	Lachnospirales	Lachnospiraceae	Oliverpabstia	Oliverpabstia intestinalis	0.031438	0.145017	0.316607	TRUE>FALSE	Wilcox (wil)	Bacteria	Firmicutes_A	Clostridia	Lachnospirales	Lachnospiraceae	Oliverpabstia	Oliverpabstia intestinalis	FALSE
Cluster11098	0.000111	0.000774	0.427222	TRUE>FALSE	Wilcox (wil)	Bacteria	Firmicutes_A	Clostridia	UBA1381	UBA1381	CAG-41	CAG-41 sp900066215	0.079414	0.260568	0.162414	TRUE>FALSE	Wilcox (wil)	Bacteria	Firmicutes_A	Clostridia	UBA1381	UBA1381	CAG-41	CAG-41 sp900066215	FALSE
Cluster111	0.014726	0.038165	0.732831	TRUE>FALSE	Wilcox (wil)	Bacteria	Firmicutes_A	Clostridia	Lachnospirales	Lachnospiraceae	Blautia	Blautia stercoris	0.994514	1	-0.08721	FALSE>TRUE	Wilcox (wil)	Bacteria	Firmicutes_A	Clostridia	Lachnospirales	Lachnospiraceae	Blautia	Blautia stercoris	FALSE
Cluster1110	0.543125	0.641642	-0.07012	FALSE>TRUE	Wilcox (wil)	Bacteria	Bacteroidota	Bacteroidia	Bacteroidales	Rikenellaceae	Alistipes_A		0.204611	0.455593	0.01349	TRUE>FALSE	Wilcox (wil)	Bacteria	Bacteroidota	Bacteroidia	Bacteroidales	Rikenellaceae	Alistipes_A		FALSE
Cluster11101	9.61e-05	0.000691	-2.00027	FALSE>TRUE	Wilcox (wil)	Bacteria	Proteobacteria	Gammaproteobacteria	Enterobacterales	Enterobacteriaceae	Escherichia	Escherichia coli	0.664725	0.861369	-0.58863	FALSE>TRUE	Wilcox (wil)	Bacteria	Proteobacteria	Gammaproteobacteria	Enterobacterales	Enterobacteriaceae	Escherichia	Escherichia coli	FALSE
Cluster11103	0.001724	0.006273	1.06562	TRUE>FALSE	Wilcox (wil)	NA	NA	NA	NA	NA	NA	NA	0.000426	0.008328	0.461038	TRUE>FALSE	Wilcox (wil)	NA	NA	NA	NA	NA	NA	NA	TRUE
Cluster11104	0.004266	0.013586	-0.21354	FALSE>TRUE	Wilcox (wil)	Bacteria	Actinobacteriota	Coriobacteriia	Coriobacteriales	Eggerthellaceae	Adlercreutzia	Adlercreutzia celatus_A	0.019392	0.106047	0.028931	TRUE>FALSE	Wilcox (wil)	Bacteria	Actinobacteriota	Coriobacteriia	Coriobacteriales	Eggerthellaceae	Adlercreutzia	Adlercreutzia celatus_A	FALSE
Cluster11105	0.122681	0.207128	-0.01361	FALSE>TRUE	Wilcox (wil)	NA	NA	NA	NA	NA	NA	NA	0.983543	0.994986	-0.62415	FALSE>TRUE	Wilcox (wil)	NA	NA	NA	NA	NA	NA	NA	FALSE
Cluster11107	4.14e-06	7.35e-05	0.932074	TRUE>FALSE	Wilcox (wil)	Bacteria	Firmicutes_A	Clostridia	Lachnospirales	Lachnospiraceae	Agathobacter	Agathobacter rectalis	0.874334	0.952673	-0.14533	FALSE>TRUE	Wilcox (wil)	Bacteria	Firmicutes_A	Clostridia	Lachnospirales	Lachnospiraceae	Agathobacter	Agathobacter rectalis	FALSE
Cluster11115	0.007177	0.021047	0.109296	TRUE>FALSE	Wilcox (wil)	NA	NA	NA	NA	NA	NA	NA	0.777965	0.923469	-0.00291	FALSE>TRUE	Wilcox (wil)	NA	NA	NA	NA	NA	NA	NA	FALSE
Cluster11116	#N/A	#N/A	0	#N/A	Wilcox (wil)	Bacteria	Firmicutes_C	Negativicutes	Veillonellales	Dialisteraceae	Dialister	Dialister invisus	#N/A	#N/A	0	#N/A	Wilcox (wil)	Bacteria	Firmicutes_C	Negativicutes	Veillonellales	Dialisteraceae	Dialister	Dialister invisus	FALSE
Cluster11126	8.66e-06	0.000119	0.227741	TRUE>FALSE	Wilcox (wil)	Bacteria	Firmicutes_A	Clostridia	Oscillospirales	Ruminococcaceae	Faecalibacterium	Faecalibacterium prausnitzii_J	0.000478	0.008755	-0.12323	FALSE>TRUE	Wilcox (wil)	Bacteria	Firmicutes_A	Clostridia	Oscillospirales	Ruminococcaceae	Faecalibacterium	Faecalibacterium prausnitzii_J	TRUE
Cluster11127	1.48e-05	0.000169	0.229003	TRUE>FALSE	Wilcox (wil)	Bacteria	Firmicutes_A	Clostridia	Oscillospirales	Ruminococcaceae	Faecalibacterium	Faecalibacterium prausnitzii_J	0.000464	0.008681	0.245155	TRUE>FALSE	Wilcox (wil)	Bacteria	Firmicutes_A	Clostridia	Oscillospirales	Ruminococcaceae	Faecalibacterium	Faecalibacterium prausnitzii_J	TRUE
Cluster11137	0.144572	0.235624	-0.08369	FALSE>TRUE	Wilcox (wil)	Bacteria	Firmicutes_A	Clostridia	Lachnospirales	Lachnospiraceae	Agathobacter	Agathobacter rectalis	0.906944	0.964043	-0.04603	FALSE>TRUE	Wilcox (wil)	Bacteria	Firmicutes_A	Clostridia	Lachnospirales	Lachnospiraceae	Agathobacter	Agathobacter rectalis	FALSE
Cluster11138	0.000422	0.002078	-0.3154	FALSE>TRUE	Wilcox (wil)	NA	NA	NA	NA	NA	NA	NA	0.034975	0.155954	-0.0309	FALSE>TRUE	Wilcox (wil)	NA	NA	NA	NA	NA	NA	NA	FALSE
Cluster11145	#N/A	#N/A	0	#N/A	Wilcox (wil)	Bacteria	Firmicutes_A	Clostridia	Lachnospirales	Lachnospiraceae	Agathobacter	Agathobacter rectalis	#N/A	#N/A	0	#N/A	Wilcox (wil)	Bacteria	Firmicutes_A	Clostridia	Lachnospirales	Lachnospiraceae	Agathobacter	Agathobacter rectalis	FALSE
Cluster11149	#N/A	#N/A	0	#N/A	Wilcox (wil)	Bacteria	Firmicutes_A	Clostridia	Lachnospirales	Lachnospiraceae	Agathobacter	Agathobacter rectalis	#N/A	#N/A	0	#N/A	Wilcox (wil)	Bacteria	Firmicutes_A	Clostridia	Lachnospirales	Lachnospiraceae	Agathobacter	Agathobacter rectalis	FALSE
Cluster11153	0.0557	0.110071	0.038202	TRUE>FALSE	Wilcox (wil)	Bacteria	Actinobacteriota	Coriobacteriia	Coriobacteriales	Eggerthellaceae	Adlercreutzia		0.006721	0.053129	-0.37747	FALSE>TRUE	Wilcox (wil)	Bacteria	Actinobacteriota	Coriobacteriia	Coriobacteriales	Eggerthellaceae	Adlercreutzia		FALSE
Cluster11166	0.348371	0.463873	-0.32852	FALSE>TRUE	Wilcox (wil)	Bacteria	Firmicutes_A	Clostridia	Oscillospirales	Ruminococcaceae	Massilimaliae	Massilimaliae sp900752435	0.324224	0.599814	0.013978	TRUE>FALSE	Wilcox (wil)	Bacteria	Firmicutes_A	Clostridia	Oscillospirales	Ruminococcaceae	Massilimaliae	Massilimaliae sp900752435	FALSE
Cluster11167	0.256892	0.36498	-0.67513	FALSE>TRUE	Wilcox (wil)	Bacteria	Firmicutes	Bacilli	Lactobacillales	Streptococcaceae	Streptococcus	Streptococcus salivarius	0.249169	0.510371	-0.91495	FALSE>TRUE	Wilcox (wil)	Bacteria	Firmicutes	Bacilli	Lactobacillales	Streptococcaceae	Streptococcus	Streptococcus salivarius	FALSE
Cluster11172	0.061028	0.119247	-0.52323	FALSE>TRUE	Wilcox (wil)	NA	NA	NA	NA	NA	NA	NA	0.314841	0.59555	0.211745	TRUE>FALSE	Wilcox (wil)	NA	NA	NA	NA	NA	NA	NA	FALSE
Cluster11173	0.244038	0.35102	-0.23057	FALSE>TRUE	Wilcox (wil)	Bacteria	Bacteroidota	Bacteroidia	Bacteroidales	Bacteroidaceae	Bacteroides	Bacteroides ovatus	0.331072	0.606674	-0.01862	FALSE>TRUE	Wilcox (wil)	Bacteria	Bacteroidota	Bacteroidia	Bacteroidales	Bacteroidaceae	Bacteroides	Bacteroides ovatus	FALSE
Cluster11182	#N/A	#N/A	0	#N/A	Wilcox (wil)	Bacteria	Firmicutes_A	Clostridia	Lachnospirales	Lachnospiraceae	Bariatricus	Bariatricus comes	#N/A	#N/A	0	#N/A	Wilcox (wil)	Bacteria	Firmicutes_A	Clostridia	Lachnospirales	Lachnospiraceae	Bariatricus	Bariatricus comes	FALSE
Cluster1120	0.579146	0.672319	-0.24905	FALSE>TRUE	Wilcox (wil)	Bacteria	Firmicutes_A	Clostridia	Lachnospirales	Lachnospiraceae	Bariatricus	Bariatricus comes_A	0.061886	0.223278	0.001579	TRUE>FALSE	Wilcox (wil)	Bacteria	Firmicutes_A	Clostridia	Lachnospirales	Lachnospiraceae	Bariatricus	Bariatricus comes_A	FALSE
Cluster11200	0.000327	0.001761	-0.73528	FALSE>TRUE	Wilcox (wil)	Bacteria	Firmicutes	Bacilli	Lactobacillales	Streptococcaceae	Streptococcus		0.00606	0.04948	-0.45825	FALSE>TRUE	Wilcox (wil)	Bacteria	Firmicutes	Bacilli	Lactobacillales	Streptococcaceae	Streptococcus		TRUE
Cluster11204	#N/A	#N/A	0	#N/A	Wilcox (wil)	Bacteria	Firmicutes_A	Clostridia	Oscillospirales	Ruminococcaceae	Gemmiger	Gemmiger qucibialis	#N/A	#N/A	0	#N/A	Wilcox (wil)	Bacteria	Firmicutes_A	Clostridia	Oscillospirales	Ruminococcaceae	Gemmiger	Gemmiger qucibialis	FALSE
Cluster11206	0.152074	0.244867	-0.02248	FALSE>TRUE	Wilcox (wil)	Bacteria	Firmicutes_A	Clostridia	TANB77	CAG-508	CAG-269	CAG-269 sp900551615	0.428328	0.69354	0.016266	TRUE>FALSE	Wilcox (wil)	Bacteria	Firmicutes_A	Clostridia	TANB77	CAG-508	CAG-269	CAG-269 sp900551615	FALSE
Cluster11215	2.99e-09	4.88e-07	1.08944	TRUE>FALSE	Wilcox (wil)	Bacteria	Firmicutes_A	Clostridia	Oscillospirales	Acutalibacteraceae	UBA1417	UBA1417 sp003531055	0.001284	0.017179	-0.04879	FALSE>TRUE	Wilcox (wil)	Bacteria	Firmicutes_A	Clostridia	Oscillospirales	Acutalibacteraceae	UBA1417	UBA1417 sp003531055	TRUE
Cluster11216	#N/A	#N/A	0	#N/A	Wilcox (wil)	Bacteria	Firmicutes_A	Clostridia	Oscillospirales	Ruminococcaceae	Gemmiger	Gemmiger qucibialis	#N/A	#N/A	0	#N/A	Wilcox (wil)	Bacteria	Firmicutes_A	Clostridia	Oscillospirales	Ruminococcaceae	Gemmiger	Gemmiger qucibialis	FALSE
Cluster11218	#N/A	#N/A	0	#N/A	Wilcox (wil)	NA	NA	NA	NA	NA	NA	NA	#N/A	#N/A	0	#N/A	Wilcox (wil)	NA	NA	NA	NA	NA	NA	NA	FALSE
Cluster11228	0.001084	0.004365	0.213652	TRUE>FALSE	Wilcox (wil)	Bacteria	Firmicutes_A	Clostridia	UBA1381	UBA1381	CAG-41	CAG-41 sp900066215	0.112906	0.327238	0.25245	TRUE>FALSE	Wilcox (wil)	Bacteria	Firmicutes_A	Clostridia	UBA1381	UBA1381	CAG-41	CAG-41 sp900066215	FALSE
Cluster1123	0.000415	0.002067	0.16716	TRUE>FALSE	Wilcox (wil)	Bacteria	Firmicutes_A	Clostridia	Lachnospirales	Lachnospiraceae	CAG-317	CAG-317 sp000433215	0.00075	0.012075	0.167447	TRUE>FALSE	Wilcox (wil)	Bacteria	Firmicutes_A	Clostridia	Lachnospirales	Lachnospiraceae	CAG-317	CAG-317 sp000433215	TRUE
Cluster11236	5.02e-06	8.39e-05	0.235883	TRUE>FALSE	Wilcox (wil)	Bacteria	Firmicutes_A	Clostridia	Lachnospirales	Lachnospiraceae	Dorea	Dorea formicigenerans	0.917851	0.96971	-0.2556	FALSE>TRUE	Wilcox (wil)	Bacteria	Firmicutes_A	Clostridia	Lachnospirales	Lachnospiraceae	Dorea	Dorea formicigenerans	FALSE
Cluster11250	0.004326	0.013703	0.091358	TRUE>FALSE	Wilcox (wil)	Bacteria	Firmicutes_A	Clostridia	Lachnospirales	Lachnospiraceae	Oliverpabstia	Oliverpabstia intestinalis	0.009365	0.062882	0.313656	TRUE>FALSE	Wilcox (wil)	Bacteria	Firmicutes_A	Clostridia	Lachnospirales	Lachnospiraceae	Oliverpabstia	Oliverpabstia intestinalis	FALSE
Cluster1126	0.158548	0.252718	-0.08007	FALSE>TRUE	Wilcox (wil)	Bacteria	Firmicutes_A	Clostridia	TANB77	CAG-508	CAG-269	CAG-269 sp003525075	0.017947	0.10133	-0.0148	FALSE>TRUE	Wilcox (wil)	Bacteria	Firmicutes_A	Clostridia	TANB77	CAG-508	CAG-269	CAG-269 sp003525075	FALSE
Cluster11260	0.000333	0.001769	0.353825	TRUE>FALSE	Wilcox (wil)	Bacteria	Firmicutes_A	Clostridia	Oscillospirales	Oscillospiraceae	Dysosmobacter	Dysosmobacter sp001916835	0.077096	0.254402	0.0477	TRUE>FALSE	Wilcox (wil)	Bacteria	Firmicutes_A	Clostridia	Oscillospirales	Oscillospiraceae	Dysosmobacter	Dysosmobacter sp001916835	FALSE
Cluster11261	0.044285	0.092563	-3.20744	FALSE>TRUE	Wilcox (wil)	NA	NA	NA	NA	NA	NA	NA	0.917851	0.96971	-0.00094	FALSE>TRUE	Wilcox (wil)	NA	NA	NA	NA	NA	NA	NA	FALSE
Cluster11268	0.218031	0.320778	-0.21757	FALSE>TRUE	Wilcox (wil)	Bacteria	Firmicutes_A	Clostridia	Christensenellales	CAG-314	Limihabitans	Limihabitans sp900554285	1	1	-0.00084	FALSE>TRUE	Wilcox (wil)	Bacteria	Firmicutes_A	Clostridia	Christensenellales	CAG-314	Limihabitans	Limihabitans sp900554285	FALSE
Cluster11270	#N/A	#N/A	0	#N/A	Wilcox (wil)	Bacteria	Firmicutes_A	Clostridia	Oscillospirales	Ruminococcaceae	Gemmiger	Gemmiger formicilis	#N/A	#N/A	0	#N/A	Wilcox (wil)	Bacteria	Firmicutes_A	Clostridia	Oscillospirales	Ruminococcaceae	Gemmiger	Gemmiger formicilis	FALSE
Cluster11285	#N/A	#N/A	0	#N/A	Wilcox (wil)	Bacteria	Firmicutes_A	Clostridia	Oscillospirales	Ruminococcaceae	Faecalibacterium	Faecalibacterium prausnitzii_J	#N/A	#N/A	0	#N/A	Wilcox (wil)	Bacteria	Firmicutes_A	Clostridia	Oscillospirales	Ruminococcaceae	Faecalibacterium	Faecalibacterium prausnitzii_J	FALSE
Cluster11286	0.129295	0.216196	2.33435	TRUE>FALSE	Wilcox (wil)	Bacteria	Bacteroidota	Bacteroidia	Bacteroidales	Bacteroidaceae	Prevotella		0.310801	0.590048	-0.01144	FALSE>TRUE	Wilcox (wil)	Bacteria	Bacteroidota	Bacteroidia	Bacteroidales	Bacteroidaceae	Prevotella		FALSE
Cluster11288	0.14704	0.238307	-0.51111	FALSE>TRUE	Wilcox (wil)	Bacteria	Firmicutes_C	Negativicutes	Veillonellales	Dialisteraceae	Dialister	Dialister invisus	0.531077	0.776739	-0.38096	FALSE>TRUE	Wilcox (wil)	Bacteria	Firmicutes_C	Negativicutes	Veillonellales	Dialisteraceae	Dialister	Dialister invisus	FALSE
Cluster113	0.001002	0.004159	0.132753	TRUE>FALSE	Wilcox (wil)	Bacteria	Bacteroidota	Bacteroidia	Bacteroidales	Rikenellaceae	Alistipes_A	Alistipes_A indistinctus	0.001095	0.015476	0.180767	TRUE>FALSE	Wilcox (wil)	Bacteria	Bacteroidota	Bacteroidia	Bacteroidales	Rikenellaceae	Alistipes_A	Alistipes_A indistinctus	TRUE
Cluster11301	#N/A	#N/A	0	#N/A	Wilcox (wil)	NA	NA	NA	NA	NA	NA	NA	#N/A	#N/A	0	#N/A	Wilcox (wil)	NA	NA	NA	NA	NA	NA	NA	FALSE
Cluster11307	0.06811	0.130589	-0.01169	FALSE>TRUE	Wilcox (wil)	Bacteria	Firmicutes_C	Negativicutes	Veillonellales	Dialisteraceae	Dialister	Dialister invisus	0.799146	0.932069	0.595028	TRUE>FALSE	Wilcox (wil)	Bacteria	Firmicutes_C	Negativicutes	Veillonellales	Dialisteraceae	Dialister	Dialister invisus	FALSE
Cluster11309	0.000201	0.001219	0.327833	TRUE>FALSE	Wilcox (wil)	Bacteria	Firmicutes_A	Clostridia	Oscillospirales	Ruminococcaceae	Faecalibacterium	Faecalibacterium sp900539945	0.003487	0.032956	0.400626	TRUE>FALSE	Wilcox (wil)	Bacteria	Firmicutes_A	Clostridia	Oscillospirales	Ruminococcaceae	Faecalibacterium	Faecalibacterium sp900539945	TRUE
Cluster11311	#N/A	#N/A	0	#N/A	Wilcox (wil)	NA	NA	NA	NA	NA	NA	NA	#N/A	#N/A	0	#N/A	Wilcox (wil)	NA	NA	NA	NA	NA	NA	NA	FALSE
Cluster11312	0.371748	0.485337	-0.58622	FALSE>TRUE	Wilcox (wil)	Bacteria	Bacteroidota	Bacteroidia	Bacteroidales	Bacteroidaceae	Bacteroides	Bacteroides ovatus	0.100703	0.302979	-0.00244	FALSE>TRUE	Wilcox (wil)	Bacteria	Bacteroidota	Bacteroidia	Bacteroidales	Bacteroidaceae	Bacteroides	Bacteroides ovatus	FALSE
Cluster11325	0.000244	0.001428	0.408407	TRUE>FALSE	Wilcox (wil)	Bacteria	Firmicutes_A	Clostridia	UBA1381	UBA1381	CAG-41	CAG-41 sp900066215	0.047644	0.188303	0.254445	TRUE>FALSE	Wilcox (wil)	Bacteria	Firmicutes_A	Clostridia	UBA1381	UBA1381	CAG-41	CAG-41 sp900066215	FALSE
Cluster11336	0.024046	0.057125	-0.27747	FALSE>TRUE	Wilcox (wil)	NA	NA	NA	NA	NA	NA	NA	0.906944	0.964043	-0.00065	FALSE>TRUE	Wilcox (wil)	NA	NA	NA	NA	NA	NA	NA	FALSE
Cluster11337	#N/A	#N/A	0	#N/A	Wilcox (wil)	NA	NA	NA	NA	NA	NA	NA	#N/A	#N/A	0	#N/A	Wilcox (wil)	NA	NA	NA	NA	NA	NA	NA	FALSE
Cluster11344	2.16e-05	0.000222	-1.23636	FALSE>TRUE	Wilcox (wil)	Bacteria	Firmicutes_A	Clostridia	Lachnospirales	Lachnospiraceae	Ruminococcus_B		0.01019	0.06712	-0.72052	FALSE>TRUE	Wilcox (wil)	Bacteria	Firmicutes_A	Clostridia	Lachnospirales	Lachnospiraceae	Ruminococcus_B		FALSE
Cluster11347	#N/A	#N/A	0	#N/A	Wilcox (wil)	Bacteria	Firmicutes_A	Clostridia	Lachnospirales	Lachnospiraceae	Oliverpabstia	Oliverpabstia intestinalis	#N/A	#N/A	0	#N/A	Wilcox (wil)	Bacteria	Firmicutes_A	Clostridia	Lachnospirales	Lachnospiraceae	Oliverpabstia	Oliverpabstia intestinalis	FALSE
Cluster11357	#N/A	#N/A	0	#N/A	Wilcox (wil)	Bacteria	Firmicutes_A	Clostridia	Oscillospirales	Ruminococcaceae	Gemmiger	Gemmiger qucibialis	#N/A	#N/A	0	#N/A	Wilcox (wil)	Bacteria	Firmicutes_A	Clostridia	Oscillospirales	Ruminococcaceae	Gemmiger	Gemmiger qucibialis	FALSE
Cluster11361	9.43e-05	0.000681	0.120224	TRUE>FALSE	Wilcox (wil)	Bacteria	Firmicutes_A	Clostridia	Oscillospirales	Ruminococcaceae	Faecalibacterium	Faecalibacterium prausnitzii	0.013055	0.081662	0.187563	TRUE>FALSE	Wilcox (wil)	Bacteria	Firmicutes_A	Clostridia	Oscillospirales	Ruminococcaceae	Faecalibacterium	Faecalibacterium prausnitzii	FALSE
Cluster11363	1.67e-07	8.09e-06	-0.9238	FALSE>TRUE	Wilcox (wil)	NA	NA	NA	NA	NA	NA	NA	0.049261	0.192504	-0.79205	FALSE>TRUE	Wilcox (wil)	NA	NA	NA	NA	NA	NA	NA	FALSE
Cluster1137	5.35e-06	8.69e-05	0.951258	TRUE>FALSE	Wilcox (wil)	Bacteria	Firmicutes_A	Clostridia	Oscillospirales	Oscillospiraceae	ER4	ER4 sp000765235	0.001664	0.019821	0.370297	TRUE>FALSE	Wilcox (wil)	Bacteria	Firmicutes_A	Clostridia	Oscillospirales	Oscillospiraceae	ER4	ER4 sp000765235	TRUE
Cluster11376	#N/A	#N/A	0	#N/A	Wilcox (wil)	Bacteria	Firmicutes_A	Clostridia	Oscillospirales	Ruminococcaceae	Gemmiger	Gemmiger formicilis	#N/A	#N/A	0	#N/A	Wilcox (wil)	Bacteria	Firmicutes_A	Clostridia	Oscillospirales	Ruminococcaceae	Gemmiger	Gemmiger formicilis	FALSE
Cluster11383	0.000148	0.000957	0.164957	TRUE>FALSE	Wilcox (wil)	Bacteria	Firmicutes_A	Clostridia	Oscillospirales	Ruminococcaceae	Faecalibacterium	Faecalibacterium sp900539885	0.026987	0.132569	0.084607	TRUE>FALSE	Wilcox (wil)	Bacteria	Firmicutes_A	Clostridia	Oscillospirales	Ruminococcaceae	Faecalibacterium	Faecalibacterium sp900539885	FALSE
Cluster11387	#N/A	#N/A	0	#N/A	Wilcox (wil)	NA	NA	NA	NA	NA	NA	NA	#N/A	#N/A	0	#N/A	Wilcox (wil)	NA	NA	NA	NA	NA	NA	NA	FALSE
Cluster11388	0.195616	0.295548	-0.19898	FALSE>TRUE	Wilcox (wil)	Bacteria	Bacteroidota	Bacteroidia	Bacteroidales	Bacteroidaceae	Bacteroides	Bacteroides ovatus	0.469693	0.732552	-0.06784	FALSE>TRUE	Wilcox (wil)	Bacteria	Bacteroidota	Bacteroidia	Bacteroidales	Bacteroidaceae	Bacteroides	Bacteroides ovatus	FALSE
Cluster11390	0.000181	0.001111	0.366276	TRUE>FALSE	Wilcox (wil)	Bacteria	Firmicutes_A	Clostridia	UBA1381	UBA1381	CAG-41	CAG-41 sp900066215	0.058036	0.214733	0.201856	TRUE>FALSE	Wilcox (wil)	Bacteria	Firmicutes_A	Clostridia	UBA1381	UBA1381	CAG-41	CAG-41 sp900066215	FALSE
Cluster11393	1.45e-06	3.76e-05	0.782311	TRUE>FALSE	Wilcox (wil)	Bacteria	Firmicutes_A	Clostridia	Lachnospirales	Lachnospiraceae	Agathobacter	Agathobacter rectalis	0.7465	0.904014	-0.19199	FALSE>TRUE	Wilcox (wil)	Bacteria	Firmicutes_A	Clostridia	Lachnospirales	Lachnospiraceae	Agathobacter	Agathobacter rectalis	FALSE
Cluster11399	0.006107	0.01831	-0.18652	FALSE>TRUE	Wilcox (wil)	NA	NA	NA	NA	NA	NA	NA	0.799146	0.932069	-1.22699	FALSE>TRUE	Wilcox (wil)	NA	NA	NA	NA	NA	NA	NA	FALSE
Cluster114	0.767039	0.826957	-0.63259	FALSE>TRUE	Wilcox (wil)	Bacteria	Firmicutes_A	Clostridia	Lachnospirales	Lachnospiraceae	Eubacterium_G	Eubacterium_G sp000432355	0.173416	0.413109	0.003386	TRUE>FALSE	Wilcox (wil)	Bacteria	Firmicutes_A	Clostridia	Lachnospirales	Lachnospiraceae	Eubacterium_G	Eubacterium_G sp000432355	FALSE
Cluster11410	0.000244	0.001428	-0.13227	FALSE>TRUE	Wilcox (wil)	Bacteria	Firmicutes_A	Clostridia	Lachnospirales	Lachnospiraceae	Mediterraneibacter	Mediterraneibacter faecis	0.072426	0.245036	-0.03565	FALSE>TRUE	Wilcox (wil)	Bacteria	Firmicutes_A	Clostridia	Lachnospirales	Lachnospiraceae	Mediterraneibacter	Mediterraneibacter faecis	FALSE
Cluster11416	0.001888	0.006729	-0.31385	FALSE>TRUE	Wilcox (wil)	Bacteria	Firmicutes_A	Clostridia	Oscillospirales	Ruminococcaceae	Faecalibacterium	Faecalibacterium prausnitzii_G	0.574472	0.805644	-0.52115	FALSE>TRUE	Wilcox (wil)	Bacteria	Firmicutes_A	Clostridia	Oscillospirales	Ruminococcaceae	Faecalibacterium	Faecalibacterium prausnitzii_G	FALSE
Cluster11419	#N/A	#N/A	0	#N/A	Wilcox (wil)	NA	NA	NA	NA	NA	NA	NA	#N/A	#N/A	0	#N/A	Wilcox (wil)	NA	NA	NA	NA	NA	NA	NA	FALSE
Cluster1142	0.000682	0.003063	0.371394	TRUE>FALSE	Wilcox (wil)	Bacteria	Firmicutes_A	Clostridia	Oscillospirales	Oscillospiraceae	ER4	ER4 sp000765235	0.001945	0.022105	0.076913	TRUE>FALSE	Wilcox (wil)	Bacteria	Firmicutes_A	Clostridia	Oscillospirales	Oscillospiraceae	ER4	ER4 sp000765235	TRUE
Cluster11427	#N/A	#N/A	0	#N/A	Wilcox (wil)	NA	NA	NA	NA	NA	NA	NA	#N/A	#N/A	0	#N/A	Wilcox (wil)	NA	NA	NA	NA	NA	NA	NA	FALSE
Cluster11431	0.090908	0.163992	0.002856	TRUE>FALSE	Wilcox (wil)	NA	NA	NA	NA	NA	NA	NA	0.767434	0.91786	-0.2386	FALSE>TRUE	Wilcox (wil)	NA	NA	NA	NA	NA	NA	NA	FALSE
Cluster11436	0.112249	0.193268	0.006025	TRUE>FALSE	Wilcox (wil)	NA	NA	NA	NA	NA	NA	NA	0.404545	0.668095	0.097706	TRUE>FALSE	Wilcox (wil)	NA	NA	NA	NA	NA	NA	NA	FALSE
Cluster11446	#N/A	#N/A	0	#N/A	Wilcox (wil)	NA	NA	NA	NA	NA	NA	NA	#N/A	#N/A	0	#N/A	Wilcox (wil)	NA	NA	NA	NA	NA	NA	NA	FALSE
Cluster1145	0.086729	0.157766	-0.01329	FALSE>TRUE	Wilcox (wil)	Bacteria	Actinobacteriota	Coriobacteriia	Coriobacteriales	Eggerthellaceae	CAG-1427	CAG-1427 sp900556585	0.632439	0.845512	1.0596	TRUE>FALSE	Wilcox (wil)	Bacteria	Actinobacteriota	Coriobacteriia	Coriobacteriales	Eggerthellaceae	CAG-1427	CAG-1427 sp900556585	FALSE
Cluster11451	0.085914	0.156937	-0.09642	FALSE>TRUE	Wilcox (wil)	NA	NA	NA	NA	NA	NA	NA	0.282628	0.555357	-0.01089	FALSE>TRUE	Wilcox (wil)	NA	NA	NA	NA	NA	NA	NA	FALSE
Cluster11453	0.106333	0.185099	-0.42105	FALSE>TRUE	Wilcox (wil)	Bacteria	Firmicutes	Bacilli	Lactobacillales	Streptococcaceae	Streptococcus	Streptococcus salivarius	0.116128	0.335461	-0.80612	FALSE>TRUE	Wilcox (wil)	Bacteria	Firmicutes	Bacilli	Lactobacillales	Streptococcaceae	Streptococcus	Streptococcus salivarius	FALSE
Cluster11459	0.300314	0.415801	0.918146	TRUE>FALSE	Wilcox (wil)	NA	NA	NA	NA	NA	NA	NA	0.20634	0.455941	-0.04518	FALSE>TRUE	Wilcox (wil)	NA	NA	NA	NA	NA	NA	NA	FALSE
Cluster11479	0.090908	0.163992	-0.66006	FALSE>TRUE	Wilcox (wil)	Bacteria	Firmicutes	Bacilli	Lactobacillales	Streptococcaceae	Streptococcus	Streptococcus salivarius	0.191721	0.436964	-0.98762	FALSE>TRUE	Wilcox (wil)	Bacteria	Firmicutes	Bacilli	Lactobacillales	Streptococcaceae	Streptococcus	Streptococcus salivarius	FALSE
Cluster11482	#N/A	#N/A	0	#N/A	Wilcox (wil)	Bacteria	Firmicutes	Bacilli	Lactobacillales	Streptococcaceae	Streptococcus	Streptococcus salivarius	#N/A	#N/A	0	#N/A	Wilcox (wil)	Bacteria	Firmicutes	Bacilli	Lactobacillales	Streptococcaceae	Streptococcus	Streptococcus salivarius	FALSE
Cluster11484	#N/A	#N/A	0	#N/A	Wilcox (wil)	Bacteria	Firmicutes_A	Clostridia	Oscillospirales	Ruminococcaceae	Gemmiger	Gemmiger qucibialis	#N/A	#N/A	0	#N/A	Wilcox (wil)	Bacteria	Firmicutes_A	Clostridia	Oscillospirales	Ruminococcaceae	Gemmiger	Gemmiger qucibialis	FALSE
Cluster11488	#N/A	#N/A	0	#N/A	Wilcox (wil)	Bacteria	Firmicutes_C	Negativicutes	Veillonellales	Dialisteraceae	Dialister	Dialister invisus	#N/A	#N/A	0	#N/A	Wilcox (wil)	Bacteria	Firmicutes_C	Negativicutes	Veillonellales	Dialisteraceae	Dialister	Dialister invisus	FALSE
Cluster11489	0.000136	0.000902	0.29966	TRUE>FALSE	Wilcox (wil)	Bacteria	Firmicutes_A	Clostridia	Oscillospirales	Ruminococcaceae	Faecalibacterium	Faecalibacterium prausnitzii	0.07021	0.241294	0.292214	TRUE>FALSE	Wilcox (wil)	Bacteria	Firmicutes_A	Clostridia	Oscillospirales	Ruminococcaceae	Faecalibacterium	Faecalibacterium prausnitzii	FALSE
Cluster11495	#N/A	#N/A	0	#N/A	Wilcox (wil)	Bacteria	Actinobacteriota	Coriobacteriia	Coriobacteriales	Coriobacteriaceae	Collinsella		#N/A	#N/A	0	#N/A	Wilcox (wil)	Bacteria	Actinobacteriota	Coriobacteriia	Coriobacteriales	Coriobacteriaceae	Collinsella		FALSE
Cluster1150	0.32815	0.443742	-0.06745	FALSE>TRUE	Wilcox (wil)	Bacteria	Firmicutes_A	Clostridia	Lachnospirales	Lachnospiraceae	Blautia_A	Blautia_A intestinigallinarum	0.674758	0.862163	-0.63264	FALSE>TRUE	Wilcox (wil)	Bacteria	Firmicutes_A	Clostridia	Lachnospirales	Lachnospiraceae	Blautia_A	Blautia_A intestinigallinarum	FALSE
Cluster1151	0.001751	0.006329	0.006864	TRUE>FALSE	Wilcox (wil)	Bacteria	Firmicutes_A	Clostridia	Oscillospirales	Oscillospiraceae	CAG-103	CAG-103 sp900543625	0.046608	0.187184	0.126948	TRUE>FALSE	Wilcox (wil)	Bacteria	Firmicutes_A	Clostridia	Oscillospirales	Oscillospiraceae	CAG-103	CAG-103 sp900543625	FALSE
Cluster11510	0.011613	0.03131	-0.34615	FALSE>TRUE	Wilcox (wil)	NA	NA	NA	NA	NA	NA	NA	0.396794	0.663485	-0.04336	FALSE>TRUE	Wilcox (wil)	NA	NA	NA	NA	NA	NA	NA	FALSE
Cluster11523	4.12e-05	0.000358	0.279851	TRUE>FALSE	Wilcox (wil)	Bacteria	Firmicutes_A	Clostridia	Oscillospirales	Ruminococcaceae	Faecalibacterium	Faecalibacterium prausnitzii	0.00977	0.065345	0.440829	TRUE>FALSE	Wilcox (wil)	Bacteria	Firmicutes_A	Clostridia	Oscillospirales	Ruminococcaceae	Faecalibacterium	Faecalibacterium prausnitzii	FALSE
Cluster1153	0.249491	0.356503	-0.08317	FALSE>TRUE	Wilcox (wil)	Bacteria	Firmicutes_A	Clostridia	Lachnospirales	Lachnospiraceae	Mediterraneibacter		0.285055	0.555729	-0.04548	FALSE>TRUE	Wilcox (wil)	Bacteria	Firmicutes_A	Clostridia	Lachnospirales	Lachnospiraceae	Mediterraneibacter		FALSE
Cluster11534	#N/A	#N/A	0	#N/A	Wilcox (wil)	Bacteria	Firmicutes_A	Clostridia	Oscillospirales	Ruminococcaceae	Gemmiger	Gemmiger qucibialis	#N/A	#N/A	0	#N/A	Wilcox (wil)	Bacteria	Firmicutes_A	Clostridia	Oscillospirales	Ruminococcaceae	Gemmiger	Gemmiger qucibialis	FALSE
Cluster11539	0.115302	0.197547	-0.37709	FALSE>TRUE	Wilcox (wil)	NA	NA	NA	NA	NA	NA	NA	0.36668	0.635116	-0.01931	FALSE>TRUE	Wilcox (wil)	NA	NA	NA	NA	NA	NA	NA	FALSE
Cluster1154	0.012684	0.033884	-0.05952	FALSE>TRUE	Wilcox (wil)	Bacteria	Firmicutes	Bacilli	Erysipelotrichales	Coprobacillaceae	Sharpea	Sharpea porci	0.972574	0.993717	-0.43716	FALSE>TRUE	Wilcox (wil)	Bacteria	Firmicutes	Bacilli	Erysipelotrichales	Coprobacillaceae	Sharpea	Sharpea porci	FALSE
Cluster1155	0.597566	0.687735	-0.49621	FALSE>TRUE	Wilcox (wil)	Bacteria	Bacteroidota	Bacteroidia	Bacteroidales	Bacteroidaceae	Prevotella	Prevotella sp003447235	0.409389	0.674174	-0.63924	FALSE>TRUE	Wilcox (wil)	Bacteria	Bacteroidota	Bacteroidia	Bacteroidales	Bacteroidaceae	Prevotella	Prevotella sp003447235	FALSE
Cluster11561	0.308706	0.423375	-0.4286	FALSE>TRUE	Wilcox (wil)	NA	NA	NA	NA	NA	NA	NA	0.928773	0.975913	-0.28992	FALSE>TRUE	Wilcox (wil)	NA	NA	NA	NA	NA	NA	NA	FALSE
Cluster11562	#N/A	#N/A	0	#N/A	Wilcox (wil)	Bacteria	Firmicutes_A	Clostridia	Lachnospirales	Lachnospiraceae	Mediterraneibacter	Mediterraneibacter faecis	#N/A	#N/A	0	#N/A	Wilcox (wil)	Bacteria	Firmicutes_A	Clostridia	Lachnospirales	Lachnospiraceae	Mediterraneibacter	Mediterraneibacter faecis	FALSE
Cluster11565	1.94e-06	4.74e-05	-1.2088	FALSE>TRUE	Wilcox (wil)	NA	NA	NA	NA	NA	NA	NA	0.577247	0.805644	-1.25746	FALSE>TRUE	Wilcox (wil)	NA	NA	NA	NA	NA	NA	NA	FALSE
Cluster11570	0.053459	0.106612	0.056303	TRUE>FALSE	Wilcox (wil)	Bacteria	Firmicutes_A	Clostridia	TANB77	CAG-508	Merdicola	Merdicola sp905200315	0.063888	0.228602	0.034278	TRUE>FALSE	Wilcox (wil)	Bacteria	Firmicutes_A	Clostridia	TANB77	CAG-508	Merdicola	Merdicola sp905200315	FALSE
Cluster11574	7.8e-06	0.000113	0.652056	TRUE>FALSE	Wilcox (wil)	Bacteria	Firmicutes_A	Clostridia	Oscillospirales	Ruminococcaceae	Faecalibacterium	Faecalibacterium prausnitzii_C	0.000177	0.005047	0.85786	TRUE>FALSE	Wilcox (wil)	Bacteria	Firmicutes_A	Clostridia	Oscillospirales	Ruminococcaceae	Faecalibacterium	Faecalibacterium prausnitzii_C	TRUE
Cluster11581	2.7e-07	1.2e-05	0.506188	TRUE>FALSE	Wilcox (wil)	Bacteria	Firmicutes_A	Clostridia	Oscillospirales	Ruminococcaceae	Gemmiger	Gemmiger formicilis	0.000143	0.004618	0.575791	TRUE>FALSE	Wilcox (wil)	Bacteria	Firmicutes_A	Clostridia	Oscillospirales	Ruminococcaceae	Gemmiger	Gemmiger formicilis	TRUE
Cluster11585	#N/A	#N/A	0	#N/A	Wilcox (wil)	NA	NA	NA	NA	NA	NA	NA	#N/A	#N/A	0	#N/A	Wilcox (wil)	NA	NA	NA	NA	NA	NA	NA	FALSE
Cluster11601	#N/A	#N/A	0	#N/A	Wilcox (wil)	Bacteria	Firmicutes_A	Clostridia	Lachnospirales	Lachnospiraceae	Mediterraneibacter	Mediterraneibacter faecis	#N/A	#N/A	0	#N/A	Wilcox (wil)	Bacteria	Firmicutes_A	Clostridia	Lachnospirales	Lachnospiraceae	Mediterraneibacter	Mediterraneibacter faecis	FALSE
Cluster11624	0.000542	0.002553	-0.60594	FALSE>TRUE	Wilcox (wil)	Bacteria	Firmicutes	Bacilli	Lactobacillales	Streptococcaceae	Streptococcus	Streptococcus parasanguinis_E	0.00789	0.057652	-0.72475	FALSE>TRUE	Wilcox (wil)	Bacteria	Firmicutes	Bacilli	Lactobacillales	Streptococcaceae	Streptococcus	Streptococcus parasanguinis_E	FALSE
Cluster11627	0.000311	0.001699	0.431165	TRUE>FALSE	Wilcox (wil)	Bacteria	Firmicutes_A	Clostridia	Oscillospirales	Oscillospiraceae	Dysosmobacter	Dysosmobacter sp001916835	0.097579	0.297913	0.159781	TRUE>FALSE	Wilcox (wil)	Bacteria	Firmicutes_A	Clostridia	Oscillospirales	Oscillospiraceae	Dysosmobacter	Dysosmobacter sp001916835	FALSE
Cluster11629	0.000986	0.004104	-0.10536	FALSE>TRUE	Wilcox (wil)	Bacteria	Firmicutes_A	Clostridia	Oscillospirales	Ruminococcaceae	Faecalibacterium	Faecalibacterium prausnitzii_G	0.404545	0.668095	-1.10532	FALSE>TRUE	Wilcox (wil)	Bacteria	Firmicutes_A	Clostridia	Oscillospirales	Ruminococcaceae	Faecalibacterium	Faecalibacterium prausnitzii_G	FALSE
Cluster1163	0.000444	0.002161	0.072774	TRUE>FALSE	Wilcox (wil)	Bacteria	Firmicutes_A	Clostridia	Lachnospirales	Lachnospiraceae	Roseburia	Roseburia inulinivorans	0.211386	0.463556	-0.21602	FALSE>TRUE	Wilcox (wil)	Bacteria	Firmicutes_A	Clostridia	Lachnospirales	Lachnospiraceae	Roseburia	Roseburia inulinivorans	FALSE
Cluster11638	0.045715	0.094192	0.22845	TRUE>FALSE	Wilcox (wil)	Bacteria	Firmicutes_A	Clostridia	TANB77	CAG-508	CAG-492	CAG-492 sp000434335	0.396794	0.663485	-0.02728	FALSE>TRUE	Wilcox (wil)	Bacteria	Firmicutes_A	Clostridia	TANB77	CAG-508	CAG-492	CAG-492 sp000434335	FALSE
Cluster11644	0.025769	0.060232	0.163741	TRUE>FALSE	Wilcox (wil)	Bacteria	Firmicutes_A	Clostridia	Lachnospirales	Lachnospiraceae	Agathobacter	Agathobacter rectalis	0.558557	0.796173	-1.16979	FALSE>TRUE	Wilcox (wil)	Bacteria	Firmicutes_A	Clostridia	Lachnospirales	Lachnospiraceae	Agathobacter	Agathobacter rectalis	FALSE
Cluster11645	#N/A	#N/A	0	#N/A	Wilcox (wil)	Bacteria	Actinobacteriota	Coriobacteriia	Coriobacteriales	Coriobacteriaceae	Collinsella	Collinsella sp900540945	#N/A	#N/A	0	#N/A	Wilcox (wil)	Bacteria	Actinobacteriota	Coriobacteriia	Coriobacteriales	Coriobacteriaceae	Collinsella	Collinsella sp900540945	FALSE
Cluster11646	#N/A	#N/A	0	#N/A	Wilcox (wil)	Bacteria	Firmicutes_A	Clostridia	Lachnospirales	Lachnospiraceae	Oliverpabstia	Oliverpabstia intestinalis	#N/A	#N/A	0	#N/A	Wilcox (wil)	Bacteria	Firmicutes_A	Clostridia	Lachnospirales	Lachnospiraceae	Oliverpabstia	Oliverpabstia intestinalis	FALSE
Cluster11657	2.02e-06	4.89e-05	0.692456	TRUE>FALSE	Wilcox (wil)	Bacteria	Firmicutes_A	Clostridia	Oscillospirales	Ruminococcaceae	Faecalibacterium	Faecalibacterium prausnitzii_C	7.5e-05	0.003631	0.815215	TRUE>FALSE	Wilcox (wil)	Bacteria	Firmicutes_A	Clostridia	Oscillospirales	Ruminococcaceae	Faecalibacterium	Faecalibacterium prausnitzii_C	TRUE
Cluster11660	0.009338	0.026149	0.028023	TRUE>FALSE	Wilcox (wil)	Bacteria	Firmicutes_A	Clostridia	Lachnospirales	Lachnospiraceae	Mediterraneibacter	Mediterraneibacter faecis	0.119422	0.341009	-1.27786	FALSE>TRUE	Wilcox (wil)	Bacteria	Firmicutes_A	Clostridia	Lachnospirales	Lachnospiraceae	Mediterraneibacter	Mediterraneibacter faecis	FALSE
Cluster11661	#N/A	#N/A	0	#N/A	Wilcox (wil)	Bacteria	Firmicutes_A	Clostridia	Oscillospirales	Ruminococcaceae	Faecalibacterium	Faecalibacterium prausnitzii_G	#N/A	#N/A	0	#N/A	Wilcox (wil)	Bacteria	Firmicutes_A	Clostridia	Oscillospirales	Ruminococcaceae	Faecalibacterium	Faecalibacterium prausnitzii_G	FALSE
Cluster11662	#N/A	#N/A	0	#N/A	Wilcox (wil)	Bacteria	Actinobacteriota	Coriobacteriia	Coriobacteriales	Coriobacteriaceae	Collinsella	Collinsella aerofaciens_Q	#N/A	#N/A	0	#N/A	Wilcox (wil)	Bacteria	Actinobacteriota	Coriobacteriia	Coriobacteriales	Coriobacteriaceae	Collinsella	Collinsella aerofaciens_Q	FALSE
Cluster11664	0.000693	0.003105	0.091044	TRUE>FALSE	Wilcox (wil)	Bacteria	Firmicutes	Bacilli	RF39	UBA660	CAG-611	CAG-611 sp000434175	0.237929	0.49552	0.492581	TRUE>FALSE	Wilcox (wil)	Bacteria	Firmicutes	Bacilli	RF39	UBA660	CAG-611	CAG-611 sp000434175	FALSE
Cluster11666	2.21e-06	5.26e-05	0.313141	TRUE>FALSE	Wilcox (wil)	Bacteria	Firmicutes_A	Clostridia	Lachnospirales	Lachnospiraceae	Mediterraneibacter	Mediterraneibacter faecis	0.034975	0.155954	-0.10592	FALSE>TRUE	Wilcox (wil)	Bacteria	Firmicutes_A	Clostridia	Lachnospirales	Lachnospiraceae	Mediterraneibacter	Mediterraneibacter faecis	FALSE
Cluster11682	0.825467	0.872107	0.05561	TRUE>FALSE	Wilcox (wil)	NA	NA	NA	NA	NA	NA	NA	0.194723	0.442443	0.006303	TRUE>FALSE	Wilcox (wil)	NA	NA	NA	NA	NA	NA	NA	FALSE
Cluster11684	#N/A	#N/A	0	#N/A	Wilcox (wil)	Bacteria	Firmicutes_A	Clostridia	Lachnospirales	Lachnospiraceae	Oliverpabstia	Oliverpabstia intestinalis	#N/A	#N/A	0	#N/A	Wilcox (wil)	Bacteria	Firmicutes_A	Clostridia	Lachnospirales	Lachnospiraceae	Oliverpabstia	Oliverpabstia intestinalis	FALSE
Cluster11685	#N/A	#N/A	0	#N/A	Wilcox (wil)	Bacteria	Firmicutes_A	Clostridia	Oscillospirales	Ruminococcaceae	Faecalibacterium	Faecalibacterium prausnitzii_G	#N/A	#N/A	0	#N/A	Wilcox (wil)	Bacteria	Firmicutes_A	Clostridia	Oscillospirales	Ruminococcaceae	Faecalibacterium	Faecalibacterium prausnitzii_G	FALSE
Cluster11688	#N/A	#N/A	0	#N/A	Wilcox (wil)	Bacteria	Firmicutes	Bacilli	Lactobacillales	Streptococcaceae	Streptococcus	Streptococcus sp001556435	#N/A	#N/A	0	#N/A	Wilcox (wil)	Bacteria	Firmicutes	Bacilli	Lactobacillales	Streptococcaceae	Streptococcus	Streptococcus sp001556435	FALSE
Cluster11697	#N/A	#N/A	0	#N/A	Wilcox (wil)	Bacteria	Firmicutes_A	Clostridia	Oscillospirales	Ruminococcaceae	Gemmiger	Gemmiger qucibialis	#N/A	#N/A	0	#N/A	Wilcox (wil)	Bacteria	Firmicutes_A	Clostridia	Oscillospirales	Ruminococcaceae	Gemmiger	Gemmiger qucibialis	FALSE
Cluster11705	7.8e-06	0.000113	0.659571	TRUE>FALSE	Wilcox (wil)	Bacteria	Firmicutes_A	Clostridia	Oscillospirales	Ruminococcaceae	Faecalibacterium	Faecalibacterium prausnitzii_C	0.000158	0.004826	0.859718	TRUE>FALSE	Wilcox (wil)	Bacteria	Firmicutes_A	Clostridia	Oscillospirales	Ruminococcaceae	Faecalibacterium	Faecalibacterium prausnitzii_C	TRUE
Cluster11707	#N/A	#N/A	0	#N/A	Wilcox (wil)	Bacteria	Firmicutes_C	Negativicutes	Veillonellales	Dialisteraceae	Dialister	Dialister invisus	#N/A	#N/A	0	#N/A	Wilcox (wil)	Bacteria	Firmicutes_C	Negativicutes	Veillonellales	Dialisteraceae	Dialister	Dialister invisus	FALSE
Cluster1171	0.167959	0.26409	-0.04999	FALSE>TRUE	Wilcox (wil)	Bacteria	Proteobacteria	Gammaproteobacteria	Enterobacterales	Enterobacteriaceae	Enterobacter	Enterobacter asburiae_B	0.201381	0.448977	-0.01152	FALSE>TRUE	Wilcox (wil)	Bacteria	Proteobacteria	Gammaproteobacteria	Enterobacterales	Enterobacteriaceae	Enterobacter	Enterobacter asburiae_B	FALSE
Cluster11712	0.025767	0.060232	0.421092	TRUE>FALSE	Wilcox (wil)	Bacteria	Actinobacteriota	Coriobacteriia	Coriobacteriales	Coriobacteriaceae	Collinsella		0.086801	0.27486	0.103519	TRUE>FALSE	Wilcox (wil)	Bacteria	Actinobacteriota	Coriobacteriia	Coriobacteriales	Coriobacteriaceae	Collinsella		FALSE
Cluster11720	3.2e-05	0.000301	0.244029	TRUE>FALSE	Wilcox (wil)	Bacteria	Actinobacteriota	Coriobacteriia	Coriobacteriales	Eggerthellaceae	Adlercreutzia	Adlercreutzia celatus_A	0.001396	0.017714	0.036695	TRUE>FALSE	Wilcox (wil)	Bacteria	Actinobacteriota	Coriobacteriia	Coriobacteriales	Eggerthellaceae	Adlercreutzia	Adlercreutzia celatus_A	TRUE
Cluster11721	5e-09	5.8e-07	-2.66608	FALSE>TRUE	Wilcox (wil)	Bacteria	Firmicutes	Bacilli	Lactobacillales	Lactobacillaceae	Lactobacillus	Lactobacillus gasseri	0.243504	0.501723	-0.02706	FALSE>TRUE	Wilcox (wil)	Bacteria	Firmicutes	Bacilli	Lactobacillales	Lactobacillaceae	Lactobacillus	Lactobacillus gasseri	FALSE
Cluster11726	#N/A	#N/A	0	#N/A	Wilcox (wil)	Bacteria	Firmicutes_A	Clostridia	Oscillospirales	Ruminococcaceae	Ruminococcus_D	Ruminococcus_D bicirculans	#N/A	#N/A	0	#N/A	Wilcox (wil)	Bacteria	Firmicutes_A	Clostridia	Oscillospirales	Ruminococcaceae	Ruminococcus_D	Ruminococcus_D bicirculans	FALSE
Cluster1173	3.41e-06	6.89e-05	0.689988	TRUE>FALSE	Wilcox (wil)	Bacteria	Firmicutes_A	Clostridia	Lachnospirales	Lachnospiraceae	Clostridium_Q	Clostridium_Q fessum	0.27273	0.542031	-0.2921	FALSE>TRUE	Wilcox (wil)	Bacteria	Firmicutes_A	Clostridia	Lachnospirales	Lachnospiraceae	Clostridium_Q	Clostridium_Q fessum	FALSE
Cluster1174	0.000136	0.000902	-0.10452	FALSE>TRUE	Wilcox (wil)	Bacteria	Firmicutes	Bacilli	Erysipelotrichales	Erysipelotrichaceae	Clostridium_AQ	Clostridium_AQ sp900552125	0.005295	0.045138	-0.60994	FALSE>TRUE	Wilcox (wil)	Bacteria	Firmicutes	Bacilli	Erysipelotrichales	Erysipelotrichaceae	Clostridium_AQ	Clostridium_AQ sp900552125	TRUE
Cluster11741	0.219702	0.321601	-0.11487	FALSE>TRUE	Wilcox (wil)	Bacteria	Actinobacteriota	Coriobacteriia	Coriobacteriales	Coriobacteriaceae	Collinsella		0.089441	0.280112	0.017629	TRUE>FALSE	Wilcox (wil)	Bacteria	Actinobacteriota	Coriobacteriia	Coriobacteriales	Coriobacteriaceae	Collinsella		FALSE
Cluster11745	0.148287	0.239434	-0.27531	FALSE>TRUE	Wilcox (wil)	Bacteria	Firmicutes_A	Clostridia	Lachnospirales	Lachnospiraceae	Mediterraneibacter	Mediterraneibacter faecis	0.020151	0.108215	0.146925	TRUE>FALSE	Wilcox (wil)	Bacteria	Firmicutes_A	Clostridia	Lachnospirales	Lachnospiraceae	Mediterraneibacter	Mediterraneibacter faecis	FALSE
Cluster11749	#N/A	#N/A	0	#N/A	Wilcox (wil)	Bacteria	Firmicutes_A	Clostridia	Oscillospirales	Ruminococcaceae	Ruminococcus_D	Ruminococcus_D bicirculans	#N/A	#N/A	0	#N/A	Wilcox (wil)	Bacteria	Firmicutes_A	Clostridia	Oscillospirales	Ruminococcaceae	Ruminococcus_D	Ruminococcus_D bicirculans	FALSE
Cluster11751	#N/A	#N/A	0	#N/A	Wilcox (wil)	Bacteria	Firmicutes_A	Clostridia	Oscillospirales	Ruminococcaceae	Faecalibacterium	Faecalibacterium prausnitzii_C	#N/A	#N/A	0	#N/A	Wilcox (wil)	Bacteria	Firmicutes_A	Clostridia	Oscillospirales	Ruminococcaceae	Faecalibacterium	Faecalibacterium prausnitzii_C	FALSE
Cluster11757	0.201841	0.302327	0.294663	TRUE>FALSE	Wilcox (wil)	NA	NA	NA	NA	NA	NA	NA	0.191721	0.436964	0.001054	TRUE>FALSE	Wilcox (wil)	NA	NA	NA	NA	NA	NA	NA	FALSE
Cluster11762	0.249491	0.356503	-0.04233	FALSE>TRUE	Wilcox (wil)	NA	NA	NA	NA	NA	NA	NA	0.819063	0.93807	-0.45315	FALSE>TRUE	Wilcox (wil)	NA	NA	NA	NA	NA	NA	NA	FALSE
Cluster11767	5.08e-05	0.000421	0.396602	TRUE>FALSE	Wilcox (wil)	Bacteria	Firmicutes_A	Clostridia	Oscillospirales	Ruminococcaceae	Faecalibacterium	Faecalibacterium prausnitzii	0.016147	0.095184	0.312545	TRUE>FALSE	Wilcox (wil)	Bacteria	Firmicutes_A	Clostridia	Oscillospirales	Ruminococcaceae	Faecalibacterium	Faecalibacterium prausnitzii	FALSE
Cluster11777	0.001288	0.005033	-0.66744	FALSE>TRUE	Wilcox (wil)	Bacteria	Firmicutes	Bacilli	Lactobacillales	Streptococcaceae	Streptococcus	Streptococcus parasanguinis_B	0.020151	0.108215	-0.85238	FALSE>TRUE	Wilcox (wil)	Bacteria	Firmicutes	Bacilli	Lactobacillales	Streptococcaceae	Streptococcus	Streptococcus parasanguinis_B	FALSE
Cluster11785	0.008692	0.02486	0.831521	TRUE>FALSE	Wilcox (wil)	Bacteria	Firmicutes_A	Clostridia	Oscillospirales	Ruminococcaceae	Ruminococcus_D	Ruminococcus_D bicirculans	0.349278	0.622371	-0.41497	FALSE>TRUE	Wilcox (wil)	Bacteria	Firmicutes_A	Clostridia	Oscillospirales	Ruminococcaceae	Ruminococcus_D	Ruminococcus_D bicirculans	FALSE
Cluster11790	#N/A	#N/A	0	#N/A	Wilcox (wil)	Bacteria	Firmicutes_A	Clostridia	Lachnospirales	Lachnospiraceae	Agathobacter	Agathobacter rectalis	#N/A	#N/A	0	#N/A	Wilcox (wil)	Bacteria	Firmicutes_A	Clostridia	Lachnospirales	Lachnospiraceae	Agathobacter	Agathobacter rectalis	FALSE
Cluster11797	0.600662	0.690384	0.591272	TRUE>FALSE	Wilcox (wil)	NA	NA	NA	NA	NA	NA	NA	0.16476	0.404686	0.010496	TRUE>FALSE	Wilcox (wil)	NA	NA	NA	NA	NA	NA	NA	FALSE
Cluster1180	0.258766	0.366444	0.09327	TRUE>FALSE	Wilcox (wil)	Bacteria	Desulfobacterota_I	Desulfovibrionia	Desulfovibrionales	Desulfovibrionaceae	Mailhella	Mailhella merdigallinarum	0.961611	0.987156	-0.00924	FALSE>TRUE	Wilcox (wil)	Bacteria	Desulfobacterota_I	Desulfovibrionia	Desulfovibrionales	Desulfovibrionaceae	Mailhella	Mailhella merdigallinarum	FALSE
Cluster11802	5.7e-05	0.000455	-0.48791	FALSE>TRUE	Wilcox (wil)	NA	NA	NA	NA	NA	NA	NA	0.128997	0.354731	-0.01509	FALSE>TRUE	Wilcox (wil)	NA	NA	NA	NA	NA	NA	NA	FALSE
Cluster11803	0.05981	0.117393	-0.60954	FALSE>TRUE	Wilcox (wil)	NA	NA	NA	NA	NA	NA	NA	0.404545	0.668095	-0.72298	FALSE>TRUE	Wilcox (wil)	NA	NA	NA	NA	NA	NA	NA	FALSE
Cluster11807	0.070847	0.135537	-0.03438	FALSE>TRUE	Wilcox (wil)	NA	NA	NA	NA	NA	NA	NA	0.266704	0.534945	-0.46175	FALSE>TRUE	Wilcox (wil)	NA	NA	NA	NA	NA	NA	NA	FALSE
Cluster11815	0.124856	0.209782	-0.17864	FALSE>TRUE	Wilcox (wil)	Bacteria	Firmicutes_A	Clostridia	TANB77	CAG-508	CAG-269	CAG-269 sp000438255	0.359377	0.628729	0.010234	TRUE>FALSE	Wilcox (wil)	Bacteria	Firmicutes_A	Clostridia	TANB77	CAG-508	CAG-269	CAG-269 sp000438255	FALSE
Cluster11817	0.162532	0.258358	-0.01698	FALSE>TRUE	Wilcox (wil)	NA	NA	NA	NA	NA	NA	NA	0.040205	0.170114	-0.11496	FALSE>TRUE	Wilcox (wil)	NA	NA	NA	NA	NA	NA	NA	FALSE
Cluster11822	0.019694	0.048372	-0.10153	FALSE>TRUE	Wilcox (wil)	NA	NA	NA	NA	NA	NA	NA	0.254923	0.519709	-0.61389	FALSE>TRUE	Wilcox (wil)	NA	NA	NA	NA	NA	NA	NA	FALSE
Cluster11823	#N/A	#N/A	0	#N/A	Wilcox (wil)	NA	NA	NA	NA	NA	NA	NA	#N/A	#N/A	0	#N/A	Wilcox (wil)	NA	NA	NA	NA	NA	NA	NA	FALSE
Cluster1183	0.186542	0.285814	0.332908	TRUE>FALSE	Wilcox (wil)	Bacteria	Firmicutes_A	Clostridia	Oscillospirales	Oscillospiraceae	Dysosmobacter	Dysosmobacter sp900763685	0.513139	0.766623	0.070371	TRUE>FALSE	Wilcox (wil)	Bacteria	Firmicutes_A	Clostridia	Oscillospirales	Oscillospiraceae	Dysosmobacter	Dysosmobacter sp900763685	FALSE
Cluster11834	1.88e-05	0.000204	0.324888	TRUE>FALSE	Wilcox (wil)	Bacteria	Firmicutes_A	Clostridia	Oscillospirales	Ruminococcaceae	Faecalibacterium	Faecalibacterium prausnitzii	0.010625	0.069202	0.219733	TRUE>FALSE	Wilcox (wil)	Bacteria	Firmicutes_A	Clostridia	Oscillospirales	Ruminococcaceae	Faecalibacterium	Faecalibacterium prausnitzii	FALSE
Cluster118423	0.026977	0.062551	0.16223	TRUE>FALSE	Wilcox (wil)	NA	NA	NA	NA	NA	NA	NA	0.026214	0.12914	0.048127	TRUE>FALSE	Wilcox (wil)	NA	NA	NA	NA	NA	NA	NA	FALSE
Cluster11846	#N/A	#N/A	0	#N/A	Wilcox (wil)	Bacteria	Firmicutes_A	Clostridia	Oscillospirales	Ruminococcaceae	Faecalibacterium	Faecalibacterium prausnitzii	#N/A	#N/A	0	#N/A	Wilcox (wil)	Bacteria	Firmicutes_A	Clostridia	Oscillospirales	Ruminococcaceae	Faecalibacterium	Faecalibacterium prausnitzii	FALSE
Cluster1186	0.98756	0.992124	-0.03745	FALSE>TRUE	Wilcox (wil)	Bacteria	Bacteroidota	Bacteroidia	Bacteroidales	Muribaculaceae	Muribaculum	Muribaculum gordoncarteri	0.637347	0.847404	0.632801	TRUE>FALSE	Wilcox (wil)	Bacteria	Bacteroidota	Bacteroidia	Bacteroidales	Muribaculaceae	Muribaculum	Muribaculum gordoncarteri	FALSE
Cluster11861	#N/A	#N/A	0	#N/A	Wilcox (wil)	Bacteria	Firmicutes_A	Clostridia	Oscillospirales	Ruminococcaceae	Gemmiger	Gemmiger qucibialis	#N/A	#N/A	0	#N/A	Wilcox (wil)	Bacteria	Firmicutes_A	Clostridia	Oscillospirales	Ruminococcaceae	Gemmiger	Gemmiger qucibialis	FALSE
Cluster11864	#N/A	#N/A	0	#N/A	Wilcox (wil)	Bacteria	Firmicutes_A	Clostridia	Oscillospirales	Ruminococcaceae	Gemmiger	Gemmiger qucibialis	#N/A	#N/A	0	#N/A	Wilcox (wil)	Bacteria	Firmicutes_A	Clostridia	Oscillospirales	Ruminococcaceae	Gemmiger	Gemmiger qucibialis	FALSE
Cluster11868	0.528455	0.62901	-0.1074	FALSE>TRUE	Wilcox (wil)	Bacteria	Firmicutes_A	Clostridia	Oscillospirales	Oscillospiraceae	Flavonifractor		0.522069	0.772662	-0.00344	FALSE>TRUE	Wilcox (wil)	Bacteria	Firmicutes_A	Clostridia	Oscillospirales	Oscillospiraceae	Flavonifractor		FALSE
Cluster11879	0.000181	0.001111	0.70246	TRUE>FALSE	Wilcox (wil)	Bacteria	Firmicutes_A	Clostridia	Oscillospirales	Ruminococcaceae	Gemmiger	Gemmiger qucibialis	1.38e-05	0.001849	1.27452	TRUE>FALSE	Wilcox (wil)	Bacteria	Firmicutes_A	Clostridia	Oscillospirales	Ruminococcaceae	Gemmiger	Gemmiger qucibialis	TRUE
Cluster11898	0.000151	0.000971	0.061834	TRUE>FALSE	Wilcox (wil)	Bacteria	Firmicutes	Bacilli	RF39	UBA660	CAG-533	CAG-533 sp900553855	0.495517	0.755881	-0.01856	FALSE>TRUE	Wilcox (wil)	Bacteria	Firmicutes	Bacilli	RF39	UBA660	CAG-533	CAG-533 sp900553855	FALSE
Cluster11899	0.849832	0.889205	-0.0437	FALSE>TRUE	Wilcox (wil)	Bacteria	Firmicutes_A	Clostridia	Oscillospirales	Acutalibacteraceae	CAG-217	CAG-217 sp000436335	0.486827	0.749197	-0.51848	FALSE>TRUE	Wilcox (wil)	Bacteria	Firmicutes_A	Clostridia	Oscillospirales	Acutalibacteraceae	CAG-217	CAG-217 sp000436335	FALSE
Cluster119	0.251327	0.358832	-0.18284	FALSE>TRUE	Wilcox (wil)	Bacteria	Firmicutes_A	Clostridia	Lachnospirales	Lachnospiraceae	Blautia_A	Blautia_A sp900547615	0.381558	0.653079	-0.72977	FALSE>TRUE	Wilcox (wil)	Bacteria	Firmicutes_A	Clostridia	Lachnospirales	Lachnospiraceae	Blautia_A	Blautia_A sp900547615	FALSE
Cluster11909	3.8e-06	7.26e-05	0.927298	TRUE>FALSE	Wilcox (wil)	Bacteria	Firmicutes_A	Clostridia	Lachnospirales	Lachnospiraceae	Agathobacter	Agathobacter rectalis	0.820474	0.93807	-0.21033	FALSE>TRUE	Wilcox (wil)	Bacteria	Firmicutes_A	Clostridia	Lachnospirales	Lachnospiraceae	Agathobacter	Agathobacter rectalis	FALSE
Cluster11911	0.325951	0.441456	-0.28767	FALSE>TRUE	Wilcox (wil)	NA	NA	NA	NA	NA	NA	NA	0.725749	0.891927	-0.00841	FALSE>TRUE	Wilcox (wil)	NA	NA	NA	NA	NA	NA	NA	FALSE
Cluster11919	0.004387	0.013871	-0.74235	FALSE>TRUE	Wilcox (wil)	Bacteria	Firmicutes_C	Negativicutes	Veillonellales	Veillonellaceae	Veillonella_A	Veillonella_A seminalis	0.565047	0.800258	-0.34222	FALSE>TRUE	Wilcox (wil)	Bacteria	Firmicutes_C	Negativicutes	Veillonellales	Veillonellaceae	Veillonella_A	Veillonella_A seminalis	FALSE
Cluster11920	#N/A	#N/A	0	#N/A	Wilcox (wil)	NA	NA	NA	NA	NA	NA	NA	#N/A	#N/A	0	#N/A	Wilcox (wil)	NA	NA	NA	NA	NA	NA	NA	FALSE
Cluster11930	#N/A	#N/A	0	#N/A	Wilcox (wil)	NA	NA	NA	NA	NA	NA	NA	#N/A	#N/A	0	#N/A	Wilcox (wil)	NA	NA	NA	NA	NA	NA	NA	FALSE
Cluster11937	0.032309	0.071939	-0.78248	FALSE>TRUE	Wilcox (wil)	Bacteria	Proteobacteria	Gammaproteobacteria	Enterobacterales	Pasteurellaceae	Haemophilus_D	Haemophilus_D sp001815355	0.044542	0.181829	-1.09792	FALSE>TRUE	Wilcox (wil)	Bacteria	Proteobacteria	Gammaproteobacteria	Enterobacterales	Pasteurellaceae	Haemophilus_D	Haemophilus_D sp001815355	FALSE
Cluster11940	0.08673	0.157766	-0.44796	FALSE>TRUE	Wilcox (wil)	NA	NA	NA	NA	NA	NA	NA	0.03884	0.165954	0.192785	TRUE>FALSE	Wilcox (wil)	NA	NA	NA	NA	NA	NA	NA	FALSE
Cluster1195	0.664032	0.745482	0.009932	TRUE>FALSE	Wilcox (wil)	Bacteria	Actinobacteriota	Coriobacteriia	Coriobacteriales	Eggerthellaceae	CAG-1427	CAG-1427 sp000434775	0.031438	0.145017	0.211532	TRUE>FALSE	Wilcox (wil)	Bacteria	Actinobacteriota	Coriobacteriia	Coriobacteriales	Eggerthellaceae	CAG-1427	CAG-1427 sp000434775	FALSE
Cluster11952	#N/A	#N/A	0	#N/A	Wilcox (wil)	Bacteria	Firmicutes_A	Clostridia	Oscillospirales	Butyricicoccaceae	Agathobaculum	Agathobaculum butyriciproducens	#N/A	#N/A	0	#N/A	Wilcox (wil)	Bacteria	Firmicutes_A	Clostridia	Oscillospirales	Butyricicoccaceae	Agathobaculum	Agathobaculum butyriciproducens	FALSE
Cluster11954	0.000911	0.003836	0.35735	TRUE>FALSE	Wilcox (wil)	Bacteria	Firmicutes_A	Clostridia	Oscillospirales	Oscillospiraceae	Dysosmobacter	Dysosmobacter sp001916835	0.068049	0.236673	0.123341	TRUE>FALSE	Wilcox (wil)	Bacteria	Firmicutes_A	Clostridia	Oscillospirales	Oscillospiraceae	Dysosmobacter	Dysosmobacter sp001916835	FALSE
Cluster11960	0.024326	0.057712	-0.08086	FALSE>TRUE	Wilcox (wil)	NA	NA	NA	NA	NA	NA	NA	0.46125	0.725239	-0.97118	FALSE>TRUE	Wilcox (wil)	NA	NA	NA	NA	NA	NA	NA	FALSE
Cluster1197	0.930775	0.948779	-0.05096	FALSE>TRUE	Wilcox (wil)	NA	NA	NA	NA	NA	NA	NA	0.567866	0.800258	0.128897	TRUE>FALSE	Wilcox (wil)	NA	NA	NA	NA	NA	NA	NA	FALSE
Cluster11976	0.000344	0.001787	0.729668	TRUE>FALSE	Wilcox (wil)	Bacteria	Firmicutes_A	Clostridia	Oscillospirales	Ruminococcaceae	Ruminococcus_D	Ruminococcus_D bicirculans	0.122787	0.345512	-0.09066	FALSE>TRUE	Wilcox (wil)	Bacteria	Firmicutes_A	Clostridia	Oscillospirales	Ruminococcaceae	Ruminococcus_D	Ruminococcus_D bicirculans	FALSE
Cluster11987	0.127054	0.212863	-0.126	FALSE>TRUE	Wilcox (wil)	Bacteria	Actinobacteriota	Coriobacteriia	Coriobacteriales	Coriobacteriaceae	Collinsella		0.178537	0.422991	0.20361	TRUE>FALSE	Wilcox (wil)	Bacteria	Actinobacteriota	Coriobacteriia	Coriobacteriales	Coriobacteriaceae	Collinsella		FALSE
Cluster11995	#N/A	#N/A	0	#N/A	Wilcox (wil)	Bacteria	Firmicutes_C	Negativicutes	Veillonellales	Dialisteraceae	Dialister	Dialister invisus	#N/A	#N/A	0	#N/A	Wilcox (wil)	Bacteria	Firmicutes_C	Negativicutes	Veillonellales	Dialisteraceae	Dialister	Dialister invisus	FALSE
Cluster11996	#N/A	#N/A	0	#N/A	Wilcox (wil)	Bacteria	Firmicutes_A	Clostridia	Oscillospirales	Ruminococcaceae	Gemmiger	Gemmiger qucibialis	#N/A	#N/A	0	#N/A	Wilcox (wil)	Bacteria	Firmicutes_A	Clostridia	Oscillospirales	Ruminococcaceae	Gemmiger	Gemmiger qucibialis	FALSE
Cluster12002	#N/A	#N/A	0	#N/A	Wilcox (wil)	NA	NA	NA	NA	NA	NA	NA	#N/A	#N/A	0	#N/A	Wilcox (wil)	NA	NA	NA	NA	NA	NA	NA	FALSE
Cluster1201	0.790959	0.84127	-0.12807	FALSE>TRUE	Wilcox (wil)	Bacteria	Firmicutes_C	Negativicutes	Acidaminococcales	Acidaminococcaceae	CAG-266	CAG-266 sp000436095	0.404545	0.668095	0.13128	TRUE>FALSE	Wilcox (wil)	Bacteria	Firmicutes_C	Negativicutes	Acidaminococcales	Acidaminococcaceae	CAG-266	CAG-266 sp000436095	FALSE
Cluster1202	0.001051	0.004259	-0.26881	FALSE>TRUE	Wilcox (wil)	Bacteria	Firmicutes	Bacilli	Lactobacillales	Enterococcaceae	Enterococcus_D	Enterococcus_D casseliflavus	0.788537	0.928412	-0.02344	FALSE>TRUE	Wilcox (wil)	Bacteria	Firmicutes	Bacilli	Lactobacillales	Enterococcaceae	Enterococcus_D	Enterococcus_D casseliflavus	FALSE
Cluster12025	0.041096	0.087047	-0.46314	FALSE>TRUE	Wilcox (wil)	NA	NA	NA	NA	NA	NA	NA	0.917851	0.96971	-0.01363	FALSE>TRUE	Wilcox (wil)	NA	NA	NA	NA	NA	NA	NA	FALSE
Cluster12029	#N/A	#N/A	0	#N/A	Wilcox (wil)	NA	NA	NA	NA	NA	NA	NA	#N/A	#N/A	0	#N/A	Wilcox (wil)	NA	NA	NA	NA	NA	NA	NA	FALSE
Cluster12030	0.000205	0.001232	0.241142	TRUE>FALSE	Wilcox (wil)	Bacteria	Actinobacteriota	Coriobacteriia	Coriobacteriales	Eggerthellaceae	Adlercreutzia	Adlercreutzia equolifaciens	0.002341	0.025612	0.052836	TRUE>FALSE	Wilcox (wil)	Bacteria	Actinobacteriota	Coriobacteriia	Coriobacteriales	Eggerthellaceae	Adlercreutzia	Adlercreutzia equolifaciens	TRUE
Cluster12031	0.004326	0.013703	-0.7156	FALSE>TRUE	Wilcox (wil)	NA	NA	NA	NA	NA	NA	NA	0.304228	0.579465	-0.01954	FALSE>TRUE	Wilcox (wil)	NA	NA	NA	NA	NA	NA	NA	FALSE
Cluster12036	8.14e-06	0.000116	0.47493	TRUE>FALSE	Wilcox (wil)	Bacteria	Firmicutes_A	Clostridia	Lachnospirales	Lachnospiraceae	Mediterraneibacter	Mediterraneibacter faecis	0.106668	0.3144	-0.04663	FALSE>TRUE	Wilcox (wil)	Bacteria	Firmicutes_A	Clostridia	Lachnospirales	Lachnospiraceae	Mediterraneibacter	Mediterraneibacter faecis	FALSE
Cluster12044	#N/A	#N/A	0	#N/A	Wilcox (wil)	NA	NA	NA	NA	NA	NA	NA	#N/A	#N/A	0	#N/A	Wilcox (wil)	NA	NA	NA	NA	NA	NA	NA	FALSE
Cluster12051	#N/A	#N/A	0	#N/A	Wilcox (wil)	NA	NA	NA	NA	NA	NA	NA	#N/A	#N/A	0	#N/A	Wilcox (wil)	NA	NA	NA	NA	NA	NA	NA	FALSE
Cluster12060	#N/A	#N/A	0	#N/A	Wilcox (wil)	NA	NA	NA	NA	NA	NA	NA	#N/A	#N/A	0	#N/A	Wilcox (wil)	NA	NA	NA	NA	NA	NA	NA	FALSE
Cluster12065	0.000429	0.002107	0.087961	TRUE>FALSE	Wilcox (wil)	Bacteria	Firmicutes_A	Clostridia	Oscillospirales	Butyricicoccaceae	Agathobaculum	Agathobaculum butyriciproducens	1	1	-0.1426	FALSE>TRUE	Wilcox (wil)	Bacteria	Firmicutes_A	Clostridia	Oscillospirales	Butyricicoccaceae	Agathobaculum	Agathobaculum butyriciproducens	FALSE
Cluster12074	2.05e-09	4.88e-07	0.809612	TRUE>FALSE	Wilcox (wil)	Bacteria	Firmicutes_A	Clostridia	Oscillospirales	Ruminococcaceae	Gemmiger	Gemmiger formicilis	8.56e-05	0.003631	0.958078	TRUE>FALSE	Wilcox (wil)	Bacteria	Firmicutes_A	Clostridia	Oscillospirales	Ruminococcaceae	Gemmiger	Gemmiger formicilis	TRUE
Cluster12083	#N/A	#N/A	0	#N/A	Wilcox (wil)	Bacteria	Firmicutes_C	Negativicutes	Veillonellales	Dialisteraceae	Dialister	Dialister invisus	#N/A	#N/A	0	#N/A	Wilcox (wil)	Bacteria	Firmicutes_C	Negativicutes	Veillonellales	Dialisteraceae	Dialister	Dialister invisus	FALSE
Cluster12084	0.179224	0.277781	0.609199	TRUE>FALSE	Wilcox (wil)	NA	NA	NA	NA	NA	NA	NA	0.072426	0.245036	0.007839	TRUE>FALSE	Wilcox (wil)	NA	NA	NA	NA	NA	NA	NA	FALSE
Cluster12085	0.635182	0.720536	0.397584	TRUE>FALSE	Wilcox (wil)	NA	NA	NA	NA	NA	NA	NA	0.885183	0.957893	-0.25406	FALSE>TRUE	Wilcox (wil)	NA	NA	NA	NA	NA	NA	NA	FALSE
Cluster12099	#N/A	#N/A	0	#N/A	Wilcox (wil)	Bacteria	Firmicutes_C	Negativicutes	Veillonellales	Dialisteraceae	Dialister	Dialister invisus	#N/A	#N/A	0	#N/A	Wilcox (wil)	Bacteria	Firmicutes_C	Negativicutes	Veillonellales	Dialisteraceae	Dialister	Dialister invisus	FALSE
Cluster121	0.846342	0.887154	-0.35238	FALSE>TRUE	Wilcox (wil)	Bacteria	Bacteroidota	Bacteroidia	Bacteroidales	Bacteroidaceae	Phocaeicola	Phocaeicola massiliensis	0.187019	0.433635	0.640373	TRUE>FALSE	Wilcox (wil)	Bacteria	Bacteroidota	Bacteroidia	Bacteroidales	Bacteroidaceae	Phocaeicola	Phocaeicola massiliensis	FALSE
Cluster12101	0.014908	0.038409	-0.55312	FALSE>TRUE	Wilcox (wil)	NA	NA	NA	NA	NA	NA	NA	0.160554	0.39716	0.045422	TRUE>FALSE	Wilcox (wil)	NA	NA	NA	NA	NA	NA	NA	FALSE
Cluster12111	0.555007	0.651694	-0.12238	FALSE>TRUE	Wilcox (wil)	NA	NA	NA	NA	NA	NA	NA	0.090767	0.283382	-0.01455	FALSE>TRUE	Wilcox (wil)	NA	NA	NA	NA	NA	NA	NA	FALSE
Cluster12119	0.004575	0.014387	0.793673	TRUE>FALSE	Wilcox (wil)	Bacteria	Firmicutes_A	Clostridia	Lachnospirales	Lachnospiraceae	Agathobacter	Agathobacter rectalis	0.046072	0.18546	0.147399	TRUE>FALSE	Wilcox (wil)	Bacteria	Firmicutes_A	Clostridia	Lachnospirales	Lachnospiraceae	Agathobacter	Agathobacter rectalis	FALSE
Cluster12121	#N/A	#N/A	0	#N/A	Wilcox (wil)	Bacteria	Firmicutes_A	Clostridia	Lachnospirales	Lachnospiraceae	Oliverpabstia	Oliverpabstia intestinalis	#N/A	#N/A	0	#N/A	Wilcox (wil)	Bacteria	Firmicutes_A	Clostridia	Lachnospirales	Lachnospiraceae	Oliverpabstia	Oliverpabstia intestinalis	FALSE
Cluster12123	0.000533	0.002517	0.239012	TRUE>FALSE	Wilcox (wil)	Bacteria	Firmicutes_A	Clostridia	Oscillospirales	Butyricicoccaceae	Agathobaculum	Agathobaculum butyriciproducens	0.972574	0.993717	-0.11668	FALSE>TRUE	Wilcox (wil)	Bacteria	Firmicutes_A	Clostridia	Oscillospirales	Butyricicoccaceae	Agathobaculum	Agathobaculum butyriciproducens	FALSE
Cluster12125	0.107302	0.186225	-0.17784	FALSE>TRUE	Wilcox (wil)	Bacteria	Firmicutes_A	Clostridia	Lachnospirales	Lachnospiraceae	Agathobacter	Agathobacter rectalis	0.777965	0.923469	-0.02466	FALSE>TRUE	Wilcox (wil)	Bacteria	Firmicutes_A	Clostridia	Lachnospirales	Lachnospiraceae	Agathobacter	Agathobacter rectalis	FALSE
Cluster12129	0.005183	0.015924	-0.07267	FALSE>TRUE	Wilcox (wil)	NA	NA	NA	NA	NA	NA	NA	0.994514	1	0.83949	TRUE>FALSE	Wilcox (wil)	NA	NA	NA	NA	NA	NA	NA	FALSE
Cluster12132	0.165229	0.261689	-0.1628	FALSE>TRUE	Wilcox (wil)	Bacteria	Firmicutes_A	Clostridia	TANB77	CAG-508	CAG-269	CAG-269 sp001916005	0.092249	0.284433	0.042675	TRUE>FALSE	Wilcox (wil)	Bacteria	Firmicutes_A	Clostridia	TANB77	CAG-508	CAG-269	CAG-269 sp001916005	FALSE
Cluster1214	0.000408	0.002044	-0.88596	FALSE>TRUE	Wilcox (wil)	Bacteria	Firmicutes_A	Clostridia	Lachnospirales	Lachnospiraceae	Blautia_A	Blautia_A caecimuris	0.028208	0.135882	0.09503	TRUE>FALSE	Wilcox (wil)	Bacteria	Firmicutes_A	Clostridia	Lachnospirales	Lachnospiraceae	Blautia_A	Blautia_A caecimuris	FALSE
Cluster12155	0.096133	0.17111	-0.08373	FALSE>TRUE	Wilcox (wil)	NA	NA	NA	NA	NA	NA	NA	0.615471	0.832922	0.987138	TRUE>FALSE	Wilcox (wil)	NA	NA	NA	NA	NA	NA	NA	FALSE
Cluster12156	2.85e-05	0.000277	0.300908	TRUE>FALSE	Wilcox (wil)	Bacteria	Firmicutes_A	Clostridia	Oscillospirales	Ruminococcaceae	Faecalibacterium	Faecalibacterium prausnitzii	0.019392	0.106047	0.800816	TRUE>FALSE	Wilcox (wil)	Bacteria	Firmicutes_A	Clostridia	Oscillospirales	Ruminococcaceae	Faecalibacterium	Faecalibacterium prausnitzii	FALSE
Cluster1216	0.004032	0.012985	0.213589	TRUE>FALSE	Wilcox (wil)	Bacteria	Bacteroidota	Bacteroidia	Bacteroidales	Rikenellaceae	Alistipes_A	Alistipes_A ihumii	0.000884	0.013363	0.261964	TRUE>FALSE	Wilcox (wil)	Bacteria	Bacteroidota	Bacteroidia	Bacteroidales	Rikenellaceae	Alistipes_A	Alistipes_A ihumii	TRUE
Cluster12161	#N/A	#N/A	0	#N/A	Wilcox (wil)	Bacteria	Firmicutes_A	Clostridia	Oscillospirales	Ruminococcaceae	Ruminococcus_D	Ruminococcus_D bicirculans	#N/A	#N/A	0	#N/A	Wilcox (wil)	Bacteria	Firmicutes_A	Clostridia	Oscillospirales	Ruminococcaceae	Ruminococcus_D	Ruminococcus_D bicirculans	FALSE
Cluster12167	#N/A	#N/A	0	#N/A	Wilcox (wil)	Bacteria	Firmicutes_A	Clostridia	Lachnospirales	Lachnospiraceae	Agathobacter	Agathobacter rectalis	#N/A	#N/A	0	#N/A	Wilcox (wil)	Bacteria	Firmicutes_A	Clostridia	Lachnospirales	Lachnospiraceae	Agathobacter	Agathobacter rectalis	FALSE
Cluster12183	1.06e-05	0.000133	0.522587	TRUE>FALSE	Wilcox (wil)	Bacteria	Firmicutes_A	Clostridia	Oscillospirales	Ruminococcaceae	Faecalibacterium	Faecalibacterium prausnitzii_C	0.000208	0.005252	0.689342	TRUE>FALSE	Wilcox (wil)	Bacteria	Firmicutes_A	Clostridia	Oscillospirales	Ruminococcaceae	Faecalibacterium	Faecalibacterium prausnitzii_C	TRUE
Cluster12190	0.000618	0.002828	0.324411	TRUE>FALSE	Wilcox (wil)	Bacteria	Firmicutes_A	Clostridia	UBA1381	UBA1381	CAG-41	CAG-41 sp900066215	0.061886	0.223278	0.156315	TRUE>FALSE	Wilcox (wil)	Bacteria	Firmicutes_A	Clostridia	UBA1381	UBA1381	CAG-41	CAG-41 sp900066215	FALSE
Cluster12198	0.06546	0.126486	-0.33519	FALSE>TRUE	Wilcox (wil)	NA	NA	NA	NA	NA	NA	NA	0.201381	0.448977	-0.01645	FALSE>TRUE	Wilcox (wil)	NA	NA	NA	NA	NA	NA	NA	FALSE
Cluster12205	0.853325	0.890716	0.030324	TRUE>FALSE	Wilcox (wil)	NA	NA	NA	NA	NA	NA	NA	0.713321	0.885523	0.048415	TRUE>FALSE	Wilcox (wil)	NA	NA	NA	NA	NA	NA	NA	FALSE
Cluster12212	0.393598	0.504397	-0.17391	FALSE>TRUE	Wilcox (wil)	Bacteria	Firmicutes_A	Clostridia	Oscillospirales	Acutalibacteraceae	Scatavimonas	Scatavimonas merdipullorum	0.615471	0.832922	0.001423	TRUE>FALSE	Wilcox (wil)	Bacteria	Firmicutes_A	Clostridia	Oscillospirales	Acutalibacteraceae	Scatavimonas	Scatavimonas merdipullorum	FALSE
Cluster12216	0.308706	0.423375	-1.51789	FALSE>TRUE	Wilcox (wil)	NA	NA	NA	NA	NA	NA	NA	0.540161	0.784746	0.02039	TRUE>FALSE	Wilcox (wil)	NA	NA	NA	NA	NA	NA	NA	FALSE
Cluster12221	0.017681	0.044433	-0.92844	FALSE>TRUE	Wilcox (wil)	NA	NA	NA	NA	NA	NA	NA	0.374074	0.646635	0.016605	TRUE>FALSE	Wilcox (wil)	NA	NA	NA	NA	NA	NA	NA	FALSE
Cluster12237	0.032303	0.071939	0.011752	TRUE>FALSE	Wilcox (wil)	Bacteria	Actinobacteriota	Coriobacteriia	Coriobacteriales	Coriobacteriaceae	Collinsella		0.156428	0.391972	-0.9608	FALSE>TRUE	Wilcox (wil)	Bacteria	Actinobacteriota	Coriobacteriia	Coriobacteriales	Coriobacteriaceae	Collinsella		FALSE
Cluster12250	3.13e-06	6.56e-05	0.536965	TRUE>FALSE	Wilcox (wil)	Bacteria	Firmicutes_A	Clostridia	Oscillospirales	Ruminococcaceae	Faecalibacterium	Faecalibacterium prausnitzii_C	0.000542	0.009425	0.684811	TRUE>FALSE	Wilcox (wil)	Bacteria	Firmicutes_A	Clostridia	Oscillospirales	Ruminococcaceae	Faecalibacterium	Faecalibacterium prausnitzii_C	TRUE
Cluster12252	0.081923	0.151076	-0.118	FALSE>TRUE	Wilcox (wil)	NA	NA	NA	NA	NA	NA	NA	0.896054	0.961282	-0.00539	FALSE>TRUE	Wilcox (wil)	NA	NA	NA	NA	NA	NA	NA	FALSE
Cluster12254	#N/A	#N/A	0	#N/A	Wilcox (wil)	NA	NA	NA	NA	NA	NA	NA	#N/A	#N/A	0	#N/A	Wilcox (wil)	NA	NA	NA	NA	NA	NA	NA	FALSE
Cluster12262	#N/A	#N/A	0	#N/A	Wilcox (wil)	Bacteria	Firmicutes_A	Clostridia	Oscillospirales	Ruminococcaceae	Faecalibacterium	Faecalibacterium prausnitzii	#N/A	#N/A	0	#N/A	Wilcox (wil)	Bacteria	Firmicutes_A	Clostridia	Oscillospirales	Ruminococcaceae	Faecalibacterium	Faecalibacterium prausnitzii	FALSE
Cluster12264	0.00619	0.018528	0.858853	TRUE>FALSE	Wilcox (wil)	Bacteria	Firmicutes_A	Clostridia	Oscillospirales	Ruminococcaceae	Faecalibacterium	Faecalibacterium prausnitzii	0.359377	0.628729	-0.05691	FALSE>TRUE	Wilcox (wil)	Bacteria	Firmicutes_A	Clostridia	Oscillospirales	Ruminococcaceae	Faecalibacterium	Faecalibacterium prausnitzii	FALSE
Cluster12273	#N/A	#N/A	0	#N/A	Wilcox (wil)	Bacteria	Firmicutes_A	Clostridia	Oscillospirales	Ruminococcaceae	Faecalibacterium	Faecalibacterium prausnitzii	#N/A	#N/A	0	#N/A	Wilcox (wil)	Bacteria	Firmicutes_A	Clostridia	Oscillospirales	Ruminococcaceae	Faecalibacterium	Faecalibacterium prausnitzii	FALSE
Cluster12290	#N/A	#N/A	0	#N/A	Wilcox (wil)	Bacteria	Actinobacteriota	Coriobacteriia	Coriobacteriales	Coriobacteriaceae	Collinsella		#N/A	#N/A	0	#N/A	Wilcox (wil)	Bacteria	Actinobacteriota	Coriobacteriia	Coriobacteriales	Coriobacteriaceae	Collinsella		FALSE
Cluster12299	0.173493	0.271122	0.11829	TRUE>FALSE	Wilcox (wil)	NA	NA	NA	NA	NA	NA	NA	0.008252	0.058415	0.043541	TRUE>FALSE	Wilcox (wil)	NA	NA	NA	NA	NA	NA	NA	FALSE
Cluster123	0.020651	0.050367	-0.09073	FALSE>TRUE	Wilcox (wil)	Bacteria	Bacteroidota	Bacteroidia	Bacteroidales	Marinifilaceae	Odoribacter	Odoribacter splanchnicus	0.381558	0.653079	-0.10651	FALSE>TRUE	Wilcox (wil)	Bacteria	Bacteroidota	Bacteroidia	Bacteroidales	Marinifilaceae	Odoribacter	Odoribacter splanchnicus	FALSE
Cluster12308	0.007981	0.023131	-0.08	FALSE>TRUE	Wilcox (wil)	NA	NA	NA	NA	NA	NA	NA	0.278847	0.54979	0.995135	TRUE>FALSE	Wilcox (wil)	NA	NA	NA	NA	NA	NA	NA	FALSE
Cluster12325	0.003118	0.010489	0.39326	TRUE>FALSE	Wilcox (wil)	NA	NA	NA	NA	NA	NA	NA	0.000452	0.008535	0.0768	TRUE>FALSE	Wilcox (wil)	NA	NA	NA	NA	NA	NA	NA	TRUE
Cluster12327	0.025769	0.060232	-0.36209	FALSE>TRUE	Wilcox (wil)	NA	NA	NA	NA	NA	NA	NA	0.044542	0.181829	0.042975	TRUE>FALSE	Wilcox (wil)	NA	NA	NA	NA	NA	NA	NA	FALSE
Cluster123379	#N/A	#N/A	0	#N/A	Wilcox (wil)	NA	NA	NA	NA	NA	NA	NA	#N/A	#N/A	0	#N/A	Wilcox (wil)	NA	NA	NA	NA	NA	NA	NA	FALSE
Cluster1234	0.152074	0.244867	-0.57231	FALSE>TRUE	Wilcox (wil)	Bacteria	Bacteroidota	Bacteroidia	Bacteroidales	Rikenellaceae	Alistipes	Alistipes merdavium	0.417337	0.681479	-0.76916	FALSE>TRUE	Wilcox (wil)	Bacteria	Bacteroidota	Bacteroidia	Bacteroidales	Rikenellaceae	Alistipes	Alistipes merdavium	FALSE
Cluster12340	#N/A	#N/A	0	#N/A	Wilcox (wil)	Bacteria	Firmicutes_C	Negativicutes	Veillonellales	Dialisteraceae	Dialister	Dialister invisus	#N/A	#N/A	0	#N/A	Wilcox (wil)	Bacteria	Firmicutes_C	Negativicutes	Veillonellales	Dialisteraceae	Dialister	Dialister invisus	FALSE
Cluster12341	9.79e-05	0.000698	-0.99084	FALSE>TRUE	Wilcox (wil)	NA	NA	NA	NA	NA	NA	NA	0.352164	0.622371	0.020265	TRUE>FALSE	Wilcox (wil)	NA	NA	NA	NA	NA	NA	NA	FALSE
Cluster1235	0.186544	0.285814	0.715681	TRUE>FALSE	Wilcox (wil)	Bacteria	Firmicutes_A	Clostridia	Oscillospirales	Acutalibacteraceae	Ruminococcus_E	Ruminococcus_E bromii_B	0.063888	0.228602	0.987287	TRUE>FALSE	Wilcox (wil)	Bacteria	Firmicutes_A	Clostridia	Oscillospirales	Acutalibacteraceae	Ruminococcus_E	Ruminococcus_E bromii_B	FALSE
Cluster12350	0.034529	0.076007	-0.085	FALSE>TRUE	Wilcox (wil)	NA	NA	NA	NA	NA	NA	NA	0.961611	0.987156	-0.72311	FALSE>TRUE	Wilcox (wil)	NA	NA	NA	NA	NA	NA	NA	FALSE
Cluster12367	9.41e-06	0.000122	0.726259	TRUE>FALSE	Wilcox (wil)	Bacteria	Firmicutes_A	Clostridia	Oscillospirales	Ruminococcaceae	Faecalibacterium	Faecalibacterium prausnitzii_C	0.00022	0.005393	0.873003	TRUE>FALSE	Wilcox (wil)	Bacteria	Firmicutes_A	Clostridia	Oscillospirales	Ruminococcaceae	Faecalibacterium	Faecalibacterium prausnitzii_C	TRUE
Cluster1237	0.06744	0.129733	-0.08903	FALSE>TRUE	Wilcox (wil)	Bacteria	Firmicutes_A	Clostridia	Lachnospirales	Lachnospiraceae	Coprococcus	Coprococcus sp000154245	0.852706	0.948725	0.370416	TRUE>FALSE	Wilcox (wil)	Bacteria	Firmicutes_A	Clostridia	Lachnospirales	Lachnospiraceae	Coprococcus	Coprococcus sp000154245	FALSE
Cluster12376	0.042438	0.089238	-0.72669	FALSE>TRUE	Wilcox (wil)	Bacteria	Actinobacteriota	Coriobacteriia	Coriobacteriales	Coriobacteriaceae	Collinsella	Collinsella sp018380015	0.063888	0.228602	0.107717	TRUE>FALSE	Wilcox (wil)	Bacteria	Actinobacteriota	Coriobacteriia	Coriobacteriales	Coriobacteriaceae	Collinsella	Collinsella sp018380015	FALSE
Cluster12400	#N/A	#N/A	0	#N/A	Wilcox (wil)	Bacteria	Firmicutes_A	Clostridia	Oscillospirales	Ruminococcaceae	Ruminococcus_D	Ruminococcus_D bicirculans	#N/A	#N/A	0	#N/A	Wilcox (wil)	Bacteria	Firmicutes_A	Clostridia	Oscillospirales	Ruminococcaceae	Ruminococcus_D	Ruminococcus_D bicirculans	FALSE
Cluster12407	0.017048	0.043226	0.185596	TRUE>FALSE	Wilcox (wil)	NA	NA	NA	NA	NA	NA	NA	0.167761	0.407729	0.150712	TRUE>FALSE	Wilcox (wil)	NA	NA	NA	NA	NA	NA	NA	FALSE
Cluster1241	0.00024	0.001413	0.177635	TRUE>FALSE	Wilcox (wil)	Bacteria	Firmicutes_A	Clostridia	Lachnospirales	Lachnospiraceae	Blautia_A	Blautia_A sp900066505	0.000111	0.00412	0.748664	TRUE>FALSE	Wilcox (wil)	Bacteria	Firmicutes_A	Clostridia	Lachnospirales	Lachnospiraceae	Blautia_A	Blautia_A sp900066505	TRUE
Cluster12415	0.003256	0.010827	0.896718	TRUE>FALSE	Wilcox (wil)	Bacteria	Bacteroidota	Bacteroidia	Bacteroidales	Bacteroidaceae	Alloprevotella		0.278847	0.54979	0.002703	TRUE>FALSE	Wilcox (wil)	Bacteria	Bacteroidota	Bacteroidia	Bacteroidales	Bacteroidaceae	Alloprevotella		FALSE
Cluster1242	0.007273	0.021257	-0.16272	FALSE>TRUE	Wilcox (wil)	NA	NA	NA	NA	NA	NA	NA	0.7465	0.904014	-0.3743	FALSE>TRUE	Wilcox (wil)	NA	NA	NA	NA	NA	NA	NA	FALSE
Cluster124236	#N/A	#N/A	0	#N/A	Wilcox (wil)	NA	NA	NA	NA	NA	NA	NA	#N/A	#N/A	0	#N/A	Wilcox (wil)	NA	NA	NA	NA	NA	NA	NA	FALSE
Cluster1243	0.49973	0.603074	-0.11237	FALSE>TRUE	Wilcox (wil)	Bacteria	Bacteroidota	Bacteroidia	Bacteroidales	Tannerellaceae	Parabacteroides	Parabacteroides sp003480915	0.797582	0.932069	-0.01527	FALSE>TRUE	Wilcox (wil)	Bacteria	Bacteroidota	Bacteroidia	Bacteroidales	Tannerellaceae	Parabacteroides	Parabacteroides sp003480915	FALSE
Cluster12435	#N/A	#N/A	0	#N/A	Wilcox (wil)	Bacteria	Firmicutes_A	Clostridia	Oscillospirales	Ruminococcaceae	Gemmiger	Gemmiger formicilis	#N/A	#N/A	0	#N/A	Wilcox (wil)	Bacteria	Firmicutes_A	Clostridia	Oscillospirales	Ruminococcaceae	Gemmiger	Gemmiger formicilis	FALSE
Cluster1244	0.962691	0.973326	-0.02057	FALSE>TRUE	Wilcox (wil)	Bacteria	Firmicutes_C	Negativicutes	Veillonellales	Megasphaeraceae	Megasphaera	Megasphaera elsdenii	0.863508	0.949804	-0.59142	FALSE>TRUE	Wilcox (wil)	Bacteria	Firmicutes_C	Negativicutes	Veillonellales	Megasphaeraceae	Megasphaera	Megasphaera elsdenii	FALSE
Cluster12440	#N/A	#N/A	0	#N/A	Wilcox (wil)	NA	NA	NA	NA	NA	NA	NA	#N/A	#N/A	0	#N/A	Wilcox (wil)	NA	NA	NA	NA	NA	NA	NA	FALSE
Cluster12441	3.6e-05	0.000328	0.347635	TRUE>FALSE	Wilcox (wil)	Bacteria	Firmicutes_A	Clostridia	Lachnospirales	Lachnospiraceae	Agathobacter	Agathobacter rectalis	0.994514	1	-0.08634	FALSE>TRUE	Wilcox (wil)	Bacteria	Firmicutes_A	Clostridia	Lachnospirales	Lachnospiraceae	Agathobacter	Agathobacter rectalis	FALSE
Cluster12442	#N/A	#N/A	0	#N/A	Wilcox (wil)	Bacteria	Firmicutes_A	Clostridia	Oscillospirales	Ruminococcaceae	Faecalibacterium	Faecalibacterium prausnitzii	#N/A	#N/A	0	#N/A	Wilcox (wil)	Bacteria	Firmicutes_A	Clostridia	Oscillospirales	Ruminococcaceae	Faecalibacterium	Faecalibacterium prausnitzii	FALSE
Cluster12449	5.59e-05	0.000455	0.385955	TRUE>FALSE	Wilcox (wil)	Bacteria	Firmicutes_A	Clostridia	Oscillospirales	Ruminococcaceae	Faecalibacterium	Faecalibacterium prausnitzii	0.006444	0.051879	0.398883	TRUE>FALSE	Wilcox (wil)	Bacteria	Firmicutes_A	Clostridia	Oscillospirales	Ruminococcaceae	Faecalibacterium	Faecalibacterium prausnitzii	FALSE
Cluster12453	0.103469	0.181751	-0.17176	FALSE>TRUE	Wilcox (wil)	NA	NA	NA	NA	NA	NA	NA	0.159339	0.39716	0.054575	TRUE>FALSE	Wilcox (wil)	NA	NA	NA	NA	NA	NA	NA	FALSE
Cluster12454	#N/A	#N/A	0	#N/A	Wilcox (wil)	Bacteria	Firmicutes_A	Clostridia	Oscillospirales	Ruminococcaceae	Faecalibacterium	Faecalibacterium sp900539945	#N/A	#N/A	0	#N/A	Wilcox (wil)	Bacteria	Firmicutes_A	Clostridia	Oscillospirales	Ruminococcaceae	Faecalibacterium	Faecalibacterium sp900539945	FALSE
Cluster12479	0.021144	0.051354	0.43516	TRUE>FALSE	Wilcox (wil)	Bacteria	Firmicutes_A	Clostridia	Christensenellales	CAG-74	Egerieenecus	Egerieenecus sp900553315	0.034975	0.155954	0.104211	TRUE>FALSE	Wilcox (wil)	Bacteria	Firmicutes_A	Clostridia	Christensenellales	CAG-74	Egerieenecus	Egerieenecus sp900553315	FALSE
Cluster12480	0.001034	0.004252	-0.1538	FALSE>TRUE	Wilcox (wil)	Bacteria	Firmicutes_A	Clostridia	Oscillospirales	Ruminococcaceae	Faecalibacterium	Faecalibacterium prausnitzii_G	0.642327	0.851459	-0.47	FALSE>TRUE	Wilcox (wil)	Bacteria	Firmicutes_A	Clostridia	Oscillospirales	Ruminococcaceae	Faecalibacterium	Faecalibacterium prausnitzii_G	FALSE
Cluster12481	0.19104	0.290909	-0.30533	FALSE>TRUE	Wilcox (wil)	Bacteria	Firmicutes_A	Clostridia	Oscillospirales	Oscillospiraceae	Scatomorpha	Scatomorpha intestinigallinarum	0.873328	0.952673	0.014264	TRUE>FALSE	Wilcox (wil)	Bacteria	Firmicutes_A	Clostridia	Oscillospirales	Oscillospiraceae	Scatomorpha	Scatomorpha intestinigallinarum	FALSE
Cluster12482	#N/A	#N/A	0	#N/A	Wilcox (wil)	Bacteria	Firmicutes_A	Clostridia	Lachnospirales	Lachnospiraceae	Oliverpabstia	Oliverpabstia intestinalis	#N/A	#N/A	0	#N/A	Wilcox (wil)	Bacteria	Firmicutes_A	Clostridia	Lachnospirales	Lachnospiraceae	Oliverpabstia	Oliverpabstia intestinalis	FALSE
Cluster12486	0.065459	0.126486	-0.18058	FALSE>TRUE	Wilcox (wil)	Bacteria	Bacteroidota	Bacteroidia	Bacteroidales	Bacteroidaceae	Prevotella		0.862415	0.949804	-4.8e-05	FALSE>TRUE	Wilcox (wil)	Bacteria	Bacteroidota	Bacteroidia	Bacteroidales	Bacteroidaceae	Prevotella		FALSE
Cluster12489	#N/A	#N/A	0	#N/A	Wilcox (wil)	Bacteria	Firmicutes_C	Negativicutes	Veillonellales	Dialisteraceae	Dialister	Dialister invisus	#N/A	#N/A	0	#N/A	Wilcox (wil)	Bacteria	Firmicutes_C	Negativicutes	Veillonellales	Dialisteraceae	Dialister	Dialister invisus	FALSE
Cluster1249	0.033775	0.07482	-0.15704	FALSE>TRUE	Wilcox (wil)	Bacteria	Firmicutes_A	Clostridia	Lachnospirales	Lachnospiraceae	Enterocloster	Enterocloster sp900555045	0.396794	0.663485	-0.0022	FALSE>TRUE	Wilcox (wil)	Bacteria	Firmicutes_A	Clostridia	Lachnospirales	Lachnospiraceae	Enterocloster	Enterocloster sp900555045	FALSE
Cluster12492	2.52e-06	5.76e-05	0.844136	TRUE>FALSE	Wilcox (wil)	Bacteria	Firmicutes_A	Clostridia	Oscillospirales	Oscillospiraceae	ER4	ER4 sp000765235	0.014733	0.090215	0.09142	TRUE>FALSE	Wilcox (wil)	Bacteria	Firmicutes_A	Clostridia	Oscillospirales	Oscillospiraceae	ER4	ER4 sp000765235	FALSE
Cluster12500	#N/A	#N/A	0	#N/A	Wilcox (wil)	NA	NA	NA	NA	NA	NA	NA	#N/A	#N/A	0	#N/A	Wilcox (wil)	NA	NA	NA	NA	NA	NA	NA	FALSE
Cluster12507	8.07e-07	2.65e-05	-0.3394	FALSE>TRUE	Wilcox (wil)	NA	NA	NA	NA	NA	NA	NA	0.799146	0.932069	-0.02713	FALSE>TRUE	Wilcox (wil)	NA	NA	NA	NA	NA	NA	NA	FALSE
Cluster12509	0.025769	0.060232	-0.23419	FALSE>TRUE	Wilcox (wil)	NA	NA	NA	NA	NA	NA	NA	0.684848	0.869942	-0.00373	FALSE>TRUE	Wilcox (wil)	NA	NA	NA	NA	NA	NA	NA	FALSE
Cluster12522	0.002696	0.009231	0.074357	TRUE>FALSE	Wilcox (wil)	Bacteria	Firmicutes_A	Clostridia	Lachnospirales	Lachnospiraceae	Bariatricus	Bariatricus comes	0.00317	0.031318	0.824345	TRUE>FALSE	Wilcox (wil)	Bacteria	Firmicutes_A	Clostridia	Lachnospirales	Lachnospiraceae	Bariatricus	Bariatricus comes	TRUE
Cluster12536	0.034911	0.076752	-0.24736	FALSE>TRUE	Wilcox (wil)	NA	NA	NA	NA	NA	NA	NA	0.820474	0.93807	-0.00383	FALSE>TRUE	Wilcox (wil)	NA	NA	NA	NA	NA	NA	NA	FALSE
Cluster12537	0.14335	0.23407	-0.20852	FALSE>TRUE	Wilcox (wil)	Bacteria	Bacteroidota	Bacteroidia	Bacteroidales	Bacteroidaceae	Prevotella	Prevotella sp900540415	0.983409	0.994986	-0.00267	FALSE>TRUE	Wilcox (wil)	Bacteria	Bacteroidota	Bacteroidia	Bacteroidales	Bacteroidaceae	Prevotella	Prevotella sp900540415	FALSE
Cluster12541	#N/A	#N/A	0	#N/A	Wilcox (wil)	NA	NA	NA	NA	NA	NA	NA	#N/A	#N/A	0	#N/A	Wilcox (wil)	NA	NA	NA	NA	NA	NA	NA	FALSE
Cluster12542	#N/A	#N/A	0	#N/A	Wilcox (wil)	Bacteria	Firmicutes_C	Negativicutes	Veillonellales	Dialisteraceae	Dialister	Dialister invisus	#N/A	#N/A	0	#N/A	Wilcox (wil)	Bacteria	Firmicutes_C	Negativicutes	Veillonellales	Dialisteraceae	Dialister	Dialister invisus	FALSE
Cluster12547	#N/A	#N/A	0	#N/A	Wilcox (wil)	Bacteria	Firmicutes_A	Clostridia	Lachnospirales	Lachnospiraceae	Agathobacter	Agathobacter rectalis	#N/A	#N/A	0	#N/A	Wilcox (wil)	Bacteria	Firmicutes_A	Clostridia	Lachnospirales	Lachnospiraceae	Agathobacter	Agathobacter rectalis	FALSE
Cluster12557	3.39e-05	0.000317	-0.56201	FALSE>TRUE	Wilcox (wil)	NA	NA	NA	NA	NA	NA	NA	0.36668	0.635116	0.002066	TRUE>FALSE	Wilcox (wil)	NA	NA	NA	NA	NA	NA	NA	FALSE
Cluster12564	0.036878	0.079963	-0.24042	FALSE>TRUE	Wilcox (wil)	NA	NA	NA	NA	NA	NA	NA	0.831188	0.944112	-0.01585	FALSE>TRUE	Wilcox (wil)	NA	NA	NA	NA	NA	NA	NA	FALSE
Cluster12573	0.097026	0.172524	-1.19467	FALSE>TRUE	Wilcox (wil)	NA	NA	NA	NA	NA	NA	NA	0.896054	0.961282	-0.0497	FALSE>TRUE	Wilcox (wil)	NA	NA	NA	NA	NA	NA	NA	FALSE
Cluster12580	0.017469	0.043964	-1.3067	FALSE>TRUE	Wilcox (wil)	NA	NA	NA	NA	NA	NA	NA	0.324224	0.599814	-0.45734	FALSE>TRUE	Wilcox (wil)	NA	NA	NA	NA	NA	NA	NA	FALSE
Cluster12591	0.006623	0.019686	0.535181	TRUE>FALSE	Wilcox (wil)	Bacteria	Firmicutes_A	Clostridia	Oscillospirales	Ruminococcaceae	Ruminococcus_D	Ruminococcus_D bicirculans	0.558557	0.796173	-0.96728	FALSE>TRUE	Wilcox (wil)	Bacteria	Firmicutes_A	Clostridia	Oscillospirales	Ruminococcaceae	Ruminococcus_D	Ruminococcus_D bicirculans	FALSE
Cluster12596	#N/A	#N/A	0	#N/A	Wilcox (wil)	Bacteria	Actinobacteriota	Coriobacteriia	Coriobacteriales	Eggerthellaceae	Adlercreutzia	Adlercreutzia equolifaciens	#N/A	#N/A	0	#N/A	Wilcox (wil)	Bacteria	Actinobacteriota	Coriobacteriia	Coriobacteriales	Eggerthellaceae	Adlercreutzia	Adlercreutzia equolifaciens	FALSE
Cluster126	0.040656	0.086537	0.289776	TRUE>FALSE	Wilcox (wil)	NA	NA	NA	NA	NA	NA	NA	0.126224	0.351769	0.744172	TRUE>FALSE	Wilcox (wil)	NA	NA	NA	NA	NA	NA	NA	FALSE
Cluster1260	0.038103	0.082006	-0.07021	FALSE>TRUE	Wilcox (wil)	Bacteria	Firmicutes_A	Clostridia	Oscillospirales	Acutalibacteraceae	UMGS1071	UMGS1071 sp900541905	0.086931	0.27486	-0.02822	FALSE>TRUE	Wilcox (wil)	Bacteria	Firmicutes_A	Clostridia	Oscillospirales	Acutalibacteraceae	UMGS1071	UMGS1071 sp900541905	FALSE
Cluster12600	#N/A	#N/A	0	#N/A	Wilcox (wil)	Bacteria	Actinobacteriota	Coriobacteriia	Coriobacteriales	Coriobacteriaceae	Collinsella	Collinsella sp900541855	#N/A	#N/A	0	#N/A	Wilcox (wil)	Bacteria	Actinobacteriota	Coriobacteriia	Coriobacteriales	Coriobacteriaceae	Collinsella	Collinsella sp900541855	FALSE
Cluster12623	0.000344	0.001787	-0.60659	FALSE>TRUE	Wilcox (wil)	NA	NA	NA	NA	NA	NA	NA	0.191721	0.436964	-0.22815	FALSE>TRUE	Wilcox (wil)	NA	NA	NA	NA	NA	NA	NA	FALSE
Cluster12631	0.219702	0.321601	0.524011	TRUE>FALSE	Wilcox (wil)	NA	NA	NA	NA	NA	NA	NA	0.000478	0.008755	0.463367	TRUE>FALSE	Wilcox (wil)	NA	NA	NA	NA	NA	NA	NA	FALSE
Cluster12639	0.167961	0.26409	0.886743	TRUE>FALSE	Wilcox (wil)	NA	NA	NA	NA	NA	NA	NA	0.841933	0.948265	0.010132	TRUE>FALSE	Wilcox (wil)	NA	NA	NA	NA	NA	NA	NA	FALSE
Cluster12646	0.111245	0.19173	-0.51329	FALSE>TRUE	Wilcox (wil)	Bacteria	Firmicutes	Bacilli	Lactobacillales	Streptococcaceae	Streptococcus		0.237929	0.49552	-0.64395	FALSE>TRUE	Wilcox (wil)	Bacteria	Firmicutes	Bacilli	Lactobacillales	Streptococcaceae	Streptococcus		FALSE
Cluster1265	0.325951	0.441456	0.643675	TRUE>FALSE	Wilcox (wil)	Bacteria	Firmicutes_A	Clostridia	Oscillospirales	Ruminococcaceae	CAG-115	CAG-115 sp003531585	0.001664	0.019821	0.247182	TRUE>FALSE	Wilcox (wil)	Bacteria	Firmicutes_A	Clostridia	Oscillospirales	Ruminococcaceae	CAG-115	CAG-115 sp003531585	FALSE
Cluster12665	8.76e-05	0.000638	0.33491	TRUE>FALSE	Wilcox (wil)	Bacteria	Firmicutes_A	Clostridia	Oscillospirales	Ruminococcaceae	Faecalibacterium	Faecalibacterium sp900539945	0.008242	0.058415	0.24469	TRUE>FALSE	Wilcox (wil)	Bacteria	Firmicutes_A	Clostridia	Oscillospirales	Ruminococcaceae	Faecalibacterium	Faecalibacterium sp900539945	FALSE
Cluster12668	2.53e-08	1.84e-06	0.693436	TRUE>FALSE	Wilcox (wil)	Bacteria	Firmicutes_A	Clostridia	Oscillospirales	Ruminococcaceae	Gemmiger	Gemmiger formicilis	9.52e-05	0.00394	0.835614	TRUE>FALSE	Wilcox (wil)	Bacteria	Firmicutes_A	Clostridia	Oscillospirales	Ruminococcaceae	Gemmiger	Gemmiger formicilis	TRUE
Cluster1267	0.71655	0.792672	0.167097	TRUE>FALSE	Wilcox (wil)	Bacteria	Firmicutes_A	Clostridia	Lachnospirales	Lachnospiraceae	CAG-194	CAG-194 sp000432915	0.254923	0.519709	0.443109	TRUE>FALSE	Wilcox (wil)	Bacteria	Firmicutes_A	Clostridia	Lachnospirales	Lachnospiraceae	CAG-194	CAG-194 sp000432915	FALSE
Cluster12672	0.941404	0.957929	-0.36192	FALSE>TRUE	Wilcox (wil)	Bacteria	Firmicutes_A	Clostridia	Oscillospirales	Acutalibacteraceae	Eubacterium_R	Eubacterium_R faecale	0.664725	0.861369	-0.00894	FALSE>TRUE	Wilcox (wil)	Bacteria	Firmicutes_A	Clostridia	Oscillospirales	Acutalibacteraceae	Eubacterium_R	Eubacterium_R faecale	FALSE
Cluster12675	#N/A	#N/A	0	#N/A	Wilcox (wil)	Bacteria	Firmicutes_A	Clostridia	Oscillospirales	Ruminococcaceae	Faecalibacterium	Faecalibacterium prausnitzii	#N/A	#N/A	0	#N/A	Wilcox (wil)	Bacteria	Firmicutes_A	Clostridia	Oscillospirales	Ruminococcaceae	Faecalibacterium	Faecalibacterium prausnitzii	FALSE
Cluster12677	0.000551	0.002589	0.302273	TRUE>FALSE	Wilcox (wil)	NA	NA	NA	NA	NA	NA	NA	0.002038	0.022863	0.289022	TRUE>FALSE	Wilcox (wil)	NA	NA	NA	NA	NA	NA	NA	TRUE
Cluster1268	0.03267	0.072558	-0.43348	FALSE>TRUE	Wilcox (wil)	Bacteria	Firmicutes_A	Clostridia	TANB77	CAG-508	CAG-269	CAG-269 sp000431335	0.211386	0.463556	0.057877	TRUE>FALSE	Wilcox (wil)	Bacteria	Firmicutes_A	Clostridia	TANB77	CAG-508	CAG-269	CAG-269 sp000431335	FALSE
Cluster12694	1.08e-08	9.38e-07	1.09828	TRUE>FALSE	Wilcox (wil)	Bacteria	Firmicutes_A	Clostridia	Oscillospirales	Acutalibacteraceae	UBA1417	UBA1417 sp003531055	0.000852	0.013282	-0.01106	FALSE>TRUE	Wilcox (wil)	Bacteria	Firmicutes_A	Clostridia	Oscillospirales	Acutalibacteraceae	UBA1417	UBA1417 sp003531055	TRUE
Cluster12703	0.009834	0.027232	1.25624	TRUE>FALSE	Wilcox (wil)	NA	NA	NA	NA	NA	NA	NA	0.874334	0.952673	-0.04739	FALSE>TRUE	Wilcox (wil)	NA	NA	NA	NA	NA	NA	NA	FALSE
Cluster12711	0.14335	0.23407	-0.17986	FALSE>TRUE	Wilcox (wil)	Bacteria	Firmicutes_A	Clostridia	Oscillospirales	Ruminococcaceae	Ruminococcus_D	Ruminococcus_D sp900543145	0.54645	0.791916	-0.00159	FALSE>TRUE	Wilcox (wil)	Bacteria	Firmicutes_A	Clostridia	Oscillospirales	Ruminococcaceae	Ruminococcus_D	Ruminococcus_D sp900543145	FALSE
Cluster12729	#N/A	#N/A	0	#N/A	Wilcox (wil)	Bacteria	Firmicutes_A	Clostridia	Oscillospirales	Ruminococcaceae	Gemmiger	Gemmiger qucibialis	#N/A	#N/A	0	#N/A	Wilcox (wil)	Bacteria	Firmicutes_A	Clostridia	Oscillospirales	Ruminococcaceae	Gemmiger	Gemmiger qucibialis	FALSE
Cluster12733	0.994668	0.996961	-0.07673	FALSE>TRUE	Wilcox (wil)	NA	NA	NA	NA	NA	NA	NA	0.187019	0.433635	-0.01379	FALSE>TRUE	Wilcox (wil)	NA	NA	NA	NA	NA	NA	NA	FALSE
Cluster12738	0.049203	0.099492	-0.7741	FALSE>TRUE	Wilcox (wil)	NA	NA	NA	NA	NA	NA	NA	0.5867	0.811026	-0.03405	FALSE>TRUE	Wilcox (wil)	NA	NA	NA	NA	NA	NA	NA	FALSE
Cluster1274	0.091762	0.16485	-0.62679	FALSE>TRUE	Wilcox (wil)	Bacteria	Proteobacteria	Gammaproteobacteria	Enterobacterales	Enterobacteriaceae	Enterobacter	Enterobacter roggenkampii	0.317467	0.59555	-0.0049	FALSE>TRUE	Wilcox (wil)	Bacteria	Proteobacteria	Gammaproteobacteria	Enterobacterales	Enterobacteriaceae	Enterobacter	Enterobacter roggenkampii	FALSE
Cluster12744	0.000187	0.001143	0.323765	TRUE>FALSE	Wilcox (wil)	Bacteria	Firmicutes_A	Clostridia	Oscillospirales	Ruminococcaceae	Faecalibacterium	Faecalibacterium sp900539945	0.005295	0.045138	0.246836	TRUE>FALSE	Wilcox (wil)	Bacteria	Firmicutes_A	Clostridia	Oscillospirales	Ruminococcaceae	Faecalibacterium	Faecalibacterium sp900539945	TRUE
Cluster12748	#N/A	#N/A	0	#N/A	Wilcox (wil)	Bacteria	Firmicutes_C	Negativicutes	Veillonellales	Dialisteraceae	Dialister	Dialister invisus	#N/A	#N/A	0	#N/A	Wilcox (wil)	Bacteria	Firmicutes_C	Negativicutes	Veillonellales	Dialisteraceae	Dialister	Dialister invisus	FALSE
Cluster12758	4.36e-05	0.000376	0.994372	TRUE>FALSE	Wilcox (wil)	Bacteria	Firmicutes_A	Clostridia	Lachnospirales	Lachnospiraceae	Agathobacter	Agathobacter rectalis	0.939709	0.978535	0.065501	TRUE>FALSE	Wilcox (wil)	Bacteria	Firmicutes_A	Clostridia	Lachnospirales	Lachnospiraceae	Agathobacter	Agathobacter rectalis	FALSE
Cluster1276	0.482901	0.590552	0.277792	TRUE>FALSE	Wilcox (wil)	Bacteria	Actinobacteriota	Coriobacteriia	Coriobacteriales	Eggerthellaceae	Ellagibacter	Ellagibacter isourolithinifaciens	0.00317	0.031318	0.060693	TRUE>FALSE	Wilcox (wil)	Bacteria	Actinobacteriota	Coriobacteriia	Coriobacteriales	Eggerthellaceae	Ellagibacter	Ellagibacter isourolithinifaciens	FALSE
Cluster12764	0.944949	0.959292	-0.43301	FALSE>TRUE	Wilcox (wil)	NA	NA	NA	NA	NA	NA	NA	0.513139	0.766623	-0.02364	FALSE>TRUE	Wilcox (wil)	NA	NA	NA	NA	NA	NA	NA	FALSE
Cluster12768	2.53e-05	0.000251	0.485465	TRUE>FALSE	Wilcox (wil)	Bacteria	Firmicutes_A	Clostridia	Lachnospirales	Lachnospiraceae	Agathobacter	Agathobacter rectalis	0.799146	0.932069	-0.07636	FALSE>TRUE	Wilcox (wil)	Bacteria	Firmicutes_A	Clostridia	Lachnospirales	Lachnospiraceae	Agathobacter	Agathobacter rectalis	FALSE
Cluster12774	0.000141	0.000921	-2.03362	FALSE>TRUE	Wilcox (wil)	Bacteria	Fusobacteriota	Fusobacteriia	Fusobacteriales	Fusobacteriaceae	Cetobacterium_A	Cetobacterium_A somerae	0.634985	0.845512	-0.03875	FALSE>TRUE	Wilcox (wil)	Bacteria	Fusobacteriota	Fusobacteriia	Fusobacteriales	Fusobacteriaceae	Cetobacterium_A	Cetobacterium_A somerae	FALSE
Cluster12792	0.001623	0.006016	-0.67707	FALSE>TRUE	Wilcox (wil)	NA	NA	NA	NA	NA	NA	NA	0.605813	0.824987	-0.03067	FALSE>TRUE	Wilcox (wil)	NA	NA	NA	NA	NA	NA	NA	FALSE
Cluster12798	0.295142	0.409619	-0.60013	FALSE>TRUE	Wilcox (wil)	NA	NA	NA	NA	NA	NA	NA	0.07234	0.245036	-0.0994	FALSE>TRUE	Wilcox (wil)	NA	NA	NA	NA	NA	NA	NA	FALSE
Cluster12819	0.078841	0.146792	-0.16765	FALSE>TRUE	Wilcox (wil)	Bacteria	Actinobacteriota	Coriobacteriia	Coriobacteriales	Eggerthellaceae	Adlercreutzia	Adlercreutzia equolifaciens	0.043056	0.179123	0.037981	TRUE>FALSE	Wilcox (wil)	Bacteria	Actinobacteriota	Coriobacteriia	Coriobacteriales	Eggerthellaceae	Adlercreutzia	Adlercreutzia equolifaciens	FALSE
Cluster12827	#N/A	#N/A	0	#N/A	Wilcox (wil)	Bacteria	Firmicutes_A	Clostridia	Lachnospirales	Lachnospiraceae	Mediterraneibacter	Mediterraneibacter faecis	#N/A	#N/A	0	#N/A	Wilcox (wil)	Bacteria	Firmicutes_A	Clostridia	Lachnospirales	Lachnospiraceae	Mediterraneibacter	Mediterraneibacter faecis	FALSE
Cluster1284	0.200271	0.300753	-0.05487	FALSE>TRUE	Wilcox (wil)	Bacteria	Firmicutes_A	Clostridia	Oscillospirales	Oscillospiraceae	Lawsonibacter	Lawsonibacter sp900066825	0.028208	0.135882	-0.02981	FALSE>TRUE	Wilcox (wil)	Bacteria	Firmicutes_A	Clostridia	Oscillospirales	Oscillospiraceae	Lawsonibacter	Lawsonibacter sp900066825	FALSE
Cluster1286	0.038103	0.082006	-0.07035	FALSE>TRUE	Wilcox (wil)	Bacteria	Firmicutes	Bacilli	Erysipelotrichales	Erysipelotrichaceae	Faecalicoccus	Faecalicoccus sp900546545	0.029252	0.138231	-0.31377	FALSE>TRUE	Wilcox (wil)	Bacteria	Firmicutes	Bacilli	Erysipelotrichales	Erysipelotrichaceae	Faecalicoccus	Faecalicoccus sp900546545	FALSE
Cluster12860	3.26e-07	1.35e-05	0.363373	TRUE>FALSE	Wilcox (wil)	Bacteria	Firmicutes_A	Clostridia	Lachnospirales	Lachnospiraceae	Mediterraneibacter	Mediterraneibacter faecis	0.034975	0.155954	-0.21536	FALSE>TRUE	Wilcox (wil)	Bacteria	Firmicutes_A	Clostridia	Lachnospirales	Lachnospiraceae	Mediterraneibacter	Mediterraneibacter faecis	FALSE
Cluster12870	#N/A	#N/A	0	#N/A	Wilcox (wil)	Bacteria	Firmicutes_A	Clostridia	Oscillospirales	Ruminococcaceae	Faecalibacterium	Faecalibacterium prausnitzii_C	#N/A	#N/A	0	#N/A	Wilcox (wil)	Bacteria	Firmicutes_A	Clostridia	Oscillospirales	Ruminococcaceae	Faecalibacterium	Faecalibacterium prausnitzii_C	FALSE
Cluster128808	#N/A	#N/A	0	#N/A	Wilcox (wil)	NA	NA	NA	NA	NA	NA	NA	#N/A	#N/A	0	#N/A	Wilcox (wil)	NA	NA	NA	NA	NA	NA	NA	FALSE
Cluster129	0.000459	0.002222	-1.25658	FALSE>TRUE	Wilcox (wil)	Bacteria	Proteobacteria	Gammaproteobacteria	Enterobacterales	Enterobacteriaceae	Klebsiella	Klebsiella pneumoniae	0.546221	0.791916	-0.10311	FALSE>TRUE	Wilcox (wil)	Bacteria	Proteobacteria	Gammaproteobacteria	Enterobacterales	Enterobacteriaceae	Klebsiella	Klebsiella pneumoniae	FALSE
Cluster1290	0.198703	0.299431	-0.16323	FALSE>TRUE	Wilcox (wil)	Bacteria	Actinobacteriota	Coriobacteriia	Coriobacteriales	Coriobacteriaceae	Collinsella	Collinsella tanakaei	0.961276	0.987156	-0.00287	FALSE>TRUE	Wilcox (wil)	Bacteria	Actinobacteriota	Coriobacteriia	Coriobacteriales	Coriobacteriaceae	Collinsella	Collinsella tanakaei	FALSE
Cluster12913	0.116334	0.198729	1.77156	TRUE>FALSE	Wilcox (wil)	NA	NA	NA	NA	NA	NA	NA	0.906944	0.964043	0.12984	TRUE>FALSE	Wilcox (wil)	NA	NA	NA	NA	NA	NA	NA	FALSE
Cluster12917	0.000608	0.002797	-0.49049	FALSE>TRUE	Wilcox (wil)	NA	NA	NA	NA	NA	NA	NA	0.513139	0.766623	-0.0107	FALSE>TRUE	Wilcox (wil)	NA	NA	NA	NA	NA	NA	NA	FALSE
Cluster129273	0.635172	0.720536	0.808905	TRUE>FALSE	Wilcox (wil)	NA	NA	NA	NA	NA	NA	NA	0.031582	0.145199	0.024969	TRUE>FALSE	Wilcox (wil)	NA	NA	NA	NA	NA	NA	NA	FALSE
Cluster12936	#N/A	#N/A	0	#N/A	Wilcox (wil)	Bacteria	Firmicutes_A	Clostridia	Oscillospirales	Ruminococcaceae	Faecalibacterium	Faecalibacterium prausnitzii_C	#N/A	#N/A	0	#N/A	Wilcox (wil)	Bacteria	Firmicutes_A	Clostridia	Oscillospirales	Ruminococcaceae	Faecalibacterium	Faecalibacterium prausnitzii_C	FALSE
Cluster12945	#N/A	#N/A	0	#N/A	Wilcox (wil)	NA	NA	NA	NA	NA	NA	NA	#N/A	#N/A	0	#N/A	Wilcox (wil)	NA	NA	NA	NA	NA	NA	NA	FALSE
Cluster12955	#N/A	#N/A	0	#N/A	Wilcox (wil)	NA	NA	NA	NA	NA	NA	NA	#N/A	#N/A	0	#N/A	Wilcox (wil)	NA	NA	NA	NA	NA	NA	NA	FALSE
Cluster12958	5.7e-05	0.000455	0.513942	TRUE>FALSE	Wilcox (wil)	Bacteria	Firmicutes_A	Clostridia	Oscillospirales	Ruminococcaceae	Gemmiger	Gemmiger qucibialis	3.54e-05	0.0028	0.697399	TRUE>FALSE	Wilcox (wil)	Bacteria	Firmicutes_A	Clostridia	Oscillospirales	Ruminococcaceae	Gemmiger	Gemmiger qucibialis	TRUE
Cluster12964	#N/A	#N/A	0	#N/A	Wilcox (wil)	Bacteria	Firmicutes_A	Clostridia	Lachnospirales	Lachnospiraceae	Agathobacter	Agathobacter rectalis	#N/A	#N/A	0	#N/A	Wilcox (wil)	Bacteria	Firmicutes_A	Clostridia	Lachnospirales	Lachnospiraceae	Agathobacter	Agathobacter rectalis	FALSE
Cluster12978	0.117374	0.199915	-0.0967	FALSE>TRUE	Wilcox (wil)	Bacteria	Firmicutes_A	Clostridia	Oscillospirales	Ruminococcaceae	Ruminiclostridium_E	Ruminiclostridium_E siraeum	0.037514	0.162281	1.24331	TRUE>FALSE	Wilcox (wil)	Bacteria	Firmicutes_A	Clostridia	Oscillospirales	Ruminococcaceae	Ruminiclostridium_E	Ruminiclostridium_E siraeum	FALSE
Cluster12988	0.463663	0.573886	-0.16458	FALSE>TRUE	Wilcox (wil)	NA	NA	NA	NA	NA	NA	NA	0.214666	0.469007	0.012202	TRUE>FALSE	Wilcox (wil)	NA	NA	NA	NA	NA	NA	NA	FALSE
Cluster12997	#N/A	#N/A	0	#N/A	Wilcox (wil)	Bacteria	Firmicutes_A	Clostridia	Oscillospirales	Ruminococcaceae	Ruminococcus_D	Ruminococcus_D bicirculans	#N/A	#N/A	0	#N/A	Wilcox (wil)	Bacteria	Firmicutes_A	Clostridia	Oscillospirales	Ruminococcaceae	Ruminococcus_D	Ruminococcus_D bicirculans	FALSE
Cluster130	0.000124	0.00084	0.358199	TRUE>FALSE	Wilcox (wil)	Bacteria	Firmicutes_A	Clostridia	Lachnospirales	Lachnospiraceae	Eubacterium_G	Eubacterium_G ventriosum	0.129735	0.354731	-0.15198	FALSE>TRUE	Wilcox (wil)	Bacteria	Firmicutes_A	Clostridia	Lachnospirales	Lachnospiraceae	Eubacterium_G	Eubacterium_G ventriosum	FALSE
Cluster13003	5.85e-07	2.16e-05	-1.20049	FALSE>TRUE	Wilcox (wil)	NA	NA	NA	NA	NA	NA	NA	0.191721	0.436964	-0.10358	FALSE>TRUE	Wilcox (wil)	NA	NA	NA	NA	NA	NA	NA	FALSE
Cluster13022	0.000401	0.002027	-0.15496	FALSE>TRUE	Wilcox (wil)	Bacteria	Firmicutes_A	Clostridia					0.412385	0.675907	-0.43261	FALSE>TRUE	Wilcox (wil)	Bacteria	Firmicutes_A	Clostridia					FALSE
Cluster13031	0.001698	0.006192	-1.08054	FALSE>TRUE	Wilcox (wil)	NA	NA	NA	NA	NA	NA	NA	0.896054	0.961282	-0.05164	FALSE>TRUE	Wilcox (wil)	NA	NA	NA	NA	NA	NA	NA	FALSE
Cluster13039	0.001805	0.006511	-0.13884	FALSE>TRUE	Wilcox (wil)	NA	NA	NA	NA	NA	NA	NA	0.715446	0.885523	-0.00738	FALSE>TRUE	Wilcox (wil)	NA	NA	NA	NA	NA	NA	NA	FALSE
Cluster13047	#N/A	#N/A	0	#N/A	Wilcox (wil)	NA	NA	NA	NA	NA	NA	NA	#N/A	#N/A	0	#N/A	Wilcox (wil)	NA	NA	NA	NA	NA	NA	NA	FALSE
Cluster13054	0.003256	0.010827	-0.34379	FALSE>TRUE	Wilcox (wil)	NA	NA	NA	NA	NA	NA	NA	0.20634	0.455941	-0.14406	FALSE>TRUE	Wilcox (wil)	NA	NA	NA	NA	NA	NA	NA	FALSE
Cluster13055	#N/A	#N/A	0	#N/A	Wilcox (wil)	Bacteria	Firmicutes_A	Clostridia	Oscillospirales	Ruminococcaceae	Gemmiger	Gemmiger qucibialis	#N/A	#N/A	0	#N/A	Wilcox (wil)	Bacteria	Firmicutes_A	Clostridia	Oscillospirales	Ruminococcaceae	Gemmiger	Gemmiger qucibialis	FALSE
Cluster13063	0.306585	0.421475	0.987081	TRUE>FALSE	Wilcox (wil)	Bacteria	Bacteroidota	Bacteroidia	Bacteroidales	Bacteroidaceae	Prevotella	Prevotella stercorea	0.137965	0.370249	-0.00655	FALSE>TRUE	Wilcox (wil)	Bacteria	Bacteroidota	Bacteroidia	Bacteroidales	Bacteroidaceae	Prevotella	Prevotella stercorea	FALSE
Cluster13078	0.51112	0.612991	-0.19689	FALSE>TRUE	Wilcox (wil)	NA	NA	NA	NA	NA	NA	NA	0.896054	0.961282	0.005433	TRUE>FALSE	Wilcox (wil)	NA	NA	NA	NA	NA	NA	NA	FALSE
Cluster1309	0.531373	0.631187	0.114992	TRUE>FALSE	Wilcox (wil)	Bacteria	Firmicutes_A	Clostridia	Monoglobales	Monoglobaceae	UMGS1820	UMGS1820 sp900545865	0.144526	0.376808	0.083956	TRUE>FALSE	Wilcox (wil)	Bacteria	Firmicutes_A	Clostridia	Monoglobales	Monoglobaceae	UMGS1820	UMGS1820 sp900545865	FALSE
Cluster13090	#N/A	#N/A	0	#N/A	Wilcox (wil)	NA	NA	NA	NA	NA	NA	NA	#N/A	#N/A	0	#N/A	Wilcox (wil)	NA	NA	NA	NA	NA	NA	NA	FALSE
Cluster13098	3.67e-07	1.45e-05	-0.31497	FALSE>TRUE	Wilcox (wil)	NA	NA	NA	NA	NA	NA	NA	0.36668	0.635116	-0.02974	FALSE>TRUE	Wilcox (wil)	NA	NA	NA	NA	NA	NA	NA	FALSE
Cluster13128	0.638362	0.7232	1.90343	TRUE>FALSE	Wilcox (wil)	NA	NA	NA	NA	NA	NA	NA	0.564979	0.800258	-0.05736	FALSE>TRUE	Wilcox (wil)	NA	NA	NA	NA	NA	NA	NA	FALSE
Cluster1314	0.369367	0.482955	0.120134	TRUE>FALSE	Wilcox (wil)	Bacteria	Actinobacteriota	Actinomycetia	Actinomycetales	Bifidobacteriaceae	Bifidobacterium	Bifidobacterium angulatum	0.983543	0.994986	-0.00246	FALSE>TRUE	Wilcox (wil)	Bacteria	Actinobacteriota	Actinomycetia	Actinomycetales	Bifidobacteriaceae	Bifidobacterium	Bifidobacterium angulatum	FALSE
Cluster13148	0.089218	0.161446	-0.31973	FALSE>TRUE	Wilcox (wil)	Bacteria	Firmicutes_C	Negativicutes	Veillonellales	Dialisteraceae	Dialister	Dialister invisus	0.549322	0.792756	-0.9258	FALSE>TRUE	Wilcox (wil)	Bacteria	Firmicutes_C	Negativicutes	Veillonellales	Dialisteraceae	Dialister	Dialister invisus	FALSE
Cluster13163	0.000444	0.002161	0.079953	TRUE>FALSE	Wilcox (wil)	Bacteria	Firmicutes_A	Clostridia	Oscillospirales	Ruminococcaceae	Faecalibacterium	Faecalibacterium sp900539945	0.007555	0.056876	0.173377	TRUE>FALSE	Wilcox (wil)	Bacteria	Firmicutes_A	Clostridia	Oscillospirales	Ruminococcaceae	Faecalibacterium	Faecalibacterium sp900539945	FALSE
Cluster13164	#N/A	#N/A	0	#N/A	Wilcox (wil)	Bacteria	Firmicutes	Bacilli	Lactobacillales	Streptococcaceae	Streptococcus	Streptococcus sp001813295	#N/A	#N/A	0	#N/A	Wilcox (wil)	Bacteria	Firmicutes	Bacilli	Lactobacillales	Streptococcaceae	Streptococcus	Streptococcus sp001813295	FALSE
Cluster1317	0.502561	0.605655	0.218413	TRUE>FALSE	Wilcox (wil)	Bacteria	Firmicutes_C	Negativicutes	Veillonellales	Megasphaeraceae	Megasphaera	Megasphaera sp000417505	0.615471	0.832922	0.371506	TRUE>FALSE	Wilcox (wil)	Bacteria	Firmicutes_C	Negativicutes	Veillonellales	Megasphaeraceae	Megasphaera	Megasphaera sp000417505	FALSE
Cluster13184	#N/A	#N/A	0	#N/A	Wilcox (wil)	Bacteria	Firmicutes_A	Clostridia	Lachnospirales	Lachnospiraceae	Mediterraneibacter	Mediterraneibacter faecis	#N/A	#N/A	0	#N/A	Wilcox (wil)	Bacteria	Firmicutes_A	Clostridia	Lachnospirales	Lachnospiraceae	Mediterraneibacter	Mediterraneibacter faecis	FALSE
Cluster132	0.014545	0.037923	-1.13056	FALSE>TRUE	Wilcox (wil)	Bacteria	Firmicutes_A	Clostridia	Lachnospirales	Lachnospiraceae	Sellimonas	Sellimonas intestinalis	0.002878	0.029618	-0.98257	FALSE>TRUE	Wilcox (wil)	Bacteria	Firmicutes_A	Clostridia	Lachnospirales	Lachnospiraceae	Sellimonas	Sellimonas intestinalis	TRUE
Cluster13217	#N/A	#N/A	0	#N/A	Wilcox (wil)	Bacteria	Firmicutes_A	Clostridia	Oscillospirales	Ruminococcaceae	Faecalibacterium	Faecalibacterium prausnitzii_G	#N/A	#N/A	0	#N/A	Wilcox (wil)	Bacteria	Firmicutes_A	Clostridia	Oscillospirales	Ruminococcaceae	Faecalibacterium	Faecalibacterium prausnitzii_G	FALSE
Cluster13220	0.439568	0.550331	-0.98369	FALSE>TRUE	Wilcox (wil)	NA	NA	NA	NA	NA	NA	NA	0.160554	0.39716	-0.29514	FALSE>TRUE	Wilcox (wil)	NA	NA	NA	NA	NA	NA	NA	FALSE
Cluster13225	#N/A	#N/A	0	#N/A	Wilcox (wil)	Bacteria	Bacteroidota	Bacteroidia	Bacteroidales	Bacteroidaceae	Bacteroides	Bacteroides ovatus	#N/A	#N/A	0	#N/A	Wilcox (wil)	Bacteria	Bacteroidota	Bacteroidia	Bacteroidales	Bacteroidaceae	Bacteroides	Bacteroides ovatus	FALSE
Cluster13235	8.14e-05	0.000605	-0.17301	FALSE>TRUE	Wilcox (wil)	NA	NA	NA	NA	NA	NA	NA	0.148415	0.38067	-1.2777	FALSE>TRUE	Wilcox (wil)	NA	NA	NA	NA	NA	NA	NA	FALSE
Cluster13239	0.052366	0.104795	0.337239	TRUE>FALSE	Wilcox (wil)	Bacteria	Actinobacteriota	Coriobacteriia	Coriobacteriales	Coriobacteriaceae	Collinsella	Collinsella sp900754275	0.089559	0.280112	0.039882	TRUE>FALSE	Wilcox (wil)	Bacteria	Actinobacteriota	Coriobacteriia	Coriobacteriales	Coriobacteriaceae	Collinsella	Collinsella sp900754275	FALSE
Cluster13243	0.092623	0.165883	-0.13287	FALSE>TRUE	Wilcox (wil)	NA	NA	NA	NA	NA	NA	NA	0.031438	0.145017	0.058518	TRUE>FALSE	Wilcox (wil)	NA	NA	NA	NA	NA	NA	NA	FALSE
Cluster13250	3.56e-06	6.96e-05	0.336051	TRUE>FALSE	Wilcox (wil)	Bacteria	Firmicutes_A	Clostridia	Lachnospirales	Lachnospiraceae	Dorea	Dorea formicigenerans	0.799146	0.932069	-0.18215	FALSE>TRUE	Wilcox (wil)	Bacteria	Firmicutes_A	Clostridia	Lachnospirales	Lachnospiraceae	Dorea	Dorea formicigenerans	FALSE
Cluster13262	0.001155	0.004616	0.576386	TRUE>FALSE	Wilcox (wil)	Bacteria	Firmicutes_A	Clostridia	Oscillospirales	Oscillospiraceae	ER4	ER4 sp000765235	0.000339	0.007268	0.386593	TRUE>FALSE	Wilcox (wil)	Bacteria	Firmicutes_A	Clostridia	Oscillospirales	Oscillospiraceae	ER4	ER4 sp000765235	TRUE
Cluster13277	#N/A	#N/A	0	#N/A	Wilcox (wil)	Bacteria	Firmicutes_A	Clostridia	Oscillospirales	Ruminococcaceae	Faecalibacterium	Faecalibacterium prausnitzii_C	#N/A	#N/A	0	#N/A	Wilcox (wil)	Bacteria	Firmicutes_A	Clostridia	Oscillospirales	Ruminococcaceae	Faecalibacterium	Faecalibacterium prausnitzii_C	FALSE
Cluster13280	0.117374	0.199915	-0.17493	FALSE>TRUE	Wilcox (wil)	Bacteria	Bacteroidota	Bacteroidia	Bacteroidales	Bacteroidaceae	Bacteroides	Bacteroides xylanisolvens	0.983543	0.994986	-0.00096	FALSE>TRUE	Wilcox (wil)	Bacteria	Bacteroidota	Bacteroidia	Bacteroidales	Bacteroidaceae	Bacteroides	Bacteroides xylanisolvens	FALSE
Cluster13282	0.224765	0.327907	0.277283	TRUE>FALSE	Wilcox (wil)	NA	NA	NA	NA	NA	NA	NA	0.317467	0.59555	0.013875	TRUE>FALSE	Wilcox (wil)	NA	NA	NA	NA	NA	NA	NA	FALSE
Cluster1329	0.008412	0.02414	0.131692	TRUE>FALSE	Wilcox (wil)	Bacteria	Firmicutes_A	Clostridia	Oscillospirales	Ruminococcaceae	Gemmiger	Gemmiger sp900540595	0.002231	0.02476	0.020483	TRUE>FALSE	Wilcox (wil)	Bacteria	Firmicutes_A	Clostridia	Oscillospirales	Ruminococcaceae	Gemmiger	Gemmiger sp900540595	TRUE
Cluster13306	#N/A	#N/A	0	#N/A	Wilcox (wil)	NA	NA	NA	NA	NA	NA	NA	#N/A	#N/A	0	#N/A	Wilcox (wil)	NA	NA	NA	NA	NA	NA	NA	FALSE
Cluster133175	#N/A	#N/A	0	#N/A	Wilcox (wil)	NA	NA	NA	NA	NA	NA	NA	#N/A	#N/A	0	#N/A	Wilcox (wil)	NA	NA	NA	NA	NA	NA	NA	FALSE
Cluster13324	2.03e-07	9.54e-06	-0.6829	FALSE>TRUE	Wilcox (wil)	NA	NA	NA	NA	NA	NA	NA	0.037514	0.162281	-0.07132	FALSE>TRUE	Wilcox (wil)	NA	NA	NA	NA	NA	NA	NA	FALSE
Cluster13327	0.001051	0.004259	-0.31271	FALSE>TRUE	Wilcox (wil)	NA	NA	NA	NA	NA	NA	NA	0.065942	0.232169	0.084341	TRUE>FALSE	Wilcox (wil)	NA	NA	NA	NA	NA	NA	NA	FALSE
Cluster13332	0.062898	0.122485	0.613542	TRUE>FALSE	Wilcox (wil)	NA	NA	NA	NA	NA	NA	NA	0.522069	0.772662	0.002983	TRUE>FALSE	Wilcox (wil)	NA	NA	NA	NA	NA	NA	NA	FALSE
Cluster1338	0.177786	0.276292	-0.05437	FALSE>TRUE	Wilcox (wil)	Bacteria	Firmicutes	Bacilli	Erysipelotrichales	Erysipelotrichaceae	Merdibacter	Merdibacter sp900759455	0.304228	0.579465	-0.35332	FALSE>TRUE	Wilcox (wil)	Bacteria	Firmicutes	Bacilli	Erysipelotrichales	Erysipelotrichaceae	Merdibacter	Merdibacter sp900759455	FALSE
Cluster13396	0.306594	0.421475	-0.06685	FALSE>TRUE	Wilcox (wil)	NA	NA	NA	NA	NA	NA	NA	0.129735	0.354731	-0.00825	FALSE>TRUE	Wilcox (wil)	NA	NA	NA	NA	NA	NA	NA	FALSE
Cluster13419	#N/A	#N/A	0	#N/A	Wilcox (wil)	NA	NA	NA	NA	NA	NA	NA	#N/A	#N/A	0	#N/A	Wilcox (wil)	NA	NA	NA	NA	NA	NA	NA	FALSE
Cluster13421	0.49973	0.603074	-0.07579	FALSE>TRUE	Wilcox (wil)	NA	NA	NA	NA	NA	NA	NA	0.404545	0.668095	-0.64557	FALSE>TRUE	Wilcox (wil)	NA	NA	NA	NA	NA	NA	NA	FALSE
Cluster13429	#N/A	#N/A	0	#N/A	Wilcox (wil)	NA	NA	NA	NA	NA	NA	NA	#N/A	#N/A	0	#N/A	Wilcox (wil)	NA	NA	NA	NA	NA	NA	NA	FALSE
Cluster13437	0.29412	0.408527	-0.2253	FALSE>TRUE	Wilcox (wil)	NA	NA	NA	NA	NA	NA	NA	0.160554	0.39716	0.006591	TRUE>FALSE	Wilcox (wil)	NA	NA	NA	NA	NA	NA	NA	FALSE
Cluster13439	0.369367	0.482955	-0.38459	FALSE>TRUE	Wilcox (wil)	Bacteria	Firmicutes_A	Clostridia	Oscillospirales	Oscillospiraceae	CAG-170		0.007933	0.057725	0.01537	TRUE>FALSE	Wilcox (wil)	Bacteria	Firmicutes_A	Clostridia	Oscillospirales	Oscillospiraceae	CAG-170		FALSE
Cluster1344	0.214722	0.316979	0.168045	TRUE>FALSE	Wilcox (wil)	Bacteria	Firmicutes_A	Clostridia	Oscillospirales	Ruminococcaceae	Gemmiger	Gemmiger variabilis_B	0.285055	0.555729	0.102406	TRUE>FALSE	Wilcox (wil)	Bacteria	Firmicutes_A	Clostridia	Oscillospirales	Ruminococcaceae	Gemmiger	Gemmiger variabilis_B	FALSE
Cluster13459	#N/A	#N/A	0	#N/A	Wilcox (wil)	Bacteria	Firmicutes_C	Negativicutes	Veillonellales	Dialisteraceae	Dialister	Dialister invisus	#N/A	#N/A	0	#N/A	Wilcox (wil)	Bacteria	Firmicutes_C	Negativicutes	Veillonellales	Dialisteraceae	Dialister	Dialister invisus	FALSE
Cluster13471	0.366995	0.480939	-0.05101	FALSE>TRUE	Wilcox (wil)	Bacteria	Actinobacteriota	Coriobacteriia	Coriobacteriales	Coriobacteriaceae	Collinsella	Collinsella sp900540945	0.051426	0.196578	0.59353	TRUE>FALSE	Wilcox (wil)	Bacteria	Actinobacteriota	Coriobacteriia	Coriobacteriales	Coriobacteriaceae	Collinsella	Collinsella sp900540945	FALSE
Cluster13486	#N/A	#N/A	0	#N/A	Wilcox (wil)	NA	NA	NA	NA	NA	NA	NA	#N/A	#N/A	0	#N/A	Wilcox (wil)	NA	NA	NA	NA	NA	NA	NA	FALSE
Cluster13489	0.002859	0.009728	-0.13957	FALSE>TRUE	Wilcox (wil)	NA	NA	NA	NA	NA	NA	NA	0.852706	0.948725	0.609875	TRUE>FALSE	Wilcox (wil)	NA	NA	NA	NA	NA	NA	NA	FALSE
Cluster13491	0.719881	0.795345	0.036903	TRUE>FALSE	Wilcox (wil)	NA	NA	NA	NA	NA	NA	NA	0.324224	0.599814	0.261253	TRUE>FALSE	Wilcox (wil)	NA	NA	NA	NA	NA	NA	NA	FALSE
Cluster13497	#N/A	#N/A	0	#N/A	Wilcox (wil)	NA	NA	NA	NA	NA	NA	NA	#N/A	#N/A	0	#N/A	Wilcox (wil)	NA	NA	NA	NA	NA	NA	NA	FALSE
Cluster135	0.000338	0.001787	0.153812	TRUE>FALSE	Wilcox (wil)	Bacteria	Firmicutes	Bacilli	Erysipelotrichales	Erysipelotrichaceae	Amedibacterium	Amedibacterium intestinale	0.025263	0.125881	-0.91797	FALSE>TRUE	Wilcox (wil)	Bacteria	Firmicutes	Bacilli	Erysipelotrichales	Erysipelotrichaceae	Amedibacterium	Amedibacterium intestinale	FALSE
Cluster13500	0.477361	0.58625	0.476078	TRUE>FALSE	Wilcox (wil)	NA	NA	NA	NA	NA	NA	NA	0.243504	0.501723	0.026996	TRUE>FALSE	Wilcox (wil)	NA	NA	NA	NA	NA	NA	NA	FALSE
Cluster1351	0.08037	0.148843	-0.14941	FALSE>TRUE	Wilcox (wil)	Bacteria	Firmicutes_A	Clostridia	Lachnospirales	Lachnospiraceae	Lachnospira	Lachnospira sp000436475	0.444618	0.708699	-0.17519	FALSE>TRUE	Wilcox (wil)	Bacteria	Firmicutes_A	Clostridia	Lachnospirales	Lachnospiraceae	Lachnospira	Lachnospira sp000436475	FALSE
Cluster13515	#N/A	#N/A	0	#N/A	Wilcox (wil)	NA	NA	NA	NA	NA	NA	NA	#N/A	#N/A	0	#N/A	Wilcox (wil)	NA	NA	NA	NA	NA	NA	NA	FALSE
Cluster13524	#N/A	#N/A	0	#N/A	Wilcox (wil)	NA	NA	NA	NA	NA	NA	NA	#N/A	#N/A	0	#N/A	Wilcox (wil)	NA	NA	NA	NA	NA	NA	NA	FALSE
Cluster1353	0.030212	0.068588	0.454673	TRUE>FALSE	Wilcox (wil)	Bacteria	Firmicutes_A	Clostridia	Lachnospirales	Lachnospiraceae	Blautia_A	Blautia_A sp003474435	0.002367	0.025722	0.906598	TRUE>FALSE	Wilcox (wil)	Bacteria	Firmicutes_A	Clostridia	Lachnospirales	Lachnospiraceae	Blautia_A	Blautia_A sp003474435	FALSE
Cluster1354	0.042438	0.089238	-0.25674	FALSE>TRUE	Wilcox (wil)	Bacteria	Firmicutes_A	Clostridia	Oscillospirales	Ruminococcaceae	Ruminiclostridium_E	Ruminiclostridium_E siraeum	0.029252	0.138231	0.217865	TRUE>FALSE	Wilcox (wil)	Bacteria	Firmicutes_A	Clostridia	Oscillospirales	Ruminococcaceae	Ruminiclostridium_E	Ruminiclostridium_E siraeum	FALSE
Cluster13552	0.00121	0.004772	-0.4071	FALSE>TRUE	Wilcox (wil)	NA	NA	NA	NA	NA	NA	NA	0.191721	0.436964	0.02977	TRUE>FALSE	Wilcox (wil)	NA	NA	NA	NA	NA	NA	NA	FALSE
Cluster1356	0.206602	0.30787	0.273967	TRUE>FALSE	Wilcox (wil)	Bacteria	Firmicutes_A	Clostridia	Oscillospirales	Oscillospiraceae	Limivicinus	Limivicinus sp900547315	0.144526	0.376808	0.256637	TRUE>FALSE	Wilcox (wil)	Bacteria	Firmicutes_A	Clostridia	Oscillospirales	Oscillospiraceae	Limivicinus	Limivicinus sp900547315	FALSE
Cluster13568	0.004512	0.014213	-0.31557	FALSE>TRUE	Wilcox (wil)	NA	NA	NA	NA	NA	NA	NA	0.182401	0.428064	-0.17046	FALSE>TRUE	Wilcox (wil)	NA	NA	NA	NA	NA	NA	NA	FALSE
Cluster13569	0.001503	0.00567	-0.41914	FALSE>TRUE	Wilcox (wil)	Bacteria	Firmicutes	Bacilli	RF39	UBA660	UBA3789	UBA3789 sp900543055	0.885183	0.957893	-0.01453	FALSE>TRUE	Wilcox (wil)	Bacteria	Firmicutes	Bacilli	RF39	UBA660	UBA3789	UBA3789 sp900543055	FALSE
Cluster13584	#N/A	#N/A	0	#N/A	Wilcox (wil)	NA	NA	NA	NA	NA	NA	NA	#N/A	#N/A	0	#N/A	Wilcox (wil)	NA	NA	NA	NA	NA	NA	NA	FALSE
Cluster136	0.145802	0.236963	-0.56212	FALSE>TRUE	Wilcox (wil)	Bacteria	Firmicutes_A	Clostridia	Lachnospirales	Lachnospiraceae	Lachnospira	Lachnospira sp000436535	0.486827	0.749197	-0.09539	FALSE>TRUE	Wilcox (wil)	Bacteria	Firmicutes_A	Clostridia	Lachnospirales	Lachnospiraceae	Lachnospira	Lachnospira sp000436535	FALSE
Cluster1360	0.153352	0.245788	-0.04807	FALSE>TRUE	Wilcox (wil)	NA	NA	NA	NA	NA	NA	NA	0.478219	0.741858	-0.03227	FALSE>TRUE	Wilcox (wil)	NA	NA	NA	NA	NA	NA	NA	FALSE
Cluster13600	3.11e-07	1.32e-05	0.392502	TRUE>FALSE	Wilcox (wil)	Bacteria	Firmicutes_A	Clostridia	Lachnospirales	Lachnospiraceae	Mediterraneibacter	Mediterraneibacter faecis	0.010625	0.069202	-0.05161	FALSE>TRUE	Wilcox (wil)	Bacteria	Firmicutes_A	Clostridia	Lachnospirales	Lachnospiraceae	Mediterraneibacter	Mediterraneibacter faecis	FALSE
Cluster13609	0.110249	0.190579	-0.03286	FALSE>TRUE	Wilcox (wil)	Bacteria	Actinobacteriota	Coriobacteriia	Coriobacteriales	Coriobacteriaceae	Collinsella		0.144526	0.376808	0.088924	TRUE>FALSE	Wilcox (wil)	Bacteria	Actinobacteriota	Coriobacteriia	Coriobacteriales	Coriobacteriaceae	Collinsella		FALSE
Cluster13624	0.00303	0.01025	-0.38562	FALSE>TRUE	Wilcox (wil)	NA	NA	NA	NA	NA	NA	NA	0.917851	0.96971	-0.01467	FALSE>TRUE	Wilcox (wil)	NA	NA	NA	NA	NA	NA	NA	FALSE
Cluster13627	8.76e-05	0.000638	-0.74391	FALSE>TRUE	Wilcox (wil)	NA	NA	NA	NA	NA	NA	NA	0.040205	0.170114	-0.04369	FALSE>TRUE	Wilcox (wil)	NA	NA	NA	NA	NA	NA	NA	FALSE
Cluster13629	0.000168	0.001065	0.131032	TRUE>FALSE	Wilcox (wil)	Bacteria	Firmicutes_A	Clostridia	Oscillospirales	Ruminococcaceae	Faecalibacterium	Faecalibacterium prausnitzii_C	0.05263	0.199832	0.127917	TRUE>FALSE	Wilcox (wil)	Bacteria	Firmicutes_A	Clostridia	Oscillospirales	Ruminococcaceae	Faecalibacterium	Faecalibacterium prausnitzii_C	FALSE
Cluster13640	#N/A	#N/A	0	#N/A	Wilcox (wil)	Bacteria	Actinobacteriota	Coriobacteriia	Coriobacteriales	Coriobacteriaceae	Collinsella		#N/A	#N/A	0	#N/A	Wilcox (wil)	Bacteria	Actinobacteriota	Coriobacteriia	Coriobacteriales	Coriobacteriaceae	Collinsella		FALSE
Cluster1366	0.228185	0.331507	-0.17561	FALSE>TRUE	Wilcox (wil)	Bacteria	Bacteroidota	Bacteroidia	Bacteroidales	UBA932	Cryptobacteroides	Cryptobacteroides sp000432515	0.433453	0.700534	0.291096	TRUE>FALSE	Wilcox (wil)	Bacteria	Bacteroidota	Bacteroidia	Bacteroidales	UBA932	Cryptobacteroides	Cryptobacteroides sp000432515	FALSE
Cluster13662	#N/A	#N/A	0	#N/A	Wilcox (wil)	NA	NA	NA	NA	NA	NA	NA	#N/A	#N/A	0	#N/A	Wilcox (wil)	NA	NA	NA	NA	NA	NA	NA	FALSE
Cluster13667	#N/A	#N/A	0	#N/A	Wilcox (wil)	NA	NA	NA	NA	NA	NA	NA	#N/A	#N/A	0	#N/A	Wilcox (wil)	NA	NA	NA	NA	NA	NA	NA	FALSE
Cluster13669	#N/A	#N/A	0	#N/A	Wilcox (wil)	Bacteria	Firmicutes_C	Negativicutes	Veillonellales	Dialisteraceae	Dialister	Dialister invisus	#N/A	#N/A	0	#N/A	Wilcox (wil)	Bacteria	Firmicutes_C	Negativicutes	Veillonellales	Dialisteraceae	Dialister	Dialister invisus	FALSE
Cluster13673	#N/A	#N/A	0	#N/A	Wilcox (wil)	Bacteria	Firmicutes_A	Clostridia	Oscillospirales	Ruminococcaceae	Faecalibacterium	Faecalibacterium prausnitzii_C	#N/A	#N/A	0	#N/A	Wilcox (wil)	Bacteria	Firmicutes_A	Clostridia	Oscillospirales	Ruminococcaceae	Faecalibacterium	Faecalibacterium prausnitzii_C	FALSE
Cluster13688	#N/A	#N/A	0	#N/A	Wilcox (wil)	Bacteria	Firmicutes_A	Clostridia	Oscillospirales	Ruminococcaceae	Gemmiger	Gemmiger qucibialis	#N/A	#N/A	0	#N/A	Wilcox (wil)	Bacteria	Firmicutes_A	Clostridia	Oscillospirales	Ruminococcaceae	Gemmiger	Gemmiger qucibialis	FALSE
Cluster13695	#N/A	#N/A	0	#N/A	Wilcox (wil)	Bacteria	Firmicutes_A	Clostridia	UBA1381	UBA1381	CAG-41	CAG-41 sp900066215	#N/A	#N/A	0	#N/A	Wilcox (wil)	Bacteria	Firmicutes_A	Clostridia	UBA1381	UBA1381	CAG-41	CAG-41 sp900066215	FALSE
Cluster13706	0.167961	0.26409	0.806497	TRUE>FALSE	Wilcox (wil)	Bacteria	Actinobacteriota	Coriobacteriia	Coriobacteriales	Coriobacteriaceae	Collinsella		0.03448	0.155338	0.135029	TRUE>FALSE	Wilcox (wil)	Bacteria	Actinobacteriota	Coriobacteriia	Coriobacteriales	Coriobacteriaceae	Collinsella		FALSE
Cluster13712	6.56e-07	2.38e-05	0.340819	TRUE>FALSE	Wilcox (wil)	Bacteria	Firmicutes_A	Clostridia	Lachnospirales	Lachnospiraceae	Dorea	Dorea formicigenerans	0.5867	0.811026	-0.13358	FALSE>TRUE	Wilcox (wil)	Bacteria	Firmicutes_A	Clostridia	Lachnospirales	Lachnospiraceae	Dorea	Dorea formicigenerans	FALSE
Cluster13722	0.013006	0.034531	-0.08876	FALSE>TRUE	Wilcox (wil)	NA	NA	NA	NA	NA	NA	NA	0.389131	0.656989	-0.9413	FALSE>TRUE	Wilcox (wil)	NA	NA	NA	NA	NA	NA	NA	FALSE
Cluster13741	0.117893	0.200603	-0.13655	FALSE>TRUE	Wilcox (wil)	Bacteria	Actinobacteriota	Coriobacteriia	Coriobacteriales	Coriobacteriaceae	Collinsella	Collinsella sp018380015	0.092066	0.284433	0.130495	TRUE>FALSE	Wilcox (wil)	Bacteria	Actinobacteriota	Coriobacteriia	Coriobacteriales	Coriobacteriaceae	Collinsella	Collinsella sp018380015	FALSE
Cluster13750	#N/A	#N/A	0	#N/A	Wilcox (wil)	NA	NA	NA	NA	NA	NA	NA	#N/A	#N/A	0	#N/A	Wilcox (wil)	NA	NA	NA	NA	NA	NA	NA	FALSE
Cluster13752	0.64794	0.731667	0.08746	TRUE>FALSE	Wilcox (wil)	NA	NA	NA	NA	NA	NA	NA	0.862415	0.949804	-0.06707	FALSE>TRUE	Wilcox (wil)	NA	NA	NA	NA	NA	NA	NA	FALSE
Cluster13761	0.015468	0.039616	0.774376	TRUE>FALSE	Wilcox (wil)	Bacteria	Firmicutes_A	Clostridia	Oscillospirales	Ruminococcaceae	Ruminococcus_D	Ruminococcus_D bicirculans	0.304228	0.579465	-0.45067	FALSE>TRUE	Wilcox (wil)	Bacteria	Firmicutes_A	Clostridia	Oscillospirales	Ruminococcaceae	Ruminococcus_D	Ruminococcus_D bicirculans	FALSE
Cluster13763	#N/A	#N/A	0	#N/A	Wilcox (wil)	NA	NA	NA	NA	NA	NA	NA	#N/A	#N/A	0	#N/A	Wilcox (wil)	NA	NA	NA	NA	NA	NA	NA	FALSE
Cluster13765	0.496904	0.601333	1.34751	TRUE>FALSE	Wilcox (wil)	NA	NA	NA	NA	NA	NA	NA	0.100703	0.302979	-0.0279	FALSE>TRUE	Wilcox (wil)	NA	NA	NA	NA	NA	NA	NA	FALSE
Cluster13771	#N/A	#N/A	0	#N/A	Wilcox (wil)	Bacteria	Firmicutes_A	Clostridia	Oscillospirales	Ruminococcaceae	Faecalibacterium	Faecalibacterium prausnitzii	#N/A	#N/A	0	#N/A	Wilcox (wil)	Bacteria	Firmicutes_A	Clostridia	Oscillospirales	Ruminococcaceae	Faecalibacterium	Faecalibacterium prausnitzii	FALSE
Cluster138	0.860319	0.895865	-0.55987	FALSE>TRUE	Wilcox (wil)	Bacteria	Actinobacteriota	Actinomycetia	Actinomycetales	Bifidobacteriaceae	Bifidobacterium	Bifidobacterium longum	0.777965	0.923469	-0.25008	FALSE>TRUE	Wilcox (wil)	Bacteria	Actinobacteriota	Actinomycetia	Actinomycetales	Bifidobacteriaceae	Bifidobacterium	Bifidobacterium longum	FALSE
Cluster13808	#N/A	#N/A	0	#N/A	Wilcox (wil)	Bacteria	Firmicutes_C	Negativicutes	Veillonellales	Dialisteraceae	Dialister	Dialister invisus	#N/A	#N/A	0	#N/A	Wilcox (wil)	Bacteria	Firmicutes_C	Negativicutes	Veillonellales	Dialisteraceae	Dialister	Dialister invisus	FALSE
Cluster1382	0.000205	0.001232	-0.10853	FALSE>TRUE	Wilcox (wil)	Bacteria	Firmicutes	Bacilli	RF39	UBA660	Faecimonas	Faecimonas intestinavium	0.664725	0.861369	-0.80565	FALSE>TRUE	Wilcox (wil)	Bacteria	Firmicutes	Bacilli	RF39	UBA660	Faecimonas	Faecimonas intestinavium	FALSE
Cluster138203	#N/A	#N/A	0	#N/A	Wilcox (wil)	NA	NA	NA	NA	NA	NA	NA	#N/A	#N/A	0	#N/A	Wilcox (wil)	NA	NA	NA	NA	NA	NA	NA	FALSE
Cluster13836	2.81e-06	6.18e-05	0.541161	TRUE>FALSE	Wilcox (wil)	Bacteria	Firmicutes_A	Clostridia	Oscillospirales	Ruminococcaceae	Faecalibacterium	Faecalibacterium prausnitzii_C	0.000158	0.004826	1.017	TRUE>FALSE	Wilcox (wil)	Bacteria	Firmicutes_A	Clostridia	Oscillospirales	Ruminococcaceae	Faecalibacterium	Faecalibacterium prausnitzii_C	TRUE
Cluster13841	#N/A	#N/A	0	#N/A	Wilcox (wil)	NA	NA	NA	NA	NA	NA	NA	#N/A	#N/A	0	#N/A	Wilcox (wil)	NA	NA	NA	NA	NA	NA	NA	FALSE
Cluster13853	0.064169	0.124403	-0.31131	FALSE>TRUE	Wilcox (wil)	NA	NA	NA	NA	NA	NA	NA	0.046072	0.18546	-1.05024	FALSE>TRUE	Wilcox (wil)	NA	NA	NA	NA	NA	NA	NA	FALSE
Cluster1386	8.31e-06	0.000117	0.132555	TRUE>FALSE	Wilcox (wil)	Bacteria	Firmicutes_A	Clostridia	Lachnospirales	Lachnospiraceae	Eisenbergiella	Eisenbergiella sp900066775	0.000143	0.004618	0.479364	TRUE>FALSE	Wilcox (wil)	Bacteria	Firmicutes_A	Clostridia	Lachnospirales	Lachnospiraceae	Eisenbergiella	Eisenbergiella sp900066775	TRUE
Cluster13873	0.35297	0.467847	0.279987	TRUE>FALSE	Wilcox (wil)	NA	NA	NA	NA	NA	NA	NA	0.452892	0.71533	0.004835	TRUE>FALSE	Wilcox (wil)	NA	NA	NA	NA	NA	NA	NA	FALSE
Cluster13878	#N/A	#N/A	0	#N/A	Wilcox (wil)	Bacteria	Firmicutes_A	Clostridia	Lachnospirales	Lachnospiraceae	Agathobacter	Agathobacter rectalis	#N/A	#N/A	0	#N/A	Wilcox (wil)	Bacteria	Firmicutes_A	Clostridia	Lachnospirales	Lachnospiraceae	Agathobacter	Agathobacter rectalis	FALSE
Cluster13888	0.017896	0.044713	-0.66212	FALSE>TRUE	Wilcox (wil)	NA	NA	NA	NA	NA	NA	NA	0.664725	0.861369	-0.02647	FALSE>TRUE	Wilcox (wil)	NA	NA	NA	NA	NA	NA	NA	FALSE
Cluster13898	#N/A	#N/A	0	#N/A	Wilcox (wil)	Bacteria	Firmicutes	Bacilli	Lactobacillales	Streptococcaceae	Streptococcus	Streptococcus sp001556435	#N/A	#N/A	0	#N/A	Wilcox (wil)	Bacteria	Firmicutes	Bacilli	Lactobacillales	Streptococcaceae	Streptococcus	Streptococcus sp001556435	FALSE
Cluster13902	0.035687	0.077964	-0.09552	FALSE>TRUE	Wilcox (wil)	NA	NA	NA	NA	NA	NA	NA	0.736101	0.896414	-1.55991	FALSE>TRUE	Wilcox (wil)	NA	NA	NA	NA	NA	NA	NA	FALSE
Cluster13924	0.010354	0.028355	-0.26931	FALSE>TRUE	Wilcox (wil)	NA	NA	NA	NA	NA	NA	NA	0.615471	0.832922	0.002336	TRUE>FALSE	Wilcox (wil)	NA	NA	NA	NA	NA	NA	NA	FALSE
Cluster13928	1.39e-05	0.000164	0.459835	TRUE>FALSE	Wilcox (wil)	Bacteria	Firmicutes_A	Clostridia	Lachnospirales	Lachnospiraceae	Agathobacter	Agathobacter rectalis	0.994514	1	-0.16435	FALSE>TRUE	Wilcox (wil)	Bacteria	Firmicutes_A	Clostridia	Lachnospirales	Lachnospiraceae	Agathobacter	Agathobacter rectalis	FALSE
Cluster13943	0.018331	0.045605	-0.20981	FALSE>TRUE	Wilcox (wil)	NA	NA	NA	NA	NA	NA	NA	0.756945	0.911585	-0.00267	FALSE>TRUE	Wilcox (wil)	NA	NA	NA	NA	NA	NA	NA	FALSE
Cluster1395	0.021395	0.051818	-0.08727	FALSE>TRUE	Wilcox (wil)	Bacteria	Firmicutes_A	Clostridia	Oscillospirales	Ruminococcaceae	Faecalibacterium	Faecalibacterium prausnitzii	0.008238	0.058415	0.093908	TRUE>FALSE	Wilcox (wil)	Bacteria	Firmicutes_A	Clostridia	Oscillospirales	Ruminococcaceae	Faecalibacterium	Faecalibacterium prausnitzii	FALSE
Cluster13952	0.729904	0.803356	-0.28681	FALSE>TRUE	Wilcox (wil)	Bacteria	Actinobacteriota	Coriobacteriia	Coriobacteriales	Coriobacteriaceae	Collinsella	Collinsella sp900540945	0.155269	0.391972	-0.07853	FALSE>TRUE	Wilcox (wil)	Bacteria	Actinobacteriota	Coriobacteriia	Coriobacteriales	Coriobacteriaceae	Collinsella	Collinsella sp900540945	FALSE
Cluster13960	0.013006	0.034531	-0.20203	FALSE>TRUE	Wilcox (wil)	NA	NA	NA	NA	NA	NA	NA	0.221739	0.473133	-0.00273	FALSE>TRUE	Wilcox (wil)	NA	NA	NA	NA	NA	NA	NA	FALSE
Cluster13983	0.609966	0.69923	-0.10541	FALSE>TRUE	Wilcox (wil)	NA	NA	NA	NA	NA	NA	NA	0.972346	0.993717	-0.00926	FALSE>TRUE	Wilcox (wil)	NA	NA	NA	NA	NA	NA	NA	FALSE
Cluster14	0.000704	0.003124	0.184966	TRUE>FALSE	Wilcox (wil)	Bacteria	Firmicutes_A	Clostridia	Lachnospirales	Lachnospiraceae	Enterocloster	Enterocloster sp000431375	0.003325	0.032484	-0.19124	FALSE>TRUE	Wilcox (wil)	Bacteria	Firmicutes_A	Clostridia	Lachnospirales	Lachnospiraceae	Enterocloster	Enterocloster sp000431375	TRUE
Cluster140	0.035297	0.077307	-0.1952	FALSE>TRUE	Wilcox (wil)	Bacteria	Firmicutes_A	Clostridia	Lachnospirales	Lachnospiraceae	Roseburia	Roseburia intestinalis	0.567866	0.800258	-1.27075	FALSE>TRUE	Wilcox (wil)	Bacteria	Firmicutes_A	Clostridia	Lachnospirales	Lachnospiraceae	Roseburia	Roseburia intestinalis	FALSE
Cluster1401	0.008864	0.025106	1.7354	TRUE>FALSE	Wilcox (wil)	Bacteria	Firmicutes	Bacilli	RF39	UBA660	CAG-417	CAG-417 sp000432835	0.029252	0.138231	0.350836	TRUE>FALSE	Wilcox (wil)	Bacteria	Firmicutes	Bacilli	RF39	UBA660	CAG-417	CAG-417 sp000432835	FALSE
Cluster14036	#N/A	#N/A	0	#N/A	Wilcox (wil)	Bacteria	Firmicutes_A	Clostridia	Oscillospirales	Ruminococcaceae	Faecalibacterium	Faecalibacterium prausnitzii_C	#N/A	#N/A	0	#N/A	Wilcox (wil)	Bacteria	Firmicutes_A	Clostridia	Oscillospirales	Ruminococcaceae	Faecalibacterium	Faecalibacterium prausnitzii_C	FALSE
Cluster14037	#N/A	#N/A	0	#N/A	Wilcox (wil)	Bacteria	Firmicutes_A	Clostridia	Oscillospirales	Ruminococcaceae	Faecalibacterium	Faecalibacterium prausnitzii	#N/A	#N/A	0	#N/A	Wilcox (wil)	Bacteria	Firmicutes_A	Clostridia	Oscillospirales	Ruminococcaceae	Faecalibacterium	Faecalibacterium prausnitzii	FALSE
Cluster1404	0.012062	0.03237	-0.74862	FALSE>TRUE	Wilcox (wil)	Bacteria	Firmicutes_C	Negativicutes	Veillonellales	Megasphaeraceae	Megasphaera	Megasphaera sp002319965	0.723687	0.891927	0.000172	TRUE>FALSE	Wilcox (wil)	Bacteria	Firmicutes_C	Negativicutes	Veillonellales	Megasphaeraceae	Megasphaera	Megasphaera sp002319965	FALSE
Cluster14050	#N/A	#N/A	0	#N/A	Wilcox (wil)	Bacteria	Firmicutes_A	Clostridia	Lachnospirales	Lachnospiraceae	Agathobacter	Agathobacter rectalis	#N/A	#N/A	0	#N/A	Wilcox (wil)	Bacteria	Firmicutes_A	Clostridia	Lachnospirales	Lachnospiraceae	Agathobacter	Agathobacter rectalis	FALSE
Cluster14055	0.047183	0.096418	1.39735	TRUE>FALSE	Wilcox (wil)	NA	NA	NA	NA	NA	NA	NA	0.577247	0.805644	-0.06298	FALSE>TRUE	Wilcox (wil)	NA	NA	NA	NA	NA	NA	NA	FALSE
Cluster14084	0.060418	0.118318	0.402245	TRUE>FALSE	Wilcox (wil)	Bacteria	Firmicutes_A	Clostridia	Oscillospirales	Ruminococcaceae	Ruminococcus_D	Ruminococcus_D bicirculans	0.109752	0.319698	-0.14257	FALSE>TRUE	Wilcox (wil)	Bacteria	Firmicutes_A	Clostridia	Oscillospirales	Ruminococcaceae	Ruminococcus_D	Ruminococcus_D bicirculans	FALSE
Cluster14109	#N/A	#N/A	0	#N/A	Wilcox (wil)	NA	NA	NA	NA	NA	NA	NA	#N/A	#N/A	0	#N/A	Wilcox (wil)	NA	NA	NA	NA	NA	NA	NA	FALSE
Cluster141102	#N/A	#N/A	0	#N/A	Wilcox (wil)	NA	NA	NA	NA	NA	NA	NA	#N/A	#N/A	0	#N/A	Wilcox (wil)	NA	NA	NA	NA	NA	NA	NA	FALSE
Cluster14119	0.085914	0.156937	-0.2581	FALSE>TRUE	Wilcox (wil)	NA	NA	NA	NA	NA	NA	NA	0.513139	0.766623	-0.01169	FALSE>TRUE	Wilcox (wil)	NA	NA	NA	NA	NA	NA	NA	FALSE
Cluster1412	0.000181	0.001111	0.221822	TRUE>FALSE	Wilcox (wil)	Bacteria	Firmicutes_A	Clostridia	Oscillospirales	Oscillospiraceae	ER4	ER4 sp000765235	0.005204	0.045107	-0.34927	FALSE>TRUE	Wilcox (wil)	Bacteria	Firmicutes_A	Clostridia	Oscillospirales	Oscillospiraceae	ER4	ER4 sp000765235	TRUE
Cluster1413	0.001598	0.00595	1.07999	TRUE>FALSE	Wilcox (wil)	Bacteria	Firmicutes_A	Clostridia	Christensenellales	CAG-74	UBA11524	UBA11524 sp000437595	0.000176	0.005047	1.01708	TRUE>FALSE	Wilcox (wil)	Bacteria	Firmicutes_A	Clostridia	Christensenellales	CAG-74	UBA11524	UBA11524 sp000437595	TRUE
Cluster14133	5.18e-05	0.000427	0.338326	TRUE>FALSE	Wilcox (wil)	Bacteria	Firmicutes_A	Clostridia	Oscillospirales	Ruminococcaceae	Faecalibacterium	Faecalibacterium prausnitzii	0.006169	0.050133	0.34033	TRUE>FALSE	Wilcox (wil)	Bacteria	Firmicutes_A	Clostridia	Oscillospirales	Ruminococcaceae	Faecalibacterium	Faecalibacterium prausnitzii	FALSE
Cluster14136	0.029208	0.066657	-0.10353	FALSE>TRUE	Wilcox (wil)	NA	NA	NA	NA	NA	NA	NA	0.478219	0.741858	-0.58354	FALSE>TRUE	Wilcox (wil)	NA	NA	NA	NA	NA	NA	NA	FALSE
Cluster14141	0.104411	0.182862	-0.19573	FALSE>TRUE	Wilcox (wil)	Bacteria	Actinobacteriota	Coriobacteriia	Coriobacteriales	Coriobacteriaceae	Collinsella	Collinsella aerofaciens_G	0.026214	0.12914	0.13051	TRUE>FALSE	Wilcox (wil)	Bacteria	Actinobacteriota	Coriobacteriia	Coriobacteriales	Coriobacteriaceae	Collinsella	Collinsella aerofaciens_G	FALSE
Cluster1415	0.017052	0.043226	-0.19537	FALSE>TRUE	Wilcox (wil)	Bacteria	Firmicutes_A	Clostridia	Oscillospirales	Acutalibacteraceae	Scybalenecus	Scybalenecus sp900540085	0.705194	0.878461	-0.18378	FALSE>TRUE	Wilcox (wil)	Bacteria	Firmicutes_A	Clostridia	Oscillospirales	Acutalibacteraceae	Scybalenecus	Scybalenecus sp900540085	FALSE
Cluster142	0.63201	0.718343	0.158523	TRUE>FALSE	Wilcox (wil)	Bacteria	Firmicutes_A	Clostridia	Oscillospirales	Oscillospiraceae	CAG-83	CAG-83 sp900549395	0.13332	0.361126	0.053282	TRUE>FALSE	Wilcox (wil)	Bacteria	Firmicutes_A	Clostridia	Oscillospirales	Oscillospiraceae	CAG-83	CAG-83 sp900549395	FALSE
Cluster14220	0.416209	0.525626	1.19287	TRUE>FALSE	Wilcox (wil)	Bacteria	Bacteroidota	Bacteroidia	Bacteroidales	Bacteroidaceae	Bacteroides	Bacteroides uniformis	0.950655	0.981122	-0.63303	FALSE>TRUE	Wilcox (wil)	Bacteria	Bacteroidota	Bacteroidia	Bacteroidales	Bacteroidaceae	Bacteroides	Bacteroides uniformis	FALSE
Cluster14229	0.015659	0.040045	-0.12751	FALSE>TRUE	Wilcox (wil)	Bacteria	Firmicutes_A	Clostridia	Lachnospirales	Lachnospiraceae	Faecalimonas		0.928773	0.975913	-1.39754	FALSE>TRUE	Wilcox (wil)	Bacteria	Firmicutes_A	Clostridia	Lachnospirales	Lachnospiraceae	Faecalimonas		FALSE
Cluster14246	1.48e-06	3.79e-05	0.511778	TRUE>FALSE	Wilcox (wil)	Bacteria	Firmicutes_A	Clostridia	Oscillospirales	Acutalibacteraceae	UBA1417	UBA1417 sp003531055	0.010625	0.069202	0.037479	TRUE>FALSE	Wilcox (wil)	Bacteria	Firmicutes_A	Clostridia	Oscillospirales	Acutalibacteraceae	UBA1417	UBA1417 sp003531055	FALSE
Cluster14248	0.008981	0.025394	0.961133	TRUE>FALSE	Wilcox (wil)	Bacteria	Firmicutes	Bacilli	Erysipelotrichales	Erysipelotrichaceae	Faecalitalea		0.831188	0.944112	-0.00718	FALSE>TRUE	Wilcox (wil)	Bacteria	Firmicutes	Bacilli	Erysipelotrichales	Erysipelotrichaceae	Faecalitalea		FALSE
Cluster14253	#N/A	#N/A	0	#N/A	Wilcox (wil)	Bacteria	Firmicutes_A	Clostridia	Oscillospirales	Ruminococcaceae	Gemmiger	Gemmiger formicilis	#N/A	#N/A	0	#N/A	Wilcox (wil)	Bacteria	Firmicutes_A	Clostridia	Oscillospirales	Ruminococcaceae	Gemmiger	Gemmiger formicilis	FALSE
Cluster14256	#N/A	#N/A	0	#N/A	Wilcox (wil)	Bacteria	Firmicutes_A	Clostridia	Lachnospirales	Lachnospiraceae	Agathobacter	Agathobacter rectalis	#N/A	#N/A	0	#N/A	Wilcox (wil)	Bacteria	Firmicutes_A	Clostridia	Lachnospirales	Lachnospiraceae	Agathobacter	Agathobacter rectalis	FALSE
Cluster14263	0.041986	0.088502	-0.07324	FALSE>TRUE	Wilcox (wil)	NA	NA	NA	NA	NA	NA	NA	0.444618	0.708699	-1.35637	FALSE>TRUE	Wilcox (wil)	NA	NA	NA	NA	NA	NA	NA	FALSE
Cluster14264	0.155934	0.249236	-0.31187	FALSE>TRUE	Wilcox (wil)	Bacteria	Actinobacteriota	Coriobacteriia	Coriobacteriales	Coriobacteriaceae	Collinsella		0.167761	0.407729	0.073232	TRUE>FALSE	Wilcox (wil)	Bacteria	Actinobacteriota	Coriobacteriia	Coriobacteriales	Coriobacteriaceae	Collinsella		FALSE
Cluster14265	0.05457	0.108207	0.065636	TRUE>FALSE	Wilcox (wil)	Bacteria	Firmicutes_A	Clostridia	Lachnospirales	Lachnospiraceae	Oliverpabstia	Oliverpabstia intestinalis	0.021747	0.113226	-0.06891	FALSE>TRUE	Wilcox (wil)	Bacteria	Firmicutes_A	Clostridia	Lachnospirales	Lachnospiraceae	Oliverpabstia	Oliverpabstia intestinalis	FALSE
Cluster143	0.203419	0.303906	-0.1372	FALSE>TRUE	Wilcox (wil)	Bacteria	Firmicutes_A	Clostridia	Oscillospirales	Oscillospiraceae	Dysosmobacter	Dysosmobacter welbionis	0.736101	0.896414	-0.14644	FALSE>TRUE	Wilcox (wil)	Bacteria	Firmicutes_A	Clostridia	Oscillospirales	Oscillospiraceae	Dysosmobacter	Dysosmobacter welbionis	FALSE
Cluster1430	0.258766	0.366444	-0.17425	FALSE>TRUE	Wilcox (wil)	Bacteria	Campylobacterota	Campylobacteria	Campylobacterales	Campylobacteraceae	Campylobacter_B		0.820474	0.93807	-0.00575	FALSE>TRUE	Wilcox (wil)	Bacteria	Campylobacterota	Campylobacteria	Campylobacterales	Campylobacteraceae	Campylobacter_B		FALSE
Cluster14324	0.004266	0.013586	-1.89792	FALSE>TRUE	Wilcox (wil)	NA	NA	NA	NA	NA	NA	NA	0.072426	0.245036	-0.06785	FALSE>TRUE	Wilcox (wil)	NA	NA	NA	NA	NA	NA	NA	FALSE
Cluster14367	0.027915	0.064211	-0.09449	FALSE>TRUE	Wilcox (wil)	NA	NA	NA	NA	NA	NA	NA	0.266704	0.534945	-0.60535	FALSE>TRUE	Wilcox (wil)	NA	NA	NA	NA	NA	NA	NA	FALSE
Cluster1437	0.000499	0.002376	-0.30175	FALSE>TRUE	Wilcox (wil)	Bacteria	Firmicutes_A	Clostridia	Peptostreptococcales	Peptostreptococcaceae	Peptacetobacter	Peptacetobacter hiranonis	0.799146	0.932069	-0.00948	FALSE>TRUE	Wilcox (wil)	Bacteria	Firmicutes_A	Clostridia	Peptostreptococcales	Peptostreptococcaceae	Peptacetobacter	Peptacetobacter hiranonis	FALSE
Cluster14379	0.391133	0.50272	-2.17275	FALSE>TRUE	Wilcox (wil)	NA	NA	NA	NA	NA	NA	NA	0.983543	0.994986	1.18293	TRUE>FALSE	Wilcox (wil)	NA	NA	NA	NA	NA	NA	NA	FALSE
Cluster1441	0.019694	0.048372	-0.40696	FALSE>TRUE	Wilcox (wil)	Bacteria	Firmicutes_A	Clostridia	Lachnospirales	Lachnospiraceae	Faecalimonas	Faecalimonas sp000209385	0.389131	0.656989	-0.00659	FALSE>TRUE	Wilcox (wil)	Bacteria	Firmicutes_A	Clostridia	Lachnospirales	Lachnospiraceae	Faecalimonas	Faecalimonas sp000209385	FALSE
Cluster14429	0.001503	0.00567	-0.82482	FALSE>TRUE	Wilcox (wil)	Bacteria	Firmicutes_A	Clostridia	TANB77	CAG-508	Merdicola	Merdicola sp900553015	0.396794	0.663485	0.126804	TRUE>FALSE	Wilcox (wil)	Bacteria	Firmicutes_A	Clostridia	TANB77	CAG-508	Merdicola	Merdicola sp900553015	FALSE
Cluster14431	0.035687	0.077964	-0.25027	FALSE>TRUE	Wilcox (wil)	NA	NA	NA	NA	NA	NA	NA	0.972574	0.993717	0.024153	TRUE>FALSE	Wilcox (wil)	NA	NA	NA	NA	NA	NA	NA	FALSE
Cluster1445	8.05e-08	4.52e-06	0.797621	TRUE>FALSE	Wilcox (wil)	Bacteria	Firmicutes_A	Clostridia	Oscillospirales	Acutalibacteraceae	UBA1417	UBA1417 sp003531055	0.001751	0.020578	0.019097	TRUE>FALSE	Wilcox (wil)	Bacteria	Firmicutes_A	Clostridia	Oscillospirales	Acutalibacteraceae	UBA1417	UBA1417 sp003531055	TRUE
Cluster14483	#N/A	#N/A	0	#N/A	Wilcox (wil)	Bacteria	Firmicutes_C	Negativicutes	Veillonellales	Dialisteraceae	Dialister	Dialister invisus	#N/A	#N/A	0	#N/A	Wilcox (wil)	Bacteria	Firmicutes_C	Negativicutes	Veillonellales	Dialisteraceae	Dialister	Dialister invisus	FALSE
Cluster14492	#N/A	#N/A	0	#N/A	Wilcox (wil)	Bacteria	Firmicutes_A	Clostridia	Oscillospirales	Ruminococcaceae	Gemmiger	Gemmiger qucibialis	#N/A	#N/A	0	#N/A	Wilcox (wil)	Bacteria	Firmicutes_A	Clostridia	Oscillospirales	Ruminococcaceae	Gemmiger	Gemmiger qucibialis	FALSE
Cluster1450	0.152073	0.244867	0.332718	TRUE>FALSE	Wilcox (wil)	Bacteria	Firmicutes_A	Clostridia	Christensenellales	CAG-138	SFEL01	SFEL01 sp004557245	0.018767	0.105005	1.1567	TRUE>FALSE	Wilcox (wil)	Bacteria	Firmicutes_A	Clostridia	Christensenellales	CAG-138	SFEL01	SFEL01 sp004557245	FALSE
Cluster1454	0.560996	0.656509	-0.00709	FALSE>TRUE	Wilcox (wil)	Bacteria	Firmicutes_A	Clostridia	Christensenellales	CAG-138	Aphodomorpha	Aphodomorpha sp900540495	0.458266	0.722506	-0.86558	FALSE>TRUE	Wilcox (wil)	Bacteria	Firmicutes_A	Clostridia	Christensenellales	CAG-138	Aphodomorpha	Aphodomorpha sp900540495	FALSE
Cluster14554	0.63201	0.718343	0.866684	TRUE>FALSE	Wilcox (wil)	NA	NA	NA	NA	NA	NA	NA	0.531077	0.776739	-0.05909	FALSE>TRUE	Wilcox (wil)	NA	NA	NA	NA	NA	NA	NA	FALSE
Cluster14563	0.877851	0.907061	-0.31897	FALSE>TRUE	Wilcox (wil)	Bacteria	Bacteroidota	Bacteroidia	Bacteroidales	Bacteroidaceae	Bacteroides	Bacteroides ovatus	0.285055	0.555729	-0.3044	FALSE>TRUE	Wilcox (wil)	Bacteria	Bacteroidota	Bacteroidia	Bacteroidales	Bacteroidaceae	Bacteroides	Bacteroides ovatus	FALSE
Cluster14578	0.209824	0.310539	-0.52054	FALSE>TRUE	Wilcox (wil)	Bacteria	Actinobacteriota	Coriobacteriia	Coriobacteriales	Coriobacteriaceae	Collinsella		0.321547	0.599814	-0.00435	FALSE>TRUE	Wilcox (wil)	Bacteria	Actinobacteriota	Coriobacteriia	Coriobacteriales	Coriobacteriaceae	Collinsella		FALSE
Cluster14587	0.000223	0.001326	0.187647	TRUE>FALSE	Wilcox (wil)	Bacteria	Firmicutes_A	Clostridia	Oscillospirales	Ruminococcaceae	Faecalibacterium	Faecalibacterium prausnitzii_C	0.037514	0.162281	0.351143	TRUE>FALSE	Wilcox (wil)	Bacteria	Firmicutes_A	Clostridia	Oscillospirales	Ruminococcaceae	Faecalibacterium	Faecalibacterium prausnitzii_C	FALSE
Cluster14604	#N/A	#N/A	0	#N/A	Wilcox (wil)	Bacteria	Firmicutes_A	Clostridia	Oscillospirales	Ruminococcaceae	Faecalibacterium	Faecalibacterium prausnitzii_C	#N/A	#N/A	0	#N/A	Wilcox (wil)	Bacteria	Firmicutes_A	Clostridia	Oscillospirales	Ruminococcaceae	Faecalibacterium	Faecalibacterium prausnitzii_C	FALSE
Cluster14627	3.13e-06	6.56e-05	-1.32714	FALSE>TRUE	Wilcox (wil)	Bacteria	Firmicutes	Bacilli	Lactobacillales	Lactobacillaceae	Lactobacillus	Lactobacillus gasseri	0.513139	0.766623	-0.03085	FALSE>TRUE	Wilcox (wil)	Bacteria	Firmicutes	Bacilli	Lactobacillales	Lactobacillaceae	Lactobacillus	Lactobacillus gasseri	FALSE
Cluster14628	3.81e-05	0.000335	-0.23725	FALSE>TRUE	Wilcox (wil)	NA	NA	NA	NA	NA	NA	NA	0.777965	0.923469	-0.0183	FALSE>TRUE	Wilcox (wil)	NA	NA	NA	NA	NA	NA	NA	FALSE
Cluster1463	0.505408	0.608238	-0.01299	FALSE>TRUE	Wilcox (wil)	Bacteria	Firmicutes_A	Clostridia	Lachnospirales	Lachnospiraceae	Blautia_A	Blautia_A sp003471165	0.177867	0.421979	-0.48707	FALSE>TRUE	Wilcox (wil)	Bacteria	Firmicutes_A	Clostridia	Lachnospirales	Lachnospiraceae	Blautia_A	Blautia_A sp003471165	FALSE
Cluster14633	0.01317	0.034859	0.010647	TRUE>FALSE	Wilcox (wil)	NA	NA	NA	NA	NA	NA	NA	0.983543	0.994986	-1.14426	FALSE>TRUE	Wilcox (wil)	NA	NA	NA	NA	NA	NA	NA	FALSE
Cluster1464	0.094365	0.168481	0.551004	TRUE>FALSE	Wilcox (wil)	Bacteria	Firmicutes_A	Clostridia	Lachnospirales	Lachnospiraceae	Butyribacter	Butyribacter intestini	0.788537	0.928412	-0.45577	FALSE>TRUE	Wilcox (wil)	Bacteria	Firmicutes_A	Clostridia	Lachnospirales	Lachnospiraceae	Butyribacter	Butyribacter intestini	FALSE
Cluster14651	#N/A	#N/A	0	#N/A	Wilcox (wil)	Bacteria	Firmicutes_A	Clostridia	Oscillospirales	Ruminococcaceae	Faecalibacterium	Faecalibacterium prausnitzii_C	#N/A	#N/A	0	#N/A	Wilcox (wil)	Bacteria	Firmicutes_A	Clostridia	Oscillospirales	Ruminococcaceae	Faecalibacterium	Faecalibacterium prausnitzii_C	FALSE
Cluster14673	#N/A	#N/A	0	#N/A	Wilcox (wil)	Bacteria	Firmicutes_A	Clostridia	Oscillospirales	Ruminococcaceae	Faecalibacterium	Faecalibacterium prausnitzii	#N/A	#N/A	0	#N/A	Wilcox (wil)	Bacteria	Firmicutes_A	Clostridia	Oscillospirales	Ruminococcaceae	Faecalibacterium	Faecalibacterium prausnitzii	FALSE
Cluster14674	0.430281	0.54104	-0.28367	FALSE>TRUE	Wilcox (wil)	NA	NA	NA	NA	NA	NA	NA	0.818997	0.93807	0.005203	TRUE>FALSE	Wilcox (wil)	NA	NA	NA	NA	NA	NA	NA	FALSE
Cluster14698	0.001349	0.005214	0.258831	TRUE>FALSE	Wilcox (wil)	NA	NA	NA	NA	NA	NA	NA	0.029252	0.138231	0.255752	TRUE>FALSE	Wilcox (wil)	NA	NA	NA	NA	NA	NA	NA	FALSE
Cluster14706	7.13e-05	0.000538	0.170277	TRUE>FALSE	Wilcox (wil)	Bacteria	Firmicutes_A	Clostridia	Oscillospirales	Oscillospiraceae	CAG-103	CAG-103 sp900543625	0.001607	0.019542	0.260287	TRUE>FALSE	Wilcox (wil)	Bacteria	Firmicutes_A	Clostridia	Oscillospirales	Oscillospiraceae	CAG-103	CAG-103 sp900543625	TRUE
Cluster1472	0.29412	0.408527	-0.21856	FALSE>TRUE	Wilcox (wil)	Bacteria	Verrucomicrobiota	Verrucomicrobiae	Verrucomicrobiales	Akkermansiaceae	Akkermansia	Akkermansia sp001580195	0.736101	0.896414	-0.00222	FALSE>TRUE	Wilcox (wil)	Bacteria	Verrucomicrobiota	Verrucomicrobiae	Verrucomicrobiales	Akkermansiaceae	Akkermansia	Akkermansia sp001580195	FALSE
Cluster1474	0.008194	0.02367	-0.24463	FALSE>TRUE	Wilcox (wil)	NA	NA	NA	NA	NA	NA	NA	0.694994	0.875159	0.966115	TRUE>FALSE	Wilcox (wil)	NA	NA	NA	NA	NA	NA	NA	FALSE
Cluster14743	0.021144	0.051354	0.430105	TRUE>FALSE	Wilcox (wil)	Bacteria	Firmicutes_A	Clostridia	Oscillospirales	Ruminococcaceae	Ruminococcus_D	Ruminococcus_D bicirculans	0.260768	0.526685	-0.14335	FALSE>TRUE	Wilcox (wil)	Bacteria	Firmicutes_A	Clostridia	Oscillospirales	Ruminococcaceae	Ruminococcus_D	Ruminococcus_D bicirculans	FALSE
Cluster14763	0.870831	0.903565	-0.02132	FALSE>TRUE	Wilcox (wil)	NA	NA	NA	NA	NA	NA	NA	0.000899	0.013363	0.677052	TRUE>FALSE	Wilcox (wil)	NA	NA	NA	NA	NA	NA	NA	FALSE
Cluster1479	6.38e-05	0.000495	0.623401	TRUE>FALSE	Wilcox (wil)	Bacteria	Bacteroidota	Bacteroidia	Bacteroidales	Rikenellaceae	Alistipes	Alistipes communis	0.128984	0.354731	0.250335	TRUE>FALSE	Wilcox (wil)	Bacteria	Bacteroidota	Bacteroidia	Bacteroidales	Rikenellaceae	Alistipes	Alistipes communis	FALSE
Cluster1480	0.004837	0.015046	-0.17836	FALSE>TRUE	Wilcox (wil)	NA	NA	NA	NA	NA	NA	NA	0.342269	0.616679	-0.21501	FALSE>TRUE	Wilcox (wil)	NA	NA	NA	NA	NA	NA	NA	FALSE
Cluster14807	0.920158	0.940714	-0.05135	FALSE>TRUE	Wilcox (wil)	Bacteria	Firmicutes_A	Clostridia	Oscillospirales	CAG-272	RGIG1993		0.776253	0.923469	0.005024	TRUE>FALSE	Wilcox (wil)	Bacteria	Firmicutes_A	Clostridia	Oscillospirales	CAG-272	RGIG1993		FALSE
Cluster1483	0.001623	0.006016	-0.26374	FALSE>TRUE	Wilcox (wil)	Bacteria	Firmicutes	Bacilli	RFN20	CAG-826	UBA4951	UBA4951 sp900540385	0.694994	0.875159	-0.00681	FALSE>TRUE	Wilcox (wil)	Bacteria	Firmicutes	Bacilli	RFN20	CAG-826	UBA4951	UBA4951 sp900540385	FALSE
Cluster14862	0.124856	0.209782	-0.0634	FALSE>TRUE	Wilcox (wil)	Bacteria	Firmicutes_A	Clostridia	Lachnospirales	Lachnospiraceae	Anaerobutyricum	Anaerobutyricum hallii	0.338012	0.612294	0.081447	TRUE>FALSE	Wilcox (wil)	Bacteria	Firmicutes_A	Clostridia	Lachnospirales	Lachnospiraceae	Anaerobutyricum	Anaerobutyricum hallii	FALSE
Cluster1487	0.05457	0.108207	0.387154	TRUE>FALSE	Wilcox (wil)	Bacteria	Firmicutes_A	Clostridia	TANB77	CAG-508	CAG-269	CAG-269 sp001916055	0.122787	0.345512	0.120596	TRUE>FALSE	Wilcox (wil)	Bacteria	Firmicutes_A	Clostridia	TANB77	CAG-508	CAG-269	CAG-269 sp001916055	FALSE
Cluster14888	#N/A	#N/A	0	#N/A	Wilcox (wil)	Bacteria	Firmicutes_A	Clostridia	Lachnospirales	Lachnospiraceae	Agathobacter	Agathobacter rectalis	#N/A	#N/A	0	#N/A	Wilcox (wil)	Bacteria	Firmicutes_A	Clostridia	Lachnospirales	Lachnospiraceae	Agathobacter	Agathobacter rectalis	FALSE
Cluster14905	0.777265	0.832818	-0.18481	FALSE>TRUE	Wilcox (wil)	NA	NA	NA	NA	NA	NA	NA	0.504288	0.761909	-0.01911	FALSE>TRUE	Wilcox (wil)	NA	NA	NA	NA	NA	NA	NA	FALSE
Cluster1491	0.139731	0.230324	-0.2719	FALSE>TRUE	Wilcox (wil)	Bacteria	Firmicutes_A	Clostridia	Lachnospirales	Lachnospiraceae	Pelethocola	Pelethocola sp900539175	0.705194	0.878461	0.096991	TRUE>FALSE	Wilcox (wil)	Bacteria	Firmicutes_A	Clostridia	Lachnospirales	Lachnospiraceae	Pelethocola	Pelethocola sp900539175	FALSE
Cluster14914	0.013502	0.035631	0.105974	TRUE>FALSE	Wilcox (wil)	Bacteria	Firmicutes_A	Clostridia	TANB77	CAG-508	CAG-492	CAG-492 sp000434015	0.020936	0.110237	0.151434	TRUE>FALSE	Wilcox (wil)	Bacteria	Firmicutes_A	Clostridia	TANB77	CAG-508	CAG-492	CAG-492 sp000434015	FALSE
Cluster14917	#N/A	#N/A	0	#N/A	Wilcox (wil)	NA	NA	NA	NA	NA	NA	NA	#N/A	#N/A	0	#N/A	Wilcox (wil)	NA	NA	NA	NA	NA	NA	NA	FALSE
Cluster1497	0.635182	0.720536	-0.40561	FALSE>TRUE	Wilcox (wil)	Bacteria	Firmicutes_A	Clostridia	Oscillospirales	Ruminococcaceae	Gemmiger	Gemmiger avicola	0.428328	0.69354	-0.58314	FALSE>TRUE	Wilcox (wil)	Bacteria	Firmicutes_A	Clostridia	Oscillospirales	Ruminococcaceae	Gemmiger	Gemmiger avicola	FALSE
Cluster14980	0.000295	0.001639	-0.58702	FALSE>TRUE	Wilcox (wil)	NA	NA	NA	NA	NA	NA	NA	0.417352	0.681479	-0.01518	FALSE>TRUE	Wilcox (wil)	NA	NA	NA	NA	NA	NA	NA	FALSE
Cluster15	0.006712	0.019817	0.762263	TRUE>FALSE	Wilcox (wil)	Bacteria	Firmicutes_A	Clostridia	Lachnospirales	Lachnospiraceae	Mediterraneibacter	Mediterraneibacter lactaris	0.558557	0.796173	-0.15132	FALSE>TRUE	Wilcox (wil)	Bacteria	Firmicutes_A	Clostridia	Lachnospirales	Lachnospiraceae	Mediterraneibacter	Mediterraneibacter lactaris	FALSE
Cluster1500	0.494086	0.598756	0.14598	TRUE>FALSE	Wilcox (wil)	Bacteria	Firmicutes_A	Clostridia	Oscillospirales	Oscillospiraceae	Dysosmobacter	Dysosmobacter sp004553545	0.345042	0.616679	0.057411	TRUE>FALSE	Wilcox (wil)	Bacteria	Firmicutes_A	Clostridia	Oscillospirales	Oscillospiraceae	Dysosmobacter	Dysosmobacter sp004553545	FALSE
Cluster15021	0.494086	0.598756	0.815219	TRUE>FALSE	Wilcox (wil)	Bacteria	Firmicutes_A	Clostridia	Oscillospirales	CAG-272	CAG-724	CAG-724 sp003524145	0.109752	0.319698	0.013138	TRUE>FALSE	Wilcox (wil)	Bacteria	Firmicutes_A	Clostridia	Oscillospirales	CAG-272	CAG-724	CAG-724 sp003524145	FALSE
Cluster15037	0.001673	0.006111	-0.88004	FALSE>TRUE	Wilcox (wil)	NA	NA	NA	NA	NA	NA	NA	0.216518	0.469483	-0.02174	FALSE>TRUE	Wilcox (wil)	NA	NA	NA	NA	NA	NA	NA	FALSE
Cluster15044	#N/A	#N/A	0	#N/A	Wilcox (wil)	NA	NA	NA	NA	NA	NA	NA	#N/A	#N/A	0	#N/A	Wilcox (wil)	NA	NA	NA	NA	NA	NA	NA	FALSE
Cluster15051	0.000124	0.00084	0.379987	TRUE>FALSE	Wilcox (wil)	Bacteria	Firmicutes_A	Clostridia	Oscillospirales	Ruminococcaceae	Faecalibacterium	Faecalibacterium prausnitzii_C	0.000567	0.009672	0.233142	TRUE>FALSE	Wilcox (wil)	Bacteria	Firmicutes_A	Clostridia	Oscillospirales	Ruminococcaceae	Faecalibacterium	Faecalibacterium prausnitzii_C	TRUE
Cluster15055	#N/A	#N/A	0	#N/A	Wilcox (wil)	Bacteria	Firmicutes_C	Negativicutes	Veillonellales	Dialisteraceae	Dialister	Dialister invisus	#N/A	#N/A	0	#N/A	Wilcox (wil)	Bacteria	Firmicutes_C	Negativicutes	Veillonellales	Dialisteraceae	Dialister	Dialister invisus	FALSE
Cluster1506	0.891921	0.918869	-0.05857	FALSE>TRUE	Wilcox (wil)	Bacteria	Firmicutes_A	Clostridia	Lachnospirales	Lachnospiraceae	Bariatricus	Bariatricus comes_A	0.249169	0.510371	-0.06212	FALSE>TRUE	Wilcox (wil)	Bacteria	Firmicutes_A	Clostridia	Lachnospirales	Lachnospiraceae	Bariatricus	Bariatricus comes_A	FALSE
Cluster15067	#N/A	#N/A	0	#N/A	Wilcox (wil)	NA	NA	NA	NA	NA	NA	NA	#N/A	#N/A	0	#N/A	Wilcox (wil)	NA	NA	NA	NA	NA	NA	NA	FALSE
Cluster15079	1.08e-08	9.38e-07	0.670393	TRUE>FALSE	Wilcox (wil)	Bacteria	Firmicutes_A	Clostridia	Oscillospirales	Ruminococcaceae	Gemmiger	Gemmiger formicilis	0.002878	0.029618	0.952183	TRUE>FALSE	Wilcox (wil)	Bacteria	Firmicutes_A	Clostridia	Oscillospirales	Ruminococcaceae	Gemmiger	Gemmiger formicilis	TRUE
Cluster1508	0.176357	0.274807	0.560339	TRUE>FALSE	Wilcox (wil)	Bacteria	Firmicutes_A	Clostridia	Oscillospirales	Ruminococcaceae	Ruthenibacterium	Ruthenibacterium sp018380115	0.173416	0.413109	-0.02742	FALSE>TRUE	Wilcox (wil)	Bacteria	Firmicutes_A	Clostridia	Oscillospirales	Ruminococcaceae	Ruthenibacterium	Ruthenibacterium sp018380115	FALSE
Cluster15080	0.000344	0.001787	-0.93628	FALSE>TRUE	Wilcox (wil)	NA	NA	NA	NA	NA	NA	NA	0.863508	0.949804	-0.01056	FALSE>TRUE	Wilcox (wil)	NA	NA	NA	NA	NA	NA	NA	FALSE
Cluster15113	#N/A	#N/A	0	#N/A	Wilcox (wil)	NA	NA	NA	NA	NA	NA	NA	#N/A	#N/A	0	#N/A	Wilcox (wil)	NA	NA	NA	NA	NA	NA	NA	FALSE
Cluster1513	0.310828	0.425614	0.559113	TRUE>FALSE	Wilcox (wil)	Bacteria	Firmicutes_A	Clostridia	Lachnospirales	Lachnospiraceae	Eubacterium_F	Eubacterium_F sp000433735	0.006337	0.051252	-0.00573	FALSE>TRUE	Wilcox (wil)	Bacteria	Firmicutes_A	Clostridia	Lachnospirales	Lachnospiraceae	Eubacterium_F	Eubacterium_F sp000433735	FALSE
Cluster15133	0.597566	0.687735	-1.10731	FALSE>TRUE	Wilcox (wil)	Bacteria	Actinobacteriota	Coriobacteriia	Coriobacteriales	Coriobacteriaceae	Collinsella	Collinsella sp900549085	0.020151	0.108215	0.054957	TRUE>FALSE	Wilcox (wil)	Bacteria	Actinobacteriota	Coriobacteriia	Coriobacteriales	Coriobacteriaceae	Collinsella	Collinsella sp900549085	FALSE
Cluster15143	0.044758	0.09288	0.251672	TRUE>FALSE	Wilcox (wil)	Bacteria	Cyanobacteria	Vampirovibrionia	Gastranaerophilales	Gastranaerophilaceae	Zag111	Zag111 sp002102825	0.5867	0.811026	-0.0022	FALSE>TRUE	Wilcox (wil)	Bacteria	Cyanobacteria	Vampirovibrionia	Gastranaerophilales	Gastranaerophilaceae	Zag111	Zag111 sp002102825	FALSE
Cluster15151	0.026666	0.061923	0.075546	TRUE>FALSE	Wilcox (wil)	NA	NA	NA	NA	NA	NA	NA	0.084365	0.269689	0.846292	TRUE>FALSE	Wilcox (wil)	NA	NA	NA	NA	NA	NA	NA	FALSE
Cluster15165	1.23e-05	0.00015	-0.29339	FALSE>TRUE	Wilcox (wil)	NA	NA	NA	NA	NA	NA	NA	0.596222	0.819628	-0.01483	FALSE>TRUE	Wilcox (wil)	NA	NA	NA	NA	NA	NA	NA	FALSE
Cluster15167	0.01923	0.047501	0.059037	TRUE>FALSE	Wilcox (wil)	Bacteria	Firmicutes_A	Clostridia	UBA1381	UBA1381	CAG-41	CAG-41 sp900066215	0.017947	0.10133	0.142815	TRUE>FALSE	Wilcox (wil)	Bacteria	Firmicutes_A	Clostridia	UBA1381	UBA1381	CAG-41	CAG-41 sp900066215	FALSE
Cluster15174	0.01923	0.047501	0.105787	TRUE>FALSE	Wilcox (wil)	Bacteria	Firmicutes	Bacilli	RFN20	CAG-449	CAG-449	CAG-449 sp905204225	0.654751	0.858034	-0.0152	FALSE>TRUE	Wilcox (wil)	Bacteria	Firmicutes	Bacilli	RFN20	CAG-449	CAG-449	CAG-449 sp905204225	FALSE
Cluster152	0.411119	0.52147	-0.10258	FALSE>TRUE	Wilcox (wil)	Bacteria	Firmicutes	Bacilli	Erysipelotrichales	Coprobacillaceae	Faecalibacillus	Faecalibacillus faecis	0.324224	0.599814	0.098465	TRUE>FALSE	Wilcox (wil)	Bacteria	Firmicutes	Bacilli	Erysipelotrichales	Coprobacillaceae	Faecalibacillus	Faecalibacillus faecis	FALSE
Cluster15253	#N/A	#N/A	0	#N/A	Wilcox (wil)	Bacteria	Actinobacteriota	Coriobacteriia	Coriobacteriales	Coriobacteriaceae	Collinsella	Collinsella sp900541145	#N/A	#N/A	0	#N/A	Wilcox (wil)	Bacteria	Actinobacteriota	Coriobacteriia	Coriobacteriales	Coriobacteriaceae	Collinsella	Collinsella sp900541145	FALSE
Cluster15262	0.003865	0.012492	0.061854	TRUE>FALSE	Wilcox (wil)	Bacteria	Firmicutes_A	Clostridia	Oscillospirales	Butyricicoccaceae	Agathobaculum	Agathobaculum butyriciproducens	0.841933	0.948265	0.036675	TRUE>FALSE	Wilcox (wil)	Bacteria	Firmicutes_A	Clostridia	Oscillospirales	Butyricicoccaceae	Agathobaculum	Agathobaculum butyriciproducens	FALSE
Cluster1527	0.321582	0.437583	-0.08313	FALSE>TRUE	Wilcox (wil)	Bacteria	Bacteroidota	Bacteroidia	Bacteroidales	Bacteroidaceae	Phocaeicola	Phocaeicola sp000432735	1	1	-0.52138	FALSE>TRUE	Wilcox (wil)	Bacteria	Bacteroidota	Bacteroidia	Bacteroidales	Bacteroidaceae	Phocaeicola	Phocaeicola sp000432735	FALSE
Cluster15287	#N/A	#N/A	0	#N/A	Wilcox (wil)	Bacteria	Firmicutes_A	Clostridia	Oscillospirales	Ruminococcaceae	Ruminococcus_D	Ruminococcus_D bicirculans	#N/A	#N/A	0	#N/A	Wilcox (wil)	Bacteria	Firmicutes_A	Clostridia	Oscillospirales	Ruminococcaceae	Ruminococcus_D	Ruminococcus_D bicirculans	FALSE
Cluster153	2.08e-05	0.000216	-0.84209	FALSE>TRUE	Wilcox (wil)	Bacteria	Firmicutes	Bacilli	Lactobacillales	Lactobacillaceae	Lactobacillus	Lactobacillus paragasseri	0.444618	0.708699	-0.24171	FALSE>TRUE	Wilcox (wil)	Bacteria	Firmicutes	Bacilli	Lactobacillales	Lactobacillaceae	Lactobacillus	Lactobacillus paragasseri	FALSE
Cluster1532	0.315101	0.430786	-0.18764	FALSE>TRUE	Wilcox (wil)	Bacteria	Firmicutes_A	Clostridia	Lachnospirales	Lachnospiraceae	Blautia_A	Blautia_A sp000436615	0.056186	0.209671	0.180666	TRUE>FALSE	Wilcox (wil)	Bacteria	Firmicutes_A	Clostridia	Lachnospirales	Lachnospiraceae	Blautia_A	Blautia_A sp000436615	FALSE
Cluster15323	2.34e-05	0.000236	-0.19253	FALSE>TRUE	Wilcox (wil)	NA	NA	NA	NA	NA	NA	NA	0.047644	0.188303	-0.31347	FALSE>TRUE	Wilcox (wil)	NA	NA	NA	NA	NA	NA	NA	FALSE
Cluster15337	0.055133	0.109074	-0.30453	FALSE>TRUE	Wilcox (wil)	NA	NA	NA	NA	NA	NA	NA	0.736101	0.896414	-0.00664	FALSE>TRUE	Wilcox (wil)	NA	NA	NA	NA	NA	NA	NA	FALSE
Cluster15343	#N/A	#N/A	0	#N/A	Wilcox (wil)	NA	NA	NA	NA	NA	NA	NA	#N/A	#N/A	0	#N/A	Wilcox (wil)	NA	NA	NA	NA	NA	NA	NA	FALSE
Cluster15347	0.06811	0.130589	0.333119	TRUE>FALSE	Wilcox (wil)	Bacteria	Firmicutes_A	Clostridia	Oscillospirales	Ruminococcaceae	Ruminococcus_D	Ruminococcus_D bicirculans	0.345042	0.616679	-0.1021	FALSE>TRUE	Wilcox (wil)	Bacteria	Firmicutes_A	Clostridia	Oscillospirales	Ruminococcaceae	Ruminococcus_D	Ruminococcus_D bicirculans	FALSE
Cluster1536	3.97e-06	7.26e-05	0.621565	TRUE>FALSE	Wilcox (wil)	Bacteria	Firmicutes_A	Clostridia	Lachnospirales	Lachnospiraceae	Blautia_A	Blautia_A massiliensis	0.148415	0.38067	0.499815	TRUE>FALSE	Wilcox (wil)	Bacteria	Firmicutes_A	Clostridia	Lachnospirales	Lachnospiraceae	Blautia_A	Blautia_A massiliensis	FALSE
Cluster15368	#N/A	#N/A	0	#N/A	Wilcox (wil)	NA	NA	NA	NA	NA	NA	NA	#N/A	#N/A	0	#N/A	Wilcox (wil)	NA	NA	NA	NA	NA	NA	NA	FALSE
Cluster15375	0.376537	0.489752	0.469757	TRUE>FALSE	Wilcox (wil)	NA	NA	NA	NA	NA	NA	NA	0.020936	0.110237	0.012245	TRUE>FALSE	Wilcox (wil)	NA	NA	NA	NA	NA	NA	NA	FALSE
Cluster15396	0.000897	0.003784	0.217889	TRUE>FALSE	Wilcox (wil)	Bacteria	Firmicutes_A	Clostridia	Oscillospirales	Ruminococcaceae	Faecalibacterium	Faecalibacterium sp900539945	0.007006	0.054161	0.151535	TRUE>FALSE	Wilcox (wil)	Bacteria	Firmicutes_A	Clostridia	Oscillospirales	Ruminococcaceae	Faecalibacterium	Faecalibacterium sp900539945	FALSE
Cluster154	0.51112	0.612991	-0.27603	FALSE>TRUE	Wilcox (wil)	Bacteria	Firmicutes_A	Clostridia	Lachnospirales	Lachnospiraceae	Ventrimonas	Ventrimonas sp900538475	0.191721	0.436964	-0.32534	FALSE>TRUE	Wilcox (wil)	Bacteria	Firmicutes_A	Clostridia	Lachnospirales	Lachnospiraceae	Ventrimonas	Ventrimonas sp900538475	FALSE
Cluster1543	0.789214	0.840443	-0.04932	FALSE>TRUE	Wilcox (wil)	NA	NA	NA	NA	NA	NA	NA	0.917112	0.96971	-0.00097	FALSE>TRUE	Wilcox (wil)	NA	NA	NA	NA	NA	NA	NA	FALSE
Cluster15438	0.143348	0.23407	0.005818	TRUE>FALSE	Wilcox (wil)	Bacteria	Actinobacteriota	Coriobacteriia	Coriobacteriales	Coriobacteriaceae	Collinsella		0.027487	0.134267	-0.22835	FALSE>TRUE	Wilcox (wil)	Bacteria	Actinobacteriota	Coriobacteriia	Coriobacteriales	Coriobacteriaceae	Collinsella		FALSE
Cluster1544	0.391133	0.50272	0.278428	TRUE>FALSE	Wilcox (wil)	Bacteria	Firmicutes_A	Clostridia	Lachnospirales	Lachnospiraceae	Mediterraneibacter	Mediterraneibacter sp900752395	0.182401	0.428064	-0.05353	FALSE>TRUE	Wilcox (wil)	Bacteria	Firmicutes_A	Clostridia	Lachnospirales	Lachnospiraceae	Mediterraneibacter	Mediterraneibacter sp900752395	FALSE
Cluster1545	0.784104	0.839111	-0.46064	FALSE>TRUE	Wilcox (wil)	Bacteria	Firmicutes_A	Clostridia	Oscillospirales	Oscillospiraceae	Lawsonibacter	Lawsonibacter sp000177015	0.129735	0.354731	-0.05993	FALSE>TRUE	Wilcox (wil)	Bacteria	Firmicutes_A	Clostridia	Oscillospirales	Oscillospiraceae	Lawsonibacter	Lawsonibacter sp000177015	FALSE
Cluster1546	0.466385	0.576435	0.01149	TRUE>FALSE	Wilcox (wil)	Bacteria	Bacteroidota	Bacteroidia	Bacteroidales	Marinifilaceae	Butyricimonas	Butyricimonas virosa	0.036226	0.159084	0.061498	TRUE>FALSE	Wilcox (wil)	Bacteria	Bacteroidota	Bacteroidia	Bacteroidales	Marinifilaceae	Butyricimonas	Butyricimonas virosa	FALSE
Cluster1549	0.000882	0.003743	0.447515	TRUE>FALSE	Wilcox (wil)	Bacteria	Firmicutes_A	Clostridia	Lachnospirales	Anaerotignaceae	Anaerotignum	Anaerotignum faecicola	0.000567	0.009672	-0.15018	FALSE>TRUE	Wilcox (wil)	Bacteria	Firmicutes_A	Clostridia	Lachnospirales	Anaerotignaceae	Anaerotignum	Anaerotignum faecicola	TRUE
Cluster15494	0.000482	0.00231	0.075358	TRUE>FALSE	Wilcox (wil)	NA	NA	NA	NA	NA	NA	NA	5.64e-05	0.003326	0.050709	TRUE>FALSE	Wilcox (wil)	NA	NA	NA	NA	NA	NA	NA	TRUE
Cluster15504	0.005042	0.015573	-1.73367	FALSE>TRUE	Wilcox (wil)	NA	NA	NA	NA	NA	NA	NA	0.765643	0.91786	0.119019	TRUE>FALSE	Wilcox (wil)	NA	NA	NA	NA	NA	NA	NA	FALSE
Cluster1551	0.077335	0.144608	0.022074	TRUE>FALSE	Wilcox (wil)	Bacteria	Actinobacteriota	Coriobacteriia	Coriobacteriales	Eggerthellaceae	CAG-1427	CAG-1427 sp000435475	0.540161	0.784746	0.064051	TRUE>FALSE	Wilcox (wil)	Bacteria	Actinobacteriota	Coriobacteriia	Coriobacteriales	Eggerthellaceae	CAG-1427	CAG-1427 sp000435475	FALSE
Cluster15519	0.085914	0.156937	-0.2701	FALSE>TRUE	Wilcox (wil)	NA	NA	NA	NA	NA	NA	NA	0.863508	0.949804	-0.02171	FALSE>TRUE	Wilcox (wil)	NA	NA	NA	NA	NA	NA	NA	FALSE
Cluster15541	#N/A	#N/A	0	#N/A	Wilcox (wil)	Bacteria	Firmicutes_A	Clostridia	Lachnospirales	Lachnospiraceae	Mediterraneibacter	Mediterraneibacter faecis	#N/A	#N/A	0	#N/A	Wilcox (wil)	Bacteria	Firmicutes_A	Clostridia	Lachnospirales	Lachnospiraceae	Mediterraneibacter	Mediterraneibacter faecis	FALSE
Cluster1556	0.180671	0.279029	-0.099	FALSE>TRUE	Wilcox (wil)	Bacteria	Firmicutes_A	Clostridia	Christensenellales	CAG-917	CAG-349	CAG-349 sp003539515	0.072426	0.245036	0.213282	TRUE>FALSE	Wilcox (wil)	Bacteria	Firmicutes_A	Clostridia	Christensenellales	CAG-917	CAG-349	CAG-349 sp003539515	FALSE
Cluster15578	0.009218	0.025854	-0.09716	FALSE>TRUE	Wilcox (wil)	NA	NA	NA	NA	NA	NA	NA	0.841933	0.948265	0.014367	TRUE>FALSE	Wilcox (wil)	NA	NA	NA	NA	NA	NA	NA	FALSE
Cluster1558	0.041986	0.088502	-0.24511	FALSE>TRUE	Wilcox (wil)	Bacteria	Firmicutes_A	Clostridia	Lachnospirales	Lachnospiraceae	Blautia_A		0.917851	0.96971	-0.0006	FALSE>TRUE	Wilcox (wil)	Bacteria	Firmicutes_A	Clostridia	Lachnospirales	Lachnospiraceae	Blautia_A		FALSE
Cluster15591	0.004032	0.012985	-0.08036	FALSE>TRUE	Wilcox (wil)	NA	NA	NA	NA	NA	NA	NA	0.531077	0.776739	1.18772	TRUE>FALSE	Wilcox (wil)	NA	NA	NA	NA	NA	NA	NA	FALSE
Cluster156	0.0462	0.094967	-0.00851	FALSE>TRUE	Wilcox (wil)	Bacteria	Firmicutes_A	Clostridia	Lachnospirales	Lachnospiraceae	Ventrimonas	Ventrimonas sp900770535	0.928773	0.975913	-0.01447	FALSE>TRUE	Wilcox (wil)	Bacteria	Firmicutes_A	Clostridia	Lachnospirales	Lachnospiraceae	Ventrimonas	Ventrimonas sp900770535	FALSE
Cluster15605	#N/A	#N/A	0	#N/A	Wilcox (wil)	Bacteria	Bacteroidota	Bacteroidia	Bacteroidales	Bacteroidaceae	Bacteroides	Bacteroides xylanisolvens	#N/A	#N/A	0	#N/A	Wilcox (wil)	Bacteria	Bacteroidota	Bacteroidia	Bacteroidales	Bacteroidaceae	Bacteroides	Bacteroides xylanisolvens	FALSE
Cluster1564	8.66e-06	0.000119	0.865438	TRUE>FALSE	Wilcox (wil)	Bacteria	Firmicutes_A	Clostridia	Oscillospirales	Oscillospiraceae	ER4	ER4 sp000765235	0.005914	0.049209	0.221148	TRUE>FALSE	Wilcox (wil)	Bacteria	Firmicutes_A	Clostridia	Oscillospirales	Oscillospiraceae	ER4	ER4 sp000765235	TRUE
Cluster15644	0.549052	0.647322	-0.02473	FALSE>TRUE	Wilcox (wil)	NA	NA	NA	NA	NA	NA	NA	0.039498	0.168353	0.821176	TRUE>FALSE	Wilcox (wil)	NA	NA	NA	NA	NA	NA	NA	FALSE
Cluster1565	0.036079	0.078527	-0.16006	FALSE>TRUE	Wilcox (wil)	Bacteria	Firmicutes_A	Clostridia	Lachnospirales	Lachnospiraceae	Clostridium_Q	Clostridium_Q sp000435655	0.46125	0.725239	-0.01688	FALSE>TRUE	Wilcox (wil)	Bacteria	Firmicutes_A	Clostridia	Lachnospirales	Lachnospiraceae	Clostridium_Q	Clostridium_Q sp000435655	FALSE
Cluster15659	0.81162	0.859043	0.261285	TRUE>FALSE	Wilcox (wil)	NA	NA	NA	NA	NA	NA	NA	0.182401	0.428064	0.104784	TRUE>FALSE	Wilcox (wil)	NA	NA	NA	NA	NA	NA	NA	FALSE
Cluster1566	0.87434	0.906665	-0.07835	FALSE>TRUE	Wilcox (wil)	Bacteria	Firmicutes_A	Clostridia	Christensenellales	CAG-74	Faecaligallichristensenella	Faecaligallichristensenella faecipullorum	0.994469	1	-0.00172	FALSE>TRUE	Wilcox (wil)	Bacteria	Firmicutes_A	Clostridia	Christensenellales	CAG-74	Faecaligallichristensenella	Faecaligallichristensenella faecipullorum	FALSE
Cluster15671	0.346086	0.461891	-0.21294	FALSE>TRUE	Wilcox (wil)	Bacteria	Firmicutes_A	Clostridia	Christensenellales	CAG-138	UMGS946	UMGS946 sp900544965	0.328377	0.604924	0.007047	TRUE>FALSE	Wilcox (wil)	Bacteria	Firmicutes_A	Clostridia	Christensenellales	CAG-138	UMGS946	UMGS946 sp900544965	FALSE
Cluster156776	#N/A	#N/A	0	#N/A	Wilcox (wil)	NA	NA	NA	NA	NA	NA	NA	#N/A	#N/A	0	#N/A	Wilcox (wil)	NA	NA	NA	NA	NA	NA	NA	FALSE
Cluster1568	0.000482	0.00231	0.780228	TRUE>FALSE	Wilcox (wil)	Bacteria	Firmicutes_A	Clostridia	Oscillospirales	Ruminococcaceae	Gemmiger	Gemmiger sp900540775	6.57e-07	0.001142	0.384999	TRUE>FALSE	Wilcox (wil)	Bacteria	Firmicutes_A	Clostridia	Oscillospirales	Ruminococcaceae	Gemmiger	Gemmiger sp900540775	TRUE
Cluster15697	0.401051	0.511686	-0.29559	FALSE>TRUE	Wilcox (wil)	NA	NA	NA	NA	NA	NA	NA	0.13332	0.361126	-0.32946	FALSE>TRUE	Wilcox (wil)	NA	NA	NA	NA	NA	NA	NA	FALSE
Cluster15713	#N/A	#N/A	0	#N/A	Wilcox (wil)	NA	NA	NA	NA	NA	NA	NA	#N/A	#N/A	0	#N/A	Wilcox (wil)	NA	NA	NA	NA	NA	NA	NA	FALSE
Cluster15734	3.74e-05	0.000334	-0.25238	FALSE>TRUE	Wilcox (wil)	NA	NA	NA	NA	NA	NA	NA	0.338012	0.612294	-0.02867	FALSE>TRUE	Wilcox (wil)	NA	NA	NA	NA	NA	NA	NA	FALSE
Cluster1574	0.657577	0.739668	0.18775	TRUE>FALSE	Wilcox (wil)	NA	NA	NA	NA	NA	NA	NA	0.885183	0.957893	-0.12394	FALSE>TRUE	Wilcox (wil)	NA	NA	NA	NA	NA	NA	NA	FALSE
Cluster15752	0.76364	0.825338	0.097752	TRUE>FALSE	Wilcox (wil)	NA	NA	NA	NA	NA	NA	NA	0.015333	0.092905	0.229191	TRUE>FALSE	Wilcox (wil)	NA	NA	NA	NA	NA	NA	NA	FALSE
Cluster15768	0.485684	0.591875	0.294276	TRUE>FALSE	Wilcox (wil)	NA	NA	NA	NA	NA	NA	NA	0.644837	0.851459	-0.01319	FALSE>TRUE	Wilcox (wil)	NA	NA	NA	NA	NA	NA	NA	FALSE
Cluster15769	#N/A	#N/A	0	#N/A	Wilcox (wil)	NA	NA	NA	NA	NA	NA	NA	#N/A	#N/A	0	#N/A	Wilcox (wil)	NA	NA	NA	NA	NA	NA	NA	FALSE
Cluster1577	0.849832	0.889205	-0.36411	FALSE>TRUE	Wilcox (wil)	Bacteria	Firmicutes_A	Clostridia	Oscillospirales	Oscillospiraceae	F23-B02	F23-B02 sp000431075	0.119422	0.341009	0.005307	TRUE>FALSE	Wilcox (wil)	Bacteria	Firmicutes_A	Clostridia	Oscillospirales	Oscillospiraceae	F23-B02	F23-B02 sp000431075	FALSE
Cluster1578	0.002327	0.008063	-0.06637	FALSE>TRUE	Wilcox (wil)	Bacteria	Firmicutes_A	Clostridia	Oscillospirales	Ruminococcaceae	Faecalibacterium	Faecalibacterium prausnitzii_E	0.004017	0.036762	0.734688	TRUE>FALSE	Wilcox (wil)	Bacteria	Firmicutes_A	Clostridia	Oscillospirales	Ruminococcaceae	Faecalibacterium	Faecalibacterium prausnitzii_E	TRUE
Cluster15792	1.06e-06	3.02e-05	-0.90226	FALSE>TRUE	Wilcox (wil)	NA	NA	NA	NA	NA	NA	NA	0.01726	0.099387	-0.17809	FALSE>TRUE	Wilcox (wil)	NA	NA	NA	NA	NA	NA	NA	FALSE
Cluster15801	0.177786	0.276292	-0.22806	FALSE>TRUE	Wilcox (wil)	Bacteria	Firmicutes_A	Clostridia	Lachnospirales	Lachnospiraceae	RUG115	RUG115 sp900066395	0.019392	0.106047	0.117631	TRUE>FALSE	Wilcox (wil)	Bacteria	Firmicutes_A	Clostridia	Lachnospirales	Lachnospiraceae	RUG115	RUG115 sp900066395	FALSE
Cluster15833	0.667271	0.748635	-0.39459	FALSE>TRUE	Wilcox (wil)	NA	NA	NA	NA	NA	NA	NA	0.674758	0.862163	-0.03499	FALSE>TRUE	Wilcox (wil)	NA	NA	NA	NA	NA	NA	NA	FALSE
Cluster15849	0.622532	0.710357	0.266825	TRUE>FALSE	Wilcox (wil)	NA	NA	NA	NA	NA	NA	NA	0.254923	0.519709	-0.00079	FALSE>TRUE	Wilcox (wil)	NA	NA	NA	NA	NA	NA	NA	FALSE
Cluster158618	#N/A	#N/A	0	#N/A	Wilcox (wil)	NA	NA	NA	NA	NA	NA	NA	#N/A	#N/A	0	#N/A	Wilcox (wil)	NA	NA	NA	NA	NA	NA	NA	FALSE
Cluster15899	0.808167	0.856953	0.028793	TRUE>FALSE	Wilcox (wil)	NA	NA	NA	NA	NA	NA	NA	0.444618	0.708699	-0.85603	FALSE>TRUE	Wilcox (wil)	NA	NA	NA	NA	NA	NA	NA	FALSE
Cluster15924	0.00186	0.006641	-0.04464	FALSE>TRUE	Wilcox (wil)	NA	NA	NA	NA	NA	NA	NA	0.001843	0.021361	0.219743	TRUE>FALSE	Wilcox (wil)	NA	NA	NA	NA	NA	NA	NA	TRUE
Cluster15926	#N/A	#N/A	0	#N/A	Wilcox (wil)	NA	NA	NA	NA	NA	NA	NA	#N/A	#N/A	0	#N/A	Wilcox (wil)	NA	NA	NA	NA	NA	NA	NA	FALSE
Cluster1593	0.017896	0.044713	-0.25292	FALSE>TRUE	Wilcox (wil)	NA	NA	NA	NA	NA	NA	NA	0.106668	0.3144	1.03303	TRUE>FALSE	Wilcox (wil)	NA	NA	NA	NA	NA	NA	NA	FALSE
Cluster15938	0.411119	0.52147	1.82976	TRUE>FALSE	Wilcox (wil)	NA	NA	NA	NA	NA	NA	NA	0.140714	0.372454	0.004291	TRUE>FALSE	Wilcox (wil)	NA	NA	NA	NA	NA	NA	NA	FALSE
Cluster15950	#N/A	#N/A	0	#N/A	Wilcox (wil)	NA	NA	NA	NA	NA	NA	NA	#N/A	#N/A	0	#N/A	Wilcox (wil)	NA	NA	NA	NA	NA	NA	NA	FALSE
Cluster1597	0.423913	0.533804	-0.10676	FALSE>TRUE	Wilcox (wil)	Bacteria	Firmicutes_A	Clostridia	Eubacteriales	Eubacteriaceae	Eubacterium	Eubacterium maltosivorans	0.549322	0.792756	-0.00684	FALSE>TRUE	Wilcox (wil)	Bacteria	Firmicutes_A	Clostridia	Eubacteriales	Eubacteriaceae	Eubacterium	Eubacterium maltosivorans	FALSE
Cluster15975	#N/A	#N/A	0	#N/A	Wilcox (wil)	NA	NA	NA	NA	NA	NA	NA	#N/A	#N/A	0	#N/A	Wilcox (wil)	NA	NA	NA	NA	NA	NA	NA	FALSE
Cluster15989	#N/A	#N/A	0	#N/A	Wilcox (wil)	NA	NA	NA	NA	NA	NA	NA	#N/A	#N/A	0	#N/A	Wilcox (wil)	NA	NA	NA	NA	NA	NA	NA	FALSE
Cluster16	0.991114	0.99512	-0.32166	FALSE>TRUE	Wilcox (wil)	Bacteria	Firmicutes_A	Clostridia	Lachnospirales	Lachnospiraceae	Blautia_A	Blautia_A hydrogenotrophica	0.928773	0.975913	-0.31638	FALSE>TRUE	Wilcox (wil)	Bacteria	Firmicutes_A	Clostridia	Lachnospirales	Lachnospiraceae	Blautia_A	Blautia_A hydrogenotrophica	FALSE
Cluster16003	0.117374	0.199915	-0.22187	FALSE>TRUE	Wilcox (wil)	NA	NA	NA	NA	NA	NA	NA	0.531077	0.776739	0.057269	TRUE>FALSE	Wilcox (wil)	NA	NA	NA	NA	NA	NA	NA	FALSE
Cluster16024	#N/A	#N/A	0	#N/A	Wilcox (wil)	NA	NA	NA	NA	NA	NA	NA	#N/A	#N/A	0	#N/A	Wilcox (wil)	NA	NA	NA	NA	NA	NA	NA	FALSE
Cluster16034	0.35994	0.474914	0.32446	TRUE>FALSE	Wilcox (wil)	NA	NA	NA	NA	NA	NA	NA	0.950655	0.981122	0.007709	TRUE>FALSE	Wilcox (wil)	NA	NA	NA	NA	NA	NA	NA	FALSE
Cluster16037	#N/A	#N/A	0	#N/A	Wilcox (wil)	Bacteria	Firmicutes_C	Negativicutes	Veillonellales	Dialisteraceae	Dialister	Dialister invisus	#N/A	#N/A	0	#N/A	Wilcox (wil)	Bacteria	Firmicutes_C	Negativicutes	Veillonellales	Dialisteraceae	Dialister	Dialister invisus	FALSE
Cluster16043	#N/A	#N/A	0	#N/A	Wilcox (wil)	Bacteria	Firmicutes_A	Clostridia	Oscillospirales	Ruminococcaceae	Gemmiger	Gemmiger qucibialis	#N/A	#N/A	0	#N/A	Wilcox (wil)	Bacteria	Firmicutes_A	Clostridia	Oscillospirales	Ruminococcaceae	Gemmiger	Gemmiger qucibialis	FALSE
Cluster16057	0.014908	0.038409	-0.21409	FALSE>TRUE	Wilcox (wil)	NA	NA	NA	NA	NA	NA	NA	0.596222	0.819628	-0.0155	FALSE>TRUE	Wilcox (wil)	NA	NA	NA	NA	NA	NA	NA	FALSE
Cluster16067	#N/A	#N/A	0	#N/A	Wilcox (wil)	NA	NA	NA	NA	NA	NA	NA	#N/A	#N/A	0	#N/A	Wilcox (wil)	NA	NA	NA	NA	NA	NA	NA	FALSE
Cluster1608	0.029874	0.068088	-0.32244	FALSE>TRUE	Wilcox (wil)	Bacteria	Firmicutes_A	Clostridia	Oscillospirales	Acutalibacteraceae	Scybalenecus	Scybalenecus sp015655975	0.705194	0.878461	-0.00151	FALSE>TRUE	Wilcox (wil)	Bacteria	Firmicutes_A	Clostridia	Oscillospirales	Acutalibacteraceae	Scybalenecus	Scybalenecus sp015655975	FALSE
Cluster16081	0.557998	0.654322	0.305587	TRUE>FALSE	Wilcox (wil)	Bacteria	Proteobacteria	Gammaproteobacteria	Burkholderiales	Burkholderiaceae	Parasutterella		0.852706	0.948725	-0.00093	FALSE>TRUE	Wilcox (wil)	Bacteria	Proteobacteria	Gammaproteobacteria	Burkholderiales	Burkholderiaceae	Parasutterella		FALSE
Cluster1609	0.000131	0.000876	-0.15335	FALSE>TRUE	Wilcox (wil)	Bacteria	Firmicutes_A	Clostridia	Peptostreptococcales	Peptostreptococcaceae	Peptostreptococcus	Peptostreptococcus sp900759325	0.074698	0.250262	-0.00825	FALSE>TRUE	Wilcox (wil)	Bacteria	Firmicutes_A	Clostridia	Peptostreptococcales	Peptostreptococcaceae	Peptostreptococcus	Peptostreptococcus sp900759325	FALSE
Cluster16099	#N/A	#N/A	0	#N/A	Wilcox (wil)	NA	NA	NA	NA	NA	NA	NA	#N/A	#N/A	0	#N/A	Wilcox (wil)	NA	NA	NA	NA	NA	NA	NA	FALSE
Cluster16117	#N/A	#N/A	0	#N/A	Wilcox (wil)	Bacteria	Firmicutes_A	Clostridia	Lachnospirales	Lachnospiraceae	Agathobacter	Agathobacter rectalis	#N/A	#N/A	0	#N/A	Wilcox (wil)	Bacteria	Firmicutes_A	Clostridia	Lachnospirales	Lachnospiraceae	Agathobacter	Agathobacter rectalis	FALSE
Cluster16130	0.488476	0.593613	-0.0071	FALSE>TRUE	Wilcox (wil)	NA	NA	NA	NA	NA	NA	NA	0.148415	0.38067	-1.08946	FALSE>TRUE	Wilcox (wil)	NA	NA	NA	NA	NA	NA	NA	FALSE
Cluster16131	0.208209	0.309202	0.0684	TRUE>FALSE	Wilcox (wil)	NA	NA	NA	NA	NA	NA	NA	0.444618	0.708699	-2.14008	FALSE>TRUE	Wilcox (wil)	NA	NA	NA	NA	NA	NA	NA	FALSE
Cluster1614	0.364635	0.478927	-0.39153	FALSE>TRUE	Wilcox (wil)	Bacteria	Firmicutes_A	Clostridia	Lachnospirales	Lachnospiraceae	CAG-303	CAG-303 sp000437755	0.260768	0.526685	0.010434	TRUE>FALSE	Wilcox (wil)	Bacteria	Firmicutes_A	Clostridia	Lachnospirales	Lachnospiraceae	CAG-303	CAG-303 sp000437755	FALSE
Cluster1615	0.000257	0.001475	0.346848	TRUE>FALSE	Wilcox (wil)	Bacteria	Firmicutes_A	Clostridia	Christensenellales	CAG-74	Ventricola	Ventricola sp900548125	0.469693	0.732552	0.009874	TRUE>FALSE	Wilcox (wil)	Bacteria	Firmicutes_A	Clostridia	Christensenellales	CAG-74	Ventricola	Ventricola sp900548125	FALSE
Cluster16151	#N/A	#N/A	0	#N/A	Wilcox (wil)	NA	NA	NA	NA	NA	NA	NA	#N/A	#N/A	0	#N/A	Wilcox (wil)	NA	NA	NA	NA	NA	NA	NA	FALSE
Cluster16157	0.008749	0.024943	-0.18133	FALSE>TRUE	Wilcox (wil)	NA	NA	NA	NA	NA	NA	NA	0.023449	0.119232	-0.13157	FALSE>TRUE	Wilcox (wil)	NA	NA	NA	NA	NA	NA	NA	FALSE
Cluster162	0.000764	0.003328	-0.53553	FALSE>TRUE	Wilcox (wil)	Bacteria	Firmicutes_A	Clostridia	Lachnospirales	Lachnospiraceae	Anaerostipes	Anaerostipes sp000508985	0.119422	0.341009	0.13909	TRUE>FALSE	Wilcox (wil)	Bacteria	Firmicutes_A	Clostridia	Lachnospirales	Lachnospiraceae	Anaerostipes	Anaerostipes sp000508985	FALSE
Cluster1621	0.154639	0.247621	0.662634	TRUE>FALSE	Wilcox (wil)	Bacteria	Actinobacteriota	Coriobacteriia	Coriobacteriales	Eggerthellaceae	CAG-1427	CAG-1427 sp000436075	0.230448	0.487529	-0.06644	FALSE>TRUE	Wilcox (wil)	Bacteria	Actinobacteriota	Coriobacteriia	Coriobacteriales	Eggerthellaceae	CAG-1427	CAG-1427 sp000436075	FALSE
Cluster16225	#N/A	#N/A	0	#N/A	Wilcox (wil)	Bacteria	Firmicutes_A	Clostridia	Lachnospirales	Lachnospiraceae	Agathobacter	Agathobacter rectalis	#N/A	#N/A	0	#N/A	Wilcox (wil)	Bacteria	Firmicutes_A	Clostridia	Lachnospirales	Lachnospiraceae	Agathobacter	Agathobacter rectalis	FALSE
Cluster16252	#N/A	#N/A	0	#N/A	Wilcox (wil)	Bacteria	Firmicutes_A	Clostridia	Lachnospirales	Lachnospiraceae	Mediterraneibacter	Mediterraneibacter faecis	#N/A	#N/A	0	#N/A	Wilcox (wil)	Bacteria	Firmicutes_A	Clostridia	Lachnospirales	Lachnospiraceae	Mediterraneibacter	Mediterraneibacter faecis	FALSE
Cluster1626	0.06744	0.129733	-0.08119	FALSE>TRUE	Wilcox (wil)	Bacteria	Bacteroidota	Bacteroidia	Bacteroidales	Bacteroidaceae	Bacteroides	Bacteroides uniformis	1	1	-0.8852	FALSE>TRUE	Wilcox (wil)	Bacteria	Bacteroidota	Bacteroidia	Bacteroidales	Bacteroidaceae	Bacteroides	Bacteroides uniformis	FALSE
Cluster1628	0.616245	0.705501	0.10419	TRUE>FALSE	Wilcox (wil)	Bacteria	Firmicutes_A	Clostridia	Oscillospirales	CAG-382	UBA1206	UBA1206 sp000433115	0.304228	0.579465	0.036894	TRUE>FALSE	Wilcox (wil)	Bacteria	Firmicutes_A	Clostridia	Oscillospirales	CAG-382	UBA1206	UBA1206 sp000433115	FALSE
Cluster1629	0.870817	0.903565	0.303569	TRUE>FALSE	Wilcox (wil)	Bacteria	Actinobacteriota	Actinomycetia	Actinomycetales	Bifidobacteriaceae	Bifidobacterium	Bifidobacterium sp002742445	0.219848	0.473133	0.016037	TRUE>FALSE	Wilcox (wil)	Bacteria	Actinobacteriota	Actinomycetia	Actinomycetales	Bifidobacteriaceae	Bifidobacterium	Bifidobacterium sp002742445	FALSE
Cluster16304	0.828939	0.874712	-0.20311	FALSE>TRUE	Wilcox (wil)	Bacteria	Firmicutes_A	Clostridia	Oscillospirales	Oscillospiraceae	CAG-170		0.092087	0.284433	0.038423	TRUE>FALSE	Wilcox (wil)	Bacteria	Firmicutes_A	Clostridia	Oscillospirales	Oscillospiraceae	CAG-170		FALSE
Cluster16330	#N/A	#N/A	0	#N/A	Wilcox (wil)	NA	NA	NA	NA	NA	NA	NA	#N/A	#N/A	0	#N/A	Wilcox (wil)	NA	NA	NA	NA	NA	NA	NA	FALSE
Cluster1634	0.756854	0.82312	-0.1466	FALSE>TRUE	Wilcox (wil)	Bacteria	Firmicutes_A	Clostridia	Oscillospirales	Acutalibacteraceae	CAG-177	CAG-177 sp003514385	0.694994	0.875159	0.035435	TRUE>FALSE	Wilcox (wil)	Bacteria	Firmicutes_A	Clostridia	Oscillospirales	Acutalibacteraceae	CAG-177	CAG-177 sp003514385	FALSE
Cluster16392	0.144572	0.235624	0.2543	TRUE>FALSE	Wilcox (wil)	Bacteria	Firmicutes_C	Negativicutes	Acidaminococcales	Acidaminococcaceae	Succiniclasticum	Succiniclasticum sp900544275	0.841933	0.948265	-0.00815	FALSE>TRUE	Wilcox (wil)	Bacteria	Firmicutes_C	Negativicutes	Acidaminococcales	Acidaminococcaceae	Succiniclasticum	Succiniclasticum sp900544275	FALSE
Cluster164	0.047681	0.097094	-0.007	FALSE>TRUE	Wilcox (wil)	Bacteria	Firmicutes_A	Clostridia	Lachnospirales	Lachnospiraceae	Agathobacter	Agathobacter faecis	0.126224	0.351769	0.761817	TRUE>FALSE	Wilcox (wil)	Bacteria	Firmicutes_A	Clostridia	Lachnospirales	Lachnospiraceae	Agathobacter	Agathobacter faecis	FALSE
Cluster16411	0.00121	0.004772	-0.19237	FALSE>TRUE	Wilcox (wil)	Bacteria	Firmicutes_A	Clostridia	Christensenellales	UBA1242	UMGS2069	UMGS2069 sp900557695	0.404545	0.668095	-0.00735	FALSE>TRUE	Wilcox (wil)	Bacteria	Firmicutes_A	Clostridia	Christensenellales	UBA1242	UMGS2069	UMGS2069 sp900557695	FALSE
Cluster16417	#N/A	#N/A	0	#N/A	Wilcox (wil)	NA	NA	NA	NA	NA	NA	NA	#N/A	#N/A	0	#N/A	Wilcox (wil)	NA	NA	NA	NA	NA	NA	NA	FALSE
Cluster1642	#N/A	#N/A	0	#N/A	Wilcox (wil)	Bacteria	Firmicutes_A	Clostridia	Oscillospirales	Ruminococcaceae	Faecalibacterium	Faecalibacterium prausnitzii_C	#N/A	#N/A	0	#N/A	Wilcox (wil)	Bacteria	Firmicutes_A	Clostridia	Oscillospirales	Ruminococcaceae	Faecalibacterium	Faecalibacterium prausnitzii_C	FALSE
Cluster16420	0.622532	0.710357	-0.26774	FALSE>TRUE	Wilcox (wil)	NA	NA	NA	NA	NA	NA	NA	0.014733	0.090215	0.475227	TRUE>FALSE	Wilcox (wil)	NA	NA	NA	NA	NA	NA	NA	FALSE
Cluster16440	0.012215	0.03273	-0.42656	FALSE>TRUE	Wilcox (wil)	NA	NA	NA	NA	NA	NA	NA	0.734104	0.896414	-0.02791	FALSE>TRUE	Wilcox (wil)	NA	NA	NA	NA	NA	NA	NA	FALSE
Cluster16446	0.000344	0.001787	-2.35967	FALSE>TRUE	Wilcox (wil)	Bacteria	Firmicutes_A	Clostridia	Christensenellales	Borkfalkiaceae	Coproplasma	Coproplasma stercorigallinarum	0.634985	0.845512	0.001884	TRUE>FALSE	Wilcox (wil)	Bacteria	Firmicutes_A	Clostridia	Christensenellales	Borkfalkiaceae	Coproplasma	Coproplasma stercorigallinarum	FALSE
Cluster16495	0.02888	0.066169	-0.14392	FALSE>TRUE	Wilcox (wil)	NA	NA	NA	NA	NA	NA	NA	0.684848	0.869942	-0.50433	FALSE>TRUE	Wilcox (wil)	NA	NA	NA	NA	NA	NA	NA	FALSE
Cluster165	0.413659	0.523547	0.55731	TRUE>FALSE	Wilcox (wil)	Bacteria	Firmicutes_A	Clostridia	Oscillospirales	Acutalibacteraceae	Fimenecus	Fimenecus sp000432435	0.232444	0.488778	-0.15153	FALSE>TRUE	Wilcox (wil)	Bacteria	Firmicutes_A	Clostridia	Oscillospirales	Acutalibacteraceae	Fimenecus	Fimenecus sp000432435	FALSE
Cluster1650	0.480126	0.588815	-0.11141	FALSE>TRUE	Wilcox (wil)	NA	NA	NA	NA	NA	NA	NA	0.260768	0.526685	-0.04679	FALSE>TRUE	Wilcox (wil)	NA	NA	NA	NA	NA	NA	NA	FALSE
Cluster1652	0.088382	0.160101	-0.52099	FALSE>TRUE	Wilcox (wil)	Bacteria	Bacteroidota	Bacteroidia	Bacteroidales	Bacteroidaceae	Bacteroides		0.452892	0.71533	0.381749	TRUE>FALSE	Wilcox (wil)	Bacteria	Bacteroidota	Bacteroidia	Bacteroidales	Bacteroidaceae	Bacteroides		FALSE
Cluster16539	0.011037	0.029897	0.250863	TRUE>FALSE	Wilcox (wil)	NA	NA	NA	NA	NA	NA	NA	0.558557	0.796173	-0.0143	FALSE>TRUE	Wilcox (wil)	NA	NA	NA	NA	NA	NA	NA	FALSE
Cluster1654	0.406065	0.517703	0.281518	TRUE>FALSE	Wilcox (wil)	Bacteria	Firmicutes_A	Clostridia	Oscillospirales	Oscillospiraceae	CAG-103		0.001687	0.019957	0.562981	TRUE>FALSE	Wilcox (wil)	Bacteria	Firmicutes_A	Clostridia	Oscillospirales	Oscillospiraceae	CAG-103		FALSE
Cluster1656	8.14e-05	0.000605	0.079092	TRUE>FALSE	Wilcox (wil)	Bacteria	Firmicutes_A	Clostridia	Oscillospirales	Ruminococcaceae	Gemmiger	Gemmiger sp900540595	0.000104	0.004115	0.138535	TRUE>FALSE	Wilcox (wil)	Bacteria	Firmicutes_A	Clostridia	Oscillospirales	Ruminococcaceae	Gemmiger	Gemmiger sp900540595	TRUE
Cluster16561	0.148287	0.239434	-0.47674	FALSE>TRUE	Wilcox (wil)	NA	NA	NA	NA	NA	NA	NA	0.152382	0.386287	0.104503	TRUE>FALSE	Wilcox (wil)	NA	NA	NA	NA	NA	NA	NA	FALSE
Cluster16566	#N/A	#N/A	0	#N/A	Wilcox (wil)	Bacteria	Firmicutes_A	Clostridia	Lachnospirales	Lachnospiraceae	Agathobacter	Agathobacter rectalis	#N/A	#N/A	0	#N/A	Wilcox (wil)	Bacteria	Firmicutes_A	Clostridia	Lachnospirales	Lachnospiraceae	Agathobacter	Agathobacter rectalis	FALSE
Cluster16568	0.025183	0.059502	-0.28563	FALSE>TRUE	Wilcox (wil)	NA	NA	NA	NA	NA	NA	NA	0.519147	0.772662	0.002968	TRUE>FALSE	Wilcox (wil)	NA	NA	NA	NA	NA	NA	NA	FALSE
Cluster16570	#N/A	#N/A	0	#N/A	Wilcox (wil)	NA	NA	NA	NA	NA	NA	NA	#N/A	#N/A	0	#N/A	Wilcox (wil)	NA	NA	NA	NA	NA	NA	NA	FALSE
Cluster16577	0.075121	0.141533	-0.74514	FALSE>TRUE	Wilcox (wil)	Bacteria	Bacteroidota	Bacteroidia	Bacteroidales	UBA932	Cryptobacteroides	Cryptobacteroides sp000434935	0.756945	0.911585	0.221575	TRUE>FALSE	Wilcox (wil)	Bacteria	Bacteroidota	Bacteroidia	Bacteroidales	UBA932	Cryptobacteroides	Cryptobacteroides sp000434935	FALSE
Cluster1658	0.815077	0.862177	0.357949	TRUE>FALSE	Wilcox (wil)	Bacteria	Firmicutes_A	Clostridia	Lachnospirales	Lachnospiraceae	Agathobacter	Agathobacter sp000434275	0.065942	0.232169	0.306811	TRUE>FALSE	Wilcox (wil)	Bacteria	Firmicutes_A	Clostridia	Lachnospirales	Lachnospiraceae	Agathobacter	Agathobacter sp000434275	FALSE
Cluster16580	0.030553	0.069092	-0.65037	FALSE>TRUE	Wilcox (wil)	Bacteria	Firmicutes_C	Negativicutes	Veillonellales	Dialisteraceae	Dialister	Dialister invisus	0.637381	0.847404	-0.39403	FALSE>TRUE	Wilcox (wil)	Bacteria	Firmicutes_C	Negativicutes	Veillonellales	Dialisteraceae	Dialister	Dialister invisus	FALSE
Cluster16587	#N/A	#N/A	0	#N/A	Wilcox (wil)	NA	NA	NA	NA	NA	NA	NA	#N/A	#N/A	0	#N/A	Wilcox (wil)	NA	NA	NA	NA	NA	NA	NA	FALSE
Cluster16609	0.031596	0.070715	0.833057	TRUE>FALSE	Wilcox (wil)	NA	NA	NA	NA	NA	NA	NA	0.20634	0.455941	-0.08293	FALSE>TRUE	Wilcox (wil)	NA	NA	NA	NA	NA	NA	NA	FALSE
Cluster16613	#N/A	#N/A	0	#N/A	Wilcox (wil)	Bacteria	Actinobacteriota	Coriobacteriia	Coriobacteriales	Coriobacteriaceae	Collinsella	Collinsella aerofaciens_G	#N/A	#N/A	0	#N/A	Wilcox (wil)	Bacteria	Actinobacteriota	Coriobacteriia	Coriobacteriales	Coriobacteriaceae	Collinsella	Collinsella aerofaciens_G	FALSE
Cluster16616	0.236899	0.341316	-0.14361	FALSE>TRUE	Wilcox (wil)	Bacteria	Firmicutes_A	Clostridia	Oscillospirales	Ruminococcaceae	Ruminiclostridium_E	Ruminiclostridium_E siraeum	0.019392	0.106047	0.441331	TRUE>FALSE	Wilcox (wil)	Bacteria	Firmicutes_A	Clostridia	Oscillospirales	Ruminococcaceae	Ruminiclostridium_E	Ruminiclostridium_E siraeum	FALSE
Cluster16617	#N/A	#N/A	0	#N/A	Wilcox (wil)	NA	NA	NA	NA	NA	NA	NA	#N/A	#N/A	0	#N/A	Wilcox (wil)	NA	NA	NA	NA	NA	NA	NA	FALSE
Cluster1662	0.000271	0.001523	0.063807	TRUE>FALSE	Wilcox (wil)	Bacteria	Firmicutes_A	Clostridia	Oscillospirales	Ruminococcaceae	Faecalibacterium	Faecalibacterium prausnitzii_C	0.000418	0.008328	-0.38018	FALSE>TRUE	Wilcox (wil)	Bacteria	Firmicutes_A	Clostridia	Oscillospirales	Ruminococcaceae	Faecalibacterium	Faecalibacterium prausnitzii_C	TRUE
Cluster16622	0.020167	0.049326	-0.08538	FALSE>TRUE	Wilcox (wil)	NA	NA	NA	NA	NA	NA	NA	0.043679	0.180421	-0.04999	FALSE>TRUE	Wilcox (wil)	NA	NA	NA	NA	NA	NA	NA	FALSE
Cluster16645	0.005943	0.017912	0.627391	TRUE>FALSE	Wilcox (wil)	NA	NA	NA	NA	NA	NA	NA	0.644837	0.851459	-0.01599	FALSE>TRUE	Wilcox (wil)	NA	NA	NA	NA	NA	NA	NA	FALSE
Cluster1665	0.044758	0.09288	-0.24565	FALSE>TRUE	Wilcox (wil)	Bacteria	Proteobacteria	Gammaproteobacteria	Enterobacterales	Enterobacteriaceae	Morganella	Morganella morganii	0.5867	0.811026	-0.00177	FALSE>TRUE	Wilcox (wil)	Bacteria	Proteobacteria	Gammaproteobacteria	Enterobacterales	Enterobacteriaceae	Morganella	Morganella morganii	FALSE
Cluster1667	0.337041	0.452598	-0.00115	FALSE>TRUE	Wilcox (wil)	Bacteria	Firmicutes_A	Clostridia	Oscillospirales	Acutalibacteraceae	Eubacterium_R	Eubacterium_R sp900539425	0.531077	0.776739	-0.05314	FALSE>TRUE	Wilcox (wil)	Bacteria	Firmicutes_A	Clostridia	Oscillospirales	Acutalibacteraceae	Eubacterium_R	Eubacterium_R sp900539425	FALSE
Cluster16685	#N/A	#N/A	0	#N/A	Wilcox (wil)	Bacteria	Firmicutes_A	Clostridia	Lachnospirales	Lachnospiraceae	Mediterraneibacter	Mediterraneibacter faecis	#N/A	#N/A	0	#N/A	Wilcox (wil)	Bacteria	Firmicutes_A	Clostridia	Lachnospirales	Lachnospiraceae	Mediterraneibacter	Mediterraneibacter faecis	FALSE
Cluster167	0.276057	0.386525	-0.47668	FALSE>TRUE	Wilcox (wil)	Bacteria	Bacteroidota	Bacteroidia	Bacteroidales	Tannerellaceae	Parabacteroides	Parabacteroides merdae	0.928773	0.975913	-0.16517	FALSE>TRUE	Wilcox (wil)	Bacteria	Bacteroidota	Bacteroidia	Bacteroidales	Tannerellaceae	Parabacteroides	Parabacteroides merdae	FALSE
Cluster1670	0.369367	0.482955	-0.14003	FALSE>TRUE	Wilcox (wil)	Bacteria	Firmicutes	Bacilli	Erysipelotrichales	Coprobacillaceae	Faecalibacillus	Faecalibacillus intestinalis	0.013055	0.081662	0.104098	TRUE>FALSE	Wilcox (wil)	Bacteria	Firmicutes	Bacilli	Erysipelotrichales	Coprobacillaceae	Faecalibacillus	Faecalibacillus intestinalis	FALSE
Cluster1673	0.105361	0.183793	-0.10748	FALSE>TRUE	Wilcox (wil)	Bacteria	Actinobacteriota	Coriobacteriia	Coriobacteriales	Coriobacteriaceae	Collinsella	Collinsella sp900545665	0.035699	0.158367	0.132354	TRUE>FALSE	Wilcox (wil)	Bacteria	Actinobacteriota	Coriobacteriia	Coriobacteriales	Coriobacteriaceae	Collinsella	Collinsella sp900545665	FALSE
Cluster1674	0.10347	0.181751	0.166336	TRUE>FALSE	Wilcox (wil)	Bacteria	Firmicutes_A	Clostridia	Oscillospirales	Oscillospiraceae	CAG-83	CAG-83 sp900545585	0.026214	0.12914	0.972258	TRUE>FALSE	Wilcox (wil)	Bacteria	Firmicutes_A	Clostridia	Oscillospirales	Oscillospiraceae	CAG-83	CAG-83 sp900545585	FALSE
Cluster16762	#N/A	#N/A	0	#N/A	Wilcox (wil)	NA	NA	NA	NA	NA	NA	NA	#N/A	#N/A	0	#N/A	Wilcox (wil)	NA	NA	NA	NA	NA	NA	NA	FALSE
Cluster1679	0.028233	0.064773	-0.01149	FALSE>TRUE	Wilcox (wil)	Bacteria	Firmicutes_A	Clostridia	Lachnospirales	Lachnospiraceae	Anaerostipes	Anaerostipes hadrus	0.852706	0.948725	-0.25867	FALSE>TRUE	Wilcox (wil)	Bacteria	Firmicutes_A	Clostridia	Lachnospirales	Lachnospiraceae	Anaerostipes	Anaerostipes hadrus	FALSE
Cluster168	0.994668	0.996961	-0.30197	FALSE>TRUE	Wilcox (wil)	Bacteria	Firmicutes_A	Clostridia	Lachnospirales	Lachnospiraceae	Fusicatenibacter	Fusicatenibacter sp900543115	0.694994	0.875159	-0.649	FALSE>TRUE	Wilcox (wil)	Bacteria	Firmicutes_A	Clostridia	Lachnospirales	Lachnospiraceae	Fusicatenibacter	Fusicatenibacter sp900543115	FALSE
Cluster1683	0.010354	0.028355	-0.03853	FALSE>TRUE	Wilcox (wil)	Bacteria	Firmicutes	Bacilli	Lactobacillales	Lactobacillaceae	Weissella		0.14548	0.378727	-1.42406	FALSE>TRUE	Wilcox (wil)	Bacteria	Firmicutes	Bacilli	Lactobacillales	Lactobacillaceae	Weissella		FALSE
Cluster1687	0.012526	0.033512	0.155084	TRUE>FALSE	Wilcox (wil)	Bacteria	Firmicutes_A	Clostridia	Oscillospirales	Oscillospiraceae	HGM13006	HGM13006 sp900756575	0.03884	0.165954	0.008007	TRUE>FALSE	Wilcox (wil)	Bacteria	Firmicutes_A	Clostridia	Oscillospirales	Oscillospiraceae	HGM13006	HGM13006 sp900756575	FALSE
Cluster16874	#N/A	#N/A	0	#N/A	Wilcox (wil)	NA	NA	NA	NA	NA	NA	NA	#N/A	#N/A	0	#N/A	Wilcox (wil)	NA	NA	NA	NA	NA	NA	NA	FALSE
Cluster16875	#N/A	#N/A	0	#N/A	Wilcox (wil)	NA	NA	NA	NA	NA	NA	NA	#N/A	#N/A	0	#N/A	Wilcox (wil)	NA	NA	NA	NA	NA	NA	NA	FALSE
Cluster16895	0.567015	0.660442	-0.64331	FALSE>TRUE	Wilcox (wil)	NA	NA	NA	NA	NA	NA	NA	0.5867	0.811026	-0.0024	FALSE>TRUE	Wilcox (wil)	NA	NA	NA	NA	NA	NA	NA	FALSE
Cluster16898	0.000515	0.002443	1.2625	TRUE>FALSE	Wilcox (wil)	NA	NA	NA	NA	NA	NA	NA	0.151319	0.386287	-0.22792	FALSE>TRUE	Wilcox (wil)	NA	NA	NA	NA	NA	NA	NA	FALSE
Cluster169	0.787529	0.839163	0.309845	TRUE>FALSE	Wilcox (wil)	Bacteria	Firmicutes_A	Clostridia	Oscillospirales	Acutalibacteraceae	Fimivicinus	Fimivicinus sp900544715	0.537279	0.784746	0.08099	TRUE>FALSE	Wilcox (wil)	Bacteria	Firmicutes_A	Clostridia	Oscillospirales	Acutalibacteraceae	Fimivicinus	Fimivicinus sp900544715	FALSE
Cluster1691	7.8e-06	0.000113	0.555023	TRUE>FALSE	Wilcox (wil)	Bacteria	Firmicutes_A	Clostridia	Oscillospirales	Ruminococcaceae	Faecalibacterium	Faecalibacterium prausnitzii_C	0.000273	0.006258	0.632099	TRUE>FALSE	Wilcox (wil)	Bacteria	Firmicutes_A	Clostridia	Oscillospirales	Ruminococcaceae	Faecalibacterium	Faecalibacterium prausnitzii_C	TRUE
Cluster1692	0.085914	0.156937	-0.20365	FALSE>TRUE	Wilcox (wil)	Bacteria	Firmicutes	Bacilli	Lactobacillales	Lactobacillaceae	Limosilactobacillus	Limosilactobacillus oris	0.428328	0.69354	-0.01384	FALSE>TRUE	Wilcox (wil)	Bacteria	Firmicutes	Bacilli	Lactobacillales	Lactobacillaceae	Limosilactobacillus	Limosilactobacillus oris	FALSE
Cluster1697	4.8e-05	0.000405	-0.33625	FALSE>TRUE	Wilcox (wil)	Bacteria	Firmicutes_A	Clostridia	Peptostreptococcales	Peptostreptococcaceae	Terrisporobacter	Terrisporobacter othiniensis	0.36668	0.635116	-0.09404	FALSE>TRUE	Wilcox (wil)	Bacteria	Firmicutes_A	Clostridia	Peptostreptococcales	Peptostreptococcaceae	Terrisporobacter	Terrisporobacter othiniensis	FALSE
Cluster16977	0.927233	0.945724	-0.05462	FALSE>TRUE	Wilcox (wil)	NA	NA	NA	NA	NA	NA	NA	0.632428	0.845512	0.000621	TRUE>FALSE	Wilcox (wil)	NA	NA	NA	NA	NA	NA	NA	FALSE
Cluster1698	0.591396	0.682441	0.15216	TRUE>FALSE	Wilcox (wil)	Bacteria	Firmicutes_A	Clostridia	Oscillospirales	Oscillospiraceae	Evtepia	Evtepia sp004556345	0.352164	0.622371	0.271985	TRUE>FALSE	Wilcox (wil)	Bacteria	Firmicutes_A	Clostridia	Oscillospirales	Oscillospiraceae	Evtepia	Evtepia sp004556345	FALSE
Cluster170	0.794393	0.843375	-1.41465	FALSE>TRUE	Wilcox (wil)	Bacteria	Actinobacteriota	Actinomycetia	Actinomycetales	Bifidobacteriaceae	Bifidobacterium	Bifidobacterium adolescentis	0.420313	0.685027	-0.00594	FALSE>TRUE	Wilcox (wil)	Bacteria	Actinobacteriota	Actinomycetia	Actinomycetales	Bifidobacteriaceae	Bifidobacterium	Bifidobacterium adolescentis	FALSE
Cluster1700	0.739961	0.810336	-0.01521	FALSE>TRUE	Wilcox (wil)	Bacteria	Actinobacteriota	Coriobacteriia	Coriobacteriales	Atopobiaceae	Thermophilibacter	Thermophilibacter sp012027725	0.409389	0.674174	0.419196	TRUE>FALSE	Wilcox (wil)	Bacteria	Actinobacteriota	Coriobacteriia	Coriobacteriales	Atopobiaceae	Thermophilibacter	Thermophilibacter sp012027725	FALSE
Cluster1701	0.000257	0.001475	-0.54639	FALSE>TRUE	Wilcox (wil)	Bacteria	Firmicutes_A	Clostridia	Lachnospirales	Lachnospiraceae	Enterocloster	Enterocloster bolteae	0.001938	0.022105	-0.51486	FALSE>TRUE	Wilcox (wil)	Bacteria	Firmicutes_A	Clostridia	Lachnospirales	Lachnospiraceae	Enterocloster	Enterocloster bolteae	TRUE
Cluster17022	0.76364	0.825338	-0.28222	FALSE>TRUE	Wilcox (wil)	NA	NA	NA	NA	NA	NA	NA	0.061886	0.223278	0.052531	TRUE>FALSE	Wilcox (wil)	NA	NA	NA	NA	NA	NA	NA	FALSE
Cluster17031	0.028233	0.064773	-0.1757	FALSE>TRUE	Wilcox (wil)	NA	NA	NA	NA	NA	NA	NA	0.674758	0.862163	0.473993	TRUE>FALSE	Wilcox (wil)	NA	NA	NA	NA	NA	NA	NA	FALSE
Cluster1704	0.13156	0.219351	-0.25929	FALSE>TRUE	Wilcox (wil)	NA	NA	NA	NA	NA	NA	NA	4.68e-05	0.003112	1.04537	TRUE>FALSE	Wilcox (wil)	NA	NA	NA	NA	NA	NA	NA	FALSE
Cluster17046	#N/A	#N/A	0	#N/A	Wilcox (wil)	Bacteria	Firmicutes_A	Clostridia	Lachnospirales	Lachnospiraceae	Oliverpabstia	Oliverpabstia intestinalis	#N/A	#N/A	0	#N/A	Wilcox (wil)	Bacteria	Firmicutes_A	Clostridia	Lachnospirales	Lachnospiraceae	Oliverpabstia	Oliverpabstia intestinalis	FALSE
Cluster1710	0.006275	0.018749	-0.33023	FALSE>TRUE	Wilcox (wil)	Bacteria	Bacteroidota	Bacteroidia	Bacteroidales	Bacteroidaceae	Phocaeicola		0.304228	0.579465	-0.00961	FALSE>TRUE	Wilcox (wil)	Bacteria	Bacteroidota	Bacteroidia	Bacteroidales	Bacteroidaceae	Phocaeicola		FALSE
Cluster17102	0.944949	0.959292	0.032113	TRUE>FALSE	Wilcox (wil)	NA	NA	NA	NA	NA	NA	NA	0.050922	0.195483	2.08073	TRUE>FALSE	Wilcox (wil)	NA	NA	NA	NA	NA	NA	NA	FALSE
Cluster1712	0.350666	0.465858	-0.12259	FALSE>TRUE	Wilcox (wil)	NA	NA	NA	NA	NA	NA	NA	0.241406	0.499768	-0.01907	FALSE>TRUE	Wilcox (wil)	NA	NA	NA	NA	NA	NA	NA	FALSE
Cluster17126	#N/A	#N/A	0	#N/A	Wilcox (wil)	Bacteria	Actinobacteriota	Coriobacteriia	Coriobacteriales	Eggerthellaceae	Adlercreutzia	Adlercreutzia equolifaciens	#N/A	#N/A	0	#N/A	Wilcox (wil)	Bacteria	Actinobacteriota	Coriobacteriia	Coriobacteriales	Eggerthellaceae	Adlercreutzia	Adlercreutzia equolifaciens	FALSE
Cluster17167	0.000105	0.000742	0.054094	TRUE>FALSE	Wilcox (wil)	Bacteria	Firmicutes_A	Clostridia	Oscillospirales	Oscillospiraceae	ER4	ER4 sp900317525	0.000118	0.00412	0.342415	TRUE>FALSE	Wilcox (wil)	Bacteria	Firmicutes_A	Clostridia	Oscillospirales	Oscillospiraceae	ER4	ER4 sp900317525	TRUE
Cluster17179	#N/A	#N/A	0	#N/A	Wilcox (wil)	Bacteria	Firmicutes_A	Clostridia	Lachnospirales	Lachnospiraceae	Agathobacter	Agathobacter rectalis	#N/A	#N/A	0	#N/A	Wilcox (wil)	Bacteria	Firmicutes_A	Clostridia	Lachnospirales	Lachnospiraceae	Agathobacter	Agathobacter rectalis	FALSE
Cluster17184	0.573065	0.666596	-0.36257	FALSE>TRUE	Wilcox (wil)	NA	NA	NA	NA	NA	NA	NA	0.004208	0.038116	0.09957	TRUE>FALSE	Wilcox (wil)	NA	NA	NA	NA	NA	NA	NA	FALSE
Cluster1719	3.27e-08	2.27e-06	0.691988	TRUE>FALSE	Wilcox (wil)	Bacteria	Firmicutes_A	Clostridia	Oscillospirales	Ruminococcaceae	Gemmiger	Gemmiger formicilis	0.000288	0.006514	0.741101	TRUE>FALSE	Wilcox (wil)	Bacteria	Firmicutes_A	Clostridia	Oscillospirales	Ruminococcaceae	Gemmiger	Gemmiger formicilis	TRUE
Cluster17193	1.95e-05	0.00021	0.296468	TRUE>FALSE	Wilcox (wil)	Bacteria	Firmicutes_A	Clostridia	Oscillospirales	Oscillospiraceae	ER4	ER4 sp900317525	0.003021	0.030365	0.192167	TRUE>FALSE	Wilcox (wil)	Bacteria	Firmicutes_A	Clostridia	Oscillospirales	Oscillospiraceae	ER4	ER4 sp900317525	TRUE
Cluster17250	0.302397	0.41802	-0.08376	FALSE>TRUE	Wilcox (wil)	NA	NA	NA	NA	NA	NA	NA	0.799146	0.932069	-0.21123	FALSE>TRUE	Wilcox (wil)	NA	NA	NA	NA	NA	NA	NA	FALSE
Cluster172583	0.770443	0.829598	0.221897	TRUE>FALSE	Wilcox (wil)	NA	NA	NA	NA	NA	NA	NA	0.156428	0.391972	-0.02736	FALSE>TRUE	Wilcox (wil)	NA	NA	NA	NA	NA	NA	NA	FALSE
Cluster17275	#N/A	#N/A	0	#N/A	Wilcox (wil)	NA	NA	NA	NA	NA	NA	NA	#N/A	#N/A	0	#N/A	Wilcox (wil)	NA	NA	NA	NA	NA	NA	NA	FALSE
Cluster173	0.920158	0.940714	-0.17471	FALSE>TRUE	Wilcox (wil)	Bacteria	Firmicutes_A	Clostridia	Lachnospirales	Lachnospiraceae	Oliverpabstia	Oliverpabstia faecicola	0.136979	0.368171	0.535666	TRUE>FALSE	Wilcox (wil)	Bacteria	Firmicutes_A	Clostridia	Lachnospirales	Lachnospiraceae	Oliverpabstia	Oliverpabstia faecicola	FALSE
Cluster1730	0.119475	0.202502	-0.00579	FALSE>TRUE	Wilcox (wil)	Bacteria	Verrucomicrobiota	Lentisphaeria	Victivallales	Victivallaceae	Victivallis	Victivallis lenta	0.152382	0.386287	0.015596	TRUE>FALSE	Wilcox (wil)	Bacteria	Verrucomicrobiota	Lentisphaeria	Victivallales	Victivallaceae	Victivallis	Victivallis lenta	FALSE
Cluster17356	0.881365	0.910151	-0.01898	FALSE>TRUE	Wilcox (wil)	NA	NA	NA	NA	NA	NA	NA	0.867858	0.952673	-0.91753	FALSE>TRUE	Wilcox (wil)	NA	NA	NA	NA	NA	NA	NA	FALSE
Cluster1738	0.976899	0.985399	-0.03462	FALSE>TRUE	Wilcox (wil)	Bacteria	Firmicutes_A	Clostridia	UBA1381	UBA1381	Ornithomonoglobus		0.386181	0.656989	0.502953	TRUE>FALSE	Wilcox (wil)	Bacteria	Firmicutes_A	Clostridia	UBA1381	UBA1381	Ornithomonoglobus		FALSE
Cluster17380	#N/A	#N/A	0	#N/A	Wilcox (wil)	Bacteria	Firmicutes_A	Clostridia	Oscillospirales	Butyricicoccaceae	Agathobaculum	Agathobaculum butyriciproducens	#N/A	#N/A	0	#N/A	Wilcox (wil)	Bacteria	Firmicutes_A	Clostridia	Oscillospirales	Butyricicoccaceae	Agathobaculum	Agathobaculum butyriciproducens	FALSE
Cluster17415	7.01e-05	0.000535	-0.8802	FALSE>TRUE	Wilcox (wil)	Bacteria	Firmicutes	Bacilli	Lactobacillales	Lactobacillaceae	Limosilactobacillus	Limosilactobacillus pontis_A	0.504288	0.761909	-0.0054	FALSE>TRUE	Wilcox (wil)	Bacteria	Firmicutes	Bacilli	Lactobacillales	Lactobacillaceae	Limosilactobacillus	Limosilactobacillus pontis_A	FALSE
Cluster17417	#N/A	#N/A	0	#N/A	Wilcox (wil)	NA	NA	NA	NA	NA	NA	NA	#N/A	#N/A	0	#N/A	Wilcox (wil)	NA	NA	NA	NA	NA	NA	NA	FALSE
Cluster17424	#N/A	#N/A	0	#N/A	Wilcox (wil)	Bacteria	Actinobacteriota	Coriobacteriia	Coriobacteriales	Coriobacteriaceae	Collinsella		#N/A	#N/A	0	#N/A	Wilcox (wil)	Bacteria	Actinobacteriota	Coriobacteriia	Coriobacteriales	Coriobacteriaceae	Collinsella		FALSE
Cluster1743	0.006712	0.019817	-0.16034	FALSE>TRUE	Wilcox (wil)	Bacteria	Firmicutes	Bacilli	Lactobacillales	Streptococcaceae	Streptococcus	Streptococcus infantarius	0.939218	0.978535	-0.05104	FALSE>TRUE	Wilcox (wil)	Bacteria	Firmicutes	Bacilli	Lactobacillales	Streptococcaceae	Streptococcus	Streptococcus infantarius	FALSE
Cluster1751	0.733255	0.806024	-0.60831	FALSE>TRUE	Wilcox (wil)	Bacteria	Firmicutes_A	Clostridia	Oscillospirales	Ruminococcaceae	Faecalibacterium	Faecalibacterium prausnitzii_E	0.002878	0.029618	0.083139	TRUE>FALSE	Wilcox (wil)	Bacteria	Firmicutes_A	Clostridia	Oscillospirales	Ruminococcaceae	Faecalibacterium	Faecalibacterium prausnitzii_E	FALSE
Cluster17557	0.71655	0.792672	-0.04561	FALSE>TRUE	Wilcox (wil)	NA	NA	NA	NA	NA	NA	NA	0.020224	0.108215	1.28143	TRUE>FALSE	Wilcox (wil)	NA	NA	NA	NA	NA	NA	NA	FALSE
Cluster17560	0.98756	0.992124	-0.60525	FALSE>TRUE	Wilcox (wil)	NA	NA	NA	NA	NA	NA	NA	0.023449	0.119232	0.048983	TRUE>FALSE	Wilcox (wil)	NA	NA	NA	NA	NA	NA	NA	FALSE
Cluster1760	0.153345	0.245788	0.19566	TRUE>FALSE	Wilcox (wil)	Bacteria	Firmicutes_A	Clostridia	Oscillospirales	Ruminococcaceae	Gemmiger	Gemmiger sp900540595	0.103306	0.307595	0.01818	TRUE>FALSE	Wilcox (wil)	Bacteria	Firmicutes_A	Clostridia	Oscillospirales	Ruminococcaceae	Gemmiger	Gemmiger sp900540595	FALSE
Cluster1761	0.677021	0.755674	0.412317	TRUE>FALSE	Wilcox (wil)	Bacteria	Firmicutes_A	Clostridia	Christensenellales	Borkfalkiaceae	UBA10281	UBA10281 sp900548285	0.723696	0.891927	0.018963	TRUE>FALSE	Wilcox (wil)	Bacteria	Firmicutes_A	Clostridia	Christensenellales	Borkfalkiaceae	UBA10281	UBA10281 sp900548285	FALSE
Cluster1765	#N/A	#N/A	0	#N/A	Wilcox (wil)	Bacteria	Firmicutes_A	Clostridia	Oscillospirales	Ruminococcaceae	Faecalibacterium	Faecalibacterium prausnitzii_G	#N/A	#N/A	0	#N/A	Wilcox (wil)	Bacteria	Firmicutes_A	Clostridia	Oscillospirales	Ruminococcaceae	Faecalibacterium	Faecalibacterium prausnitzii_G	FALSE
Cluster17658	0.418767	0.528474	0.439499	TRUE>FALSE	Wilcox (wil)	NA	NA	NA	NA	NA	NA	NA	0.030032	0.141535	0.07421	TRUE>FALSE	Wilcox (wil)	NA	NA	NA	NA	NA	NA	NA	FALSE
Cluster17659	0.18803	0.287838	-0.02018	FALSE>TRUE	Wilcox (wil)	Bacteria	Actinobacteriota	Coriobacteriia	Coriobacteriales	Coriobacteriaceae	Collinsella	Collinsella aerofaciens_M	0.201381	0.448977	0.061778	TRUE>FALSE	Wilcox (wil)	Bacteria	Actinobacteriota	Coriobacteriia	Coriobacteriales	Coriobacteriaceae	Collinsella	Collinsella aerofaciens_M	FALSE
Cluster1767	0.001598	0.00595	0.175679	TRUE>FALSE	Wilcox (wil)	Bacteria	Firmicutes_A	Clostridia	Oscillospirales	Oscillospiraceae	CAG-83	CAG-83 sp000431575	0.409338	0.674174	-0.19542	FALSE>TRUE	Wilcox (wil)	Bacteria	Firmicutes_A	Clostridia	Oscillospirales	Oscillospiraceae	CAG-83	CAG-83 sp000431575	FALSE
Cluster17678	0.528451	0.62901	-0.03817	FALSE>TRUE	Wilcox (wil)	NA	NA	NA	NA	NA	NA	NA	0.622606	0.839549	0.001424	TRUE>FALSE	Wilcox (wil)	NA	NA	NA	NA	NA	NA	NA	FALSE
Cluster177	0.017052	0.043226	0.206798	TRUE>FALSE	Wilcox (wil)	Bacteria	Firmicutes_A	Clostridia	TANB77	CAG-508	Merdicola	Merdicola sp001915925	0.040205	0.170114	0.10107	TRUE>FALSE	Wilcox (wil)	Bacteria	Firmicutes_A	Clostridia	TANB77	CAG-508	Merdicola	Merdicola sp001915925	FALSE
Cluster1771	0.068108	0.130589	-0.06203	FALSE>TRUE	Wilcox (wil)	Bacteria	Actinobacteriota	Coriobacteriia	Coriobacteriales	Coriobacteriaceae	Collinsella		0.06419	0.229212	0.147167	TRUE>FALSE	Wilcox (wil)	Bacteria	Actinobacteriota	Coriobacteriia	Coriobacteriales	Coriobacteriaceae	Collinsella		FALSE
Cluster17711	0.306594	0.421475	-0.13888	FALSE>TRUE	Wilcox (wil)	NA	NA	NA	NA	NA	NA	NA	0.495517	0.755881	0.045214	TRUE>FALSE	Wilcox (wil)	NA	NA	NA	NA	NA	NA	NA	FALSE
Cluster17719	0.920158	0.940714	-0.02855	FALSE>TRUE	Wilcox (wil)	NA	NA	NA	NA	NA	NA	NA	0.243504	0.501723	1.01088	TRUE>FALSE	Wilcox (wil)	NA	NA	NA	NA	NA	NA	NA	FALSE
Cluster1776	0.767039	0.826957	0.088561	TRUE>FALSE	Wilcox (wil)	NA	NA	NA	NA	NA	NA	NA	0.119422	0.341009	0.385564	TRUE>FALSE	Wilcox (wil)	NA	NA	NA	NA	NA	NA	NA	FALSE
Cluster17762	0.00477	0.014866	-0.37385	FALSE>TRUE	Wilcox (wil)	NA	NA	NA	NA	NA	NA	NA	0.025263	0.125881	-0.02054	FALSE>TRUE	Wilcox (wil)	NA	NA	NA	NA	NA	NA	NA	FALSE
Cluster1778	0.628844	0.716149	-0.14116	FALSE>TRUE	Wilcox (wil)	Bacteria	Firmicutes	Bacilli	Erysipelotrichales	Erysipelotrichaceae	Holdemania	Holdemania sp900120005	0.486827	0.749197	-0.0615	FALSE>TRUE	Wilcox (wil)	Bacteria	Firmicutes	Bacilli	Erysipelotrichales	Erysipelotrichaceae	Holdemania	Holdemania sp900120005	FALSE
Cluster1779	0.001946	0.006906	-0.14483	FALSE>TRUE	Wilcox (wil)	Bacteria	Firmicutes_A	Clostridia	Oscillospirales	Ruminococcaceae	Faecalibacterium	Faecalibacterium prausnitzii_G	0.605813	0.824987	-0.64691	FALSE>TRUE	Wilcox (wil)	Bacteria	Firmicutes_A	Clostridia	Oscillospirales	Ruminococcaceae	Faecalibacterium	Faecalibacterium prausnitzii_G	FALSE
Cluster178	#N/A	#N/A	0	#N/A	Wilcox (wil)	Bacteria	Firmicutes_A	Clostridia	Oscillospirales	Acutalibacteraceae	CAG-217	CAG-217 sp000436335	#N/A	#N/A	0	#N/A	Wilcox (wil)	Bacteria	Firmicutes_A	Clostridia	Oscillospirales	Acutalibacteraceae	CAG-217	CAG-217 sp000436335	FALSE
Cluster1782	0.003164	0.010621	-0.14763	FALSE>TRUE	Wilcox (wil)	Bacteria	Firmicutes_A	Clostridia	Lachnospirales	CAG-274	Gallispira		0.896054	0.961282	-0.00764	FALSE>TRUE	Wilcox (wil)	Bacteria	Firmicutes_A	Clostridia	Lachnospirales	CAG-274	Gallispira		FALSE
Cluster17882	2.08e-05	0.000216	0.71466	TRUE>FALSE	Wilcox (wil)	NA	NA	NA	NA	NA	NA	NA	0.00606	0.04948	0.278754	TRUE>FALSE	Wilcox (wil)	NA	NA	NA	NA	NA	NA	NA	TRUE
Cluster1789	0.000704	0.003124	0.230562	TRUE>FALSE	Wilcox (wil)	Bacteria	Firmicutes_A	Clostridia	Oscillospirales	Butyricicoccaceae	Agathobaculum	Agathobaculum butyriciproducens	0.820474	0.93807	-0.14725	FALSE>TRUE	Wilcox (wil)	Bacteria	Firmicutes_A	Clostridia	Oscillospirales	Butyricicoccaceae	Agathobaculum	Agathobaculum butyriciproducens	FALSE
Cluster17900	#N/A	#N/A	0	#N/A	Wilcox (wil)	Bacteria	Firmicutes_A	Clostridia	Oscillospirales	Ruminococcaceae	Ruminococcus_D	Ruminococcus_D bicirculans	#N/A	#N/A	0	#N/A	Wilcox (wil)	Bacteria	Firmicutes_A	Clostridia	Oscillospirales	Ruminococcaceae	Ruminococcus_D	Ruminococcus_D bicirculans	FALSE
Cluster1793	1.45e-05	0.000168	-0.74864	FALSE>TRUE	Wilcox (wil)	Bacteria	Firmicutes_A	Clostridia	Lachnospirales	Lachnospiraceae	Enterocloster	Enterocloster bolteae	0.003021	0.030365	-0.73915	FALSE>TRUE	Wilcox (wil)	Bacteria	Firmicutes_A	Clostridia	Lachnospirales	Lachnospiraceae	Enterocloster	Enterocloster bolteae	TRUE
Cluster1795	0.290039	0.40415	-0.19111	FALSE>TRUE	Wilcox (wil)	Bacteria	Firmicutes_A	Clostridia	Oscillospirales	Acutalibacteraceae	Eubacterium_R	Eubacterium_R sp000436835	0.004617	0.04096	0.203072	TRUE>FALSE	Wilcox (wil)	Bacteria	Firmicutes_A	Clostridia	Oscillospirales	Acutalibacteraceae	Eubacterium_R	Eubacterium_R sp000436835	FALSE
Cluster17951	8.6e-05	0.000631	-0.06885	FALSE>TRUE	Wilcox (wil)	NA	NA	NA	NA	NA	NA	NA	0.664725	0.861369	-0.42379	FALSE>TRUE	Wilcox (wil)	NA	NA	NA	NA	NA	NA	NA	FALSE
Cluster17980	#N/A	#N/A	0	#N/A	Wilcox (wil)	Bacteria	Firmicutes_A	Clostridia	Lachnospirales	Lachnospiraceae	Mediterraneibacter	Mediterraneibacter faecis	#N/A	#N/A	0	#N/A	Wilcox (wil)	Bacteria	Firmicutes_A	Clostridia	Lachnospirales	Lachnospiraceae	Mediterraneibacter	Mediterraneibacter faecis	FALSE
Cluster18	0.019461	0.047935	-0.38827	FALSE>TRUE	Wilcox (wil)	Bacteria	Firmicutes_A	Clostridia	Oscillospirales	Acutalibacteraceae	Clostridium_A	Clostridium_A leptum	0.122787	0.345512	-0.64372	FALSE>TRUE	Wilcox (wil)	Bacteria	Firmicutes_A	Clostridia	Oscillospirales	Acutalibacteraceae	Clostridium_A	Clostridium_A leptum	FALSE
Cluster18011	0.022686	0.054491	-0.63152	FALSE>TRUE	Wilcox (wil)	NA	NA	NA	NA	NA	NA	NA	0.674758	0.862163	-0.01224	FALSE>TRUE	Wilcox (wil)	NA	NA	NA	NA	NA	NA	NA	FALSE
Cluster1802	0.054012	0.107592	-0.11827	FALSE>TRUE	Wilcox (wil)	Bacteria	Bacteroidota	Bacteroidia	Bacteroidales	Bacteroidaceae	Phocaeicola	Phocaeicola sp900546645	0.452892	0.71533	-0.00365	FALSE>TRUE	Wilcox (wil)	Bacteria	Bacteroidota	Bacteroidia	Bacteroidales	Bacteroidaceae	Phocaeicola	Phocaeicola sp900546645	FALSE
Cluster1804	3.93e-09	4.88e-07	1.20565	TRUE>FALSE	Wilcox (wil)	Bacteria	Firmicutes_A	Clostridia	Oscillospirales	Acutalibacteraceae	UBA1417	UBA1417 sp003531055	0.001038	0.014826	-0.04199	FALSE>TRUE	Wilcox (wil)	Bacteria	Firmicutes_A	Clostridia	Oscillospirales	Acutalibacteraceae	UBA1417	UBA1417 sp003531055	TRUE
Cluster18051	0.038938	0.083391	-0.17031	FALSE>TRUE	Wilcox (wil)	Bacteria	Bacteroidota	Bacteroidia	Bacteroidales	Bacteroidaceae	Bacteroides	Bacteroides xylanisolvens	0.278847	0.54979	-0.03217	FALSE>TRUE	Wilcox (wil)	Bacteria	Bacteroidota	Bacteroidia	Bacteroidales	Bacteroidaceae	Bacteroides	Bacteroides xylanisolvens	FALSE
Cluster1806	0.107302	0.186225	0.040318	TRUE>FALSE	Wilcox (wil)	Bacteria	Firmicutes_A	Clostridia	TANB77	CAG-508	CAG-269	CAG-269 sp900556345	0.201381	0.448977	0.028114	TRUE>FALSE	Wilcox (wil)	Bacteria	Firmicutes_A	Clostridia	TANB77	CAG-508	CAG-269	CAG-269 sp900556345	FALSE
Cluster18064	0.000451	0.002191	0.557287	TRUE>FALSE	Wilcox (wil)	NA	NA	NA	NA	NA	NA	NA	0.061886	0.223278	-0.02862	FALSE>TRUE	Wilcox (wil)	NA	NA	NA	NA	NA	NA	NA	FALSE
Cluster1808	0.010897	0.029611	0.023847	TRUE>FALSE	Wilcox (wil)	Bacteria	Firmicutes_A	Clostridia	Oscillospirales	Ruminococcaceae	Gemmiger	Gemmiger sp900540595	0.011394	0.073117	0.023334	TRUE>FALSE	Wilcox (wil)	Bacteria	Firmicutes_A	Clostridia	Oscillospirales	Ruminococcaceae	Gemmiger	Gemmiger sp900540595	FALSE
Cluster18083	#N/A	#N/A	0	#N/A	Wilcox (wil)	Bacteria	Firmicutes_A	Clostridia	Lachnospirales	Lachnospiraceae	Agathobacter	Agathobacter rectalis	#N/A	#N/A	0	#N/A	Wilcox (wil)	Bacteria	Firmicutes_A	Clostridia	Lachnospirales	Lachnospiraceae	Agathobacter	Agathobacter rectalis	FALSE
Cluster1809	0.673765	0.753006	0.11175	TRUE>FALSE	Wilcox (wil)	Bacteria	Firmicutes_A	Clostridia	Oscillospirales	Oscillospiraceae	F23-B02	F23-B02 sp002472405	0.024269	0.123043	0.228206	TRUE>FALSE	Wilcox (wil)	Bacteria	Firmicutes_A	Clostridia	Oscillospirales	Oscillospiraceae	F23-B02	F23-B02 sp002472405	FALSE
Cluster18136	0.302397	0.41802	-0.05975	FALSE>TRUE	Wilcox (wil)	NA	NA	NA	NA	NA	NA	NA	0.994469	1	-0.00496	FALSE>TRUE	Wilcox (wil)	NA	NA	NA	NA	NA	NA	NA	FALSE
Cluster182	0.197159	0.297362	0.224021	TRUE>FALSE	Wilcox (wil)	Bacteria	Firmicutes_A	Clostridia	Lachnospirales	Lachnospiraceae	Frisingicoccus	Frisingicoccus sp900549105	0.634985	0.845512	0.009692	TRUE>FALSE	Wilcox (wil)	Bacteria	Firmicutes_A	Clostridia	Lachnospirales	Lachnospiraceae	Frisingicoccus	Frisingicoccus sp900549105	FALSE
Cluster18200	3.67e-05	0.000331	0.741225	TRUE>FALSE	Wilcox (wil)	NA	NA	NA	NA	NA	NA	NA	8.56e-05	0.003631	0.403933	TRUE>FALSE	Wilcox (wil)	NA	NA	NA	NA	NA	NA	NA	TRUE
Cluster182230	#N/A	#N/A	0	#N/A	Wilcox (wil)	NA	NA	NA	NA	NA	NA	NA	#N/A	#N/A	0	#N/A	Wilcox (wil)	NA	NA	NA	NA	NA	NA	NA	FALSE
Cluster18277	0.000739	0.003255	-0.40494	FALSE>TRUE	Wilcox (wil)	NA	NA	NA	NA	NA	NA	NA	1	1	0.003329	TRUE>FALSE	Wilcox (wil)	NA	NA	NA	NA	NA	NA	NA	FALSE
Cluster1828	0.036477	0.079192	-0.0903	FALSE>TRUE	Wilcox (wil)	Bacteria	Firmicutes_A	Clostridia	Oscillospirales	Oscillospiraceae	CAG-170	CAG-170 sp900548625	0.276417	0.548731	-0.00172	FALSE>TRUE	Wilcox (wil)	Bacteria	Firmicutes_A	Clostridia	Oscillospirales	Oscillospiraceae	CAG-170	CAG-170 sp900548625	FALSE
Cluster1829	0.192556	0.292195	-0.02928	FALSE>TRUE	Wilcox (wil)	Bacteria	Firmicutes_A	Clostridia	TANB77	CAG-508	CAG-273	CAG-273 sp000438355	0.065942	0.232169	0.213283	TRUE>FALSE	Wilcox (wil)	Bacteria	Firmicutes_A	Clostridia	TANB77	CAG-508	CAG-273	CAG-273 sp000438355	FALSE
Cluster18291	#N/A	#N/A	0	#N/A	Wilcox (wil)	NA	NA	NA	NA	NA	NA	NA	#N/A	#N/A	0	#N/A	Wilcox (wil)	NA	NA	NA	NA	NA	NA	NA	FALSE
Cluster1830	4.05e-06	7.34e-05	0.52433	TRUE>FALSE	Wilcox (wil)	Bacteria	Firmicutes_A	Clostridia	Oscillospirales	Ruminococcaceae	Faecalibacterium	Faecalibacterium prausnitzii_C	0.000536	0.009417	0.580852	TRUE>FALSE	Wilcox (wil)	Bacteria	Firmicutes_A	Clostridia	Oscillospirales	Ruminococcaceae	Faecalibacterium	Faecalibacterium prausnitzii_C	TRUE
Cluster1832	0.22647	0.329291	0.574127	TRUE>FALSE	Wilcox (wil)	Bacteria	Firmicutes_A	Clostridia	Oscillospirales	Ruminococcaceae	Angelakisella	Angelakisella sp900547385	0.182401	0.428064	0.614065	TRUE>FALSE	Wilcox (wil)	Bacteria	Firmicutes_A	Clostridia	Oscillospirales	Ruminococcaceae	Angelakisella	Angelakisella sp900547385	FALSE
Cluster1833	0.087538	0.158764	-0.37509	FALSE>TRUE	Wilcox (wil)	Bacteria	Firmicutes_A	Clostridia	Oscillospirales	Ruminococcaceae	Faecalibacterium	Faecalibacterium prausnitzii_E	4.03e-06	0.001524	1.39346	TRUE>FALSE	Wilcox (wil)	Bacteria	Firmicutes_A	Clostridia	Oscillospirales	Ruminococcaceae	Faecalibacterium	Faecalibacterium prausnitzii_E	FALSE
Cluster1837	0.528455	0.62901	-0.13502	FALSE>TRUE	Wilcox (wil)	NA	NA	NA	NA	NA	NA	NA	0.077027	0.254402	0.460618	TRUE>FALSE	Wilcox (wil)	NA	NA	NA	NA	NA	NA	NA	FALSE
Cluster18370	0.787529	0.839163	-0.31553	FALSE>TRUE	Wilcox (wil)	NA	NA	NA	NA	NA	NA	NA	0.863508	0.949804	-0.26193	FALSE>TRUE	Wilcox (wil)	NA	NA	NA	NA	NA	NA	NA	FALSE
Cluster184	0.546085	0.644262	0.246398	TRUE>FALSE	Wilcox (wil)	Bacteria	Firmicutes_A	Clostridia	Oscillospirales	Ruminococcaceae	UBA1394	UBA1394 sp900066845	0.961611	0.987156	0.176915	TRUE>FALSE	Wilcox (wil)	Bacteria	Firmicutes_A	Clostridia	Oscillospirales	Ruminococcaceae	UBA1394	UBA1394 sp900066845	FALSE
Cluster18401	1.36e-06	3.63e-05	0.748769	TRUE>FALSE	Wilcox (wil)	NA	NA	NA	NA	NA	NA	NA	0.008238	0.058415	0.347253	TRUE>FALSE	Wilcox (wil)	NA	NA	NA	NA	NA	NA	NA	FALSE
Cluster18409	0.219702	0.321601	0.474786	TRUE>FALSE	Wilcox (wil)	Bacteria	Firmicutes_A	Clostridia	Oscillospirales	Acutalibacteraceae	Eubacterium_R	Eubacterium_R sp900539325	0.644837	0.851459	0.002235	TRUE>FALSE	Wilcox (wil)	Bacteria	Firmicutes_A	Clostridia	Oscillospirales	Acutalibacteraceae	Eubacterium_R	Eubacterium_R sp900539325	FALSE
Cluster1842	0.189532	0.289374	-0.23515	FALSE>TRUE	Wilcox (wil)	Bacteria	Firmicutes_A	Clostridia	Lachnospirales	Lachnospiraceae	Dorea_B	Dorea_B phocaeensis	0.654751	0.858034	0.000493	TRUE>FALSE	Wilcox (wil)	Bacteria	Firmicutes_A	Clostridia	Lachnospirales	Lachnospiraceae	Dorea_B	Dorea_B phocaeensis	FALSE
Cluster1843	0.534299	0.633365	-0.05112	FALSE>TRUE	Wilcox (wil)	Bacteria	Firmicutes_A	Clostridia	Oscillospirales	Oscillospiraceae	HGM12998	HGM12998 sp900756495	0.081878	0.264659	0.01134	TRUE>FALSE	Wilcox (wil)	Bacteria	Firmicutes_A	Clostridia	Oscillospirales	Oscillospiraceae	HGM12998	HGM12998 sp900756495	FALSE
Cluster1846	0.002901	0.009852	-0.21488	FALSE>TRUE	Wilcox (wil)	Bacteria	Firmicutes_A	Clostridia	Clostridiales	Clostridiaceae	Clostridium	Clostridium sp000435835	0.531077	0.776739	0.230746	TRUE>FALSE	Wilcox (wil)	Bacteria	Firmicutes_A	Clostridia	Clostridiales	Clostridiaceae	Clostridium	Clostridium sp000435835	FALSE
Cluster18496	#N/A	#N/A	0	#N/A	Wilcox (wil)	NA	NA	NA	NA	NA	NA	NA	#N/A	#N/A	0	#N/A	Wilcox (wil)	NA	NA	NA	NA	NA	NA	NA	FALSE
Cluster185	0.413659	0.523547	0.207193	TRUE>FALSE	Wilcox (wil)	Bacteria	Firmicutes_A	Clostridia	Lachnospirales	Lachnospiraceae	Scybalocola	Scybalocola sp900557175	0.767434	0.91786	-0.01243	FALSE>TRUE	Wilcox (wil)	Bacteria	Firmicutes_A	Clostridia	Lachnospirales	Lachnospiraceae	Scybalocola	Scybalocola sp900557175	FALSE
Cluster18537	0.000131	0.000876	0.735124	TRUE>FALSE	Wilcox (wil)	Bacteria	Firmicutes_A	Clostridia	Oscillospirales	Ruminococcaceae	Gemmiger	Gemmiger qucibialis	5.01e-05	0.003112	1.25388	TRUE>FALSE	Wilcox (wil)	Bacteria	Firmicutes_A	Clostridia	Oscillospirales	Ruminococcaceae	Gemmiger	Gemmiger qucibialis	TRUE
Cluster18544	#N/A	#N/A	0	#N/A	Wilcox (wil)	Bacteria	Firmicutes_A	Clostridia	Lachnospirales	Lachnospiraceae	Agathobacter	Agathobacter rectalis	#N/A	#N/A	0	#N/A	Wilcox (wil)	Bacteria	Firmicutes_A	Clostridia	Lachnospirales	Lachnospiraceae	Agathobacter	Agathobacter rectalis	FALSE
Cluster1855	3.06e-06	6.56e-05	0.616196	TRUE>FALSE	Wilcox (wil)	Bacteria	Firmicutes_A	Clostridia	Oscillospirales	Ruminococcaceae	Faecalibacterium	Faecalibacterium prausnitzii_C	8.56e-05	0.003631	0.835452	TRUE>FALSE	Wilcox (wil)	Bacteria	Firmicutes_A	Clostridia	Oscillospirales	Ruminococcaceae	Faecalibacterium	Faecalibacterium prausnitzii_C	TRUE
Cluster18576	0.474604	0.583688	0.921489	TRUE>FALSE	Wilcox (wil)	NA	NA	NA	NA	NA	NA	NA	0.654751	0.858034	-0.12575	FALSE>TRUE	Wilcox (wil)	NA	NA	NA	NA	NA	NA	NA	FALSE
Cluster186	0.179224	0.277781	0.067578	TRUE>FALSE	Wilcox (wil)	Bacteria	Firmicutes_A	Clostridia	Lachnospirales	Lachnospiraceae	Eubacterium_G	Eubacterium_G sp000435815	0.304228	0.579465	0.20843	TRUE>FALSE	Wilcox (wil)	Bacteria	Firmicutes_A	Clostridia	Lachnospirales	Lachnospiraceae	Eubacterium_G	Eubacterium_G sp000435815	FALSE
Cluster18604	0.00029	0.001617	-0.24333	FALSE>TRUE	Wilcox (wil)	NA	NA	NA	NA	NA	NA	NA	0.558557	0.796173	-0.02228	FALSE>TRUE	Wilcox (wil)	NA	NA	NA	NA	NA	NA	NA	FALSE
Cluster1861	0.906024	0.928996	-0.00817	FALSE>TRUE	Wilcox (wil)	Bacteria	Bacteroidota	Bacteroidia	Bacteroidales	Rikenellaceae	Alistipes		0.574459	0.805644	-0.54193	FALSE>TRUE	Wilcox (wil)	Bacteria	Bacteroidota	Bacteroidia	Bacteroidales	Rikenellaceae	Alistipes		FALSE
Cluster1862	4.89e-05	0.000409	-0.18964	FALSE>TRUE	Wilcox (wil)	NA	NA	NA	NA	NA	NA	NA	0.005795	0.04845	-0.18938	FALSE>TRUE	Wilcox (wil)	NA	NA	NA	NA	NA	NA	NA	TRUE
Cluster1866	0.031245	0.070201	0.441884	TRUE>FALSE	Wilcox (wil)	Bacteria	Firmicutes_A	Clostridia	Lachnospirales	Lachnospiraceae	Eubacterium_F	Eubacterium_F sp003491505	0.056186	0.209671	0.060785	TRUE>FALSE	Wilcox (wil)	Bacteria	Firmicutes_A	Clostridia	Lachnospirales	Lachnospiraceae	Eubacterium_F	Eubacterium_F sp003491505	FALSE
Cluster18678	0.219702	0.321601	-0.16625	FALSE>TRUE	Wilcox (wil)	NA	NA	NA	NA	NA	NA	NA	0.338012	0.612294	-0.02324	FALSE>TRUE	Wilcox (wil)	NA	NA	NA	NA	NA	NA	NA	FALSE
Cluster187	0.534299	0.633365	0.107112	TRUE>FALSE	Wilcox (wil)	Bacteria	Firmicutes_A	Clostridia	Lachnospirales	Lachnospiraceae	Anaerobutyricum	Anaerobutyricum stercoris	0.549322	0.792756	-0.3619	FALSE>TRUE	Wilcox (wil)	Bacteria	Firmicutes_A	Clostridia	Lachnospirales	Lachnospiraceae	Anaerobutyricum	Anaerobutyricum stercoris	FALSE
Cluster18722	#N/A	#N/A	0	#N/A	Wilcox (wil)	Bacteria	Bacteroidota	Bacteroidia	Bacteroidales	Bacteroidaceae	Bacteroides	Bacteroides xylanisolvens	#N/A	#N/A	0	#N/A	Wilcox (wil)	Bacteria	Bacteroidota	Bacteroidia	Bacteroidales	Bacteroidaceae	Bacteroides	Bacteroides xylanisolvens	FALSE
Cluster18775	#N/A	#N/A	0	#N/A	Wilcox (wil)	NA	NA	NA	NA	NA	NA	NA	#N/A	#N/A	0	#N/A	Wilcox (wil)	NA	NA	NA	NA	NA	NA	NA	FALSE
Cluster1879	0.258766	0.366444	0.122395	TRUE>FALSE	Wilcox (wil)	Bacteria	Firmicutes_A	Clostridia	Christensenellales	CAG-74	SFMI01	SFMI01 sp004556155	0.558557	0.796173	0.130361	TRUE>FALSE	Wilcox (wil)	Bacteria	Firmicutes_A	Clostridia	Christensenellales	CAG-74	SFMI01	SFMI01 sp004556155	FALSE
Cluster18794	#N/A	#N/A	0	#N/A	Wilcox (wil)	Bacteria	Firmicutes_A	Clostridia	Lachnospirales	Lachnospiraceae	Agathobacter	Agathobacter rectalis	#N/A	#N/A	0	#N/A	Wilcox (wil)	Bacteria	Firmicutes_A	Clostridia	Lachnospirales	Lachnospiraceae	Agathobacter	Agathobacter rectalis	FALSE
Cluster18800	0.00477	0.014866	-0.86995	FALSE>TRUE	Wilcox (wil)	Bacteria	Firmicutes_A	Clostridia	Lachnospirales	Lachnospiraceae	Scybalomonas	Scybalomonas excrementigallinarum	0.705194	0.878461	-0.00454	FALSE>TRUE	Wilcox (wil)	Bacteria	Firmicutes_A	Clostridia	Lachnospirales	Lachnospiraceae	Scybalomonas	Scybalomonas excrementigallinarum	FALSE
Cluster18812	0.736612	0.807672	-0.66805	FALSE>TRUE	Wilcox (wil)	Bacteria	Firmicutes_A	Clostridia	Lachnospirales	Lachnospiraceae	Roseburia	Roseburia intestinalis	0.5867	0.811026	-0.07511	FALSE>TRUE	Wilcox (wil)	Bacteria	Firmicutes_A	Clostridia	Lachnospirales	Lachnospiraceae	Roseburia	Roseburia intestinalis	FALSE
Cluster1882	5.83e-08	3.76e-06	0.543106	TRUE>FALSE	Wilcox (wil)	Bacteria	Firmicutes_A	Clostridia	Lachnospirales	Lachnospiraceae	KLE1615	KLE1615 sp900066985	0.001218	0.016816	0.584458	TRUE>FALSE	Wilcox (wil)	Bacteria	Firmicutes_A	Clostridia	Lachnospirales	Lachnospiraceae	KLE1615	KLE1615 sp900066985	TRUE
Cluster1884	0.080369	0.148843	-0.16666	FALSE>TRUE	Wilcox (wil)	Bacteria	Firmicutes_C	Negativicutes	Veillonellales	Dialisteraceae	Dialister	Dialister sp000434475	0.345042	0.616679	-0.00715	FALSE>TRUE	Wilcox (wil)	Bacteria	Firmicutes_C	Negativicutes	Veillonellales	Dialisteraceae	Dialister	Dialister sp000434475	FALSE
Cluster18868	0.673765	0.753006	0.541044	TRUE>FALSE	Wilcox (wil)	NA	NA	NA	NA	NA	NA	NA	0.452892	0.71533	0.005777	TRUE>FALSE	Wilcox (wil)	NA	NA	NA	NA	NA	NA	NA	FALSE
Cluster1887	0.139731	0.230324	-0.1194	FALSE>TRUE	Wilcox (wil)	Bacteria	Firmicutes_A	Clostridia	Lachnospirales	Lachnospiraceae	Fimimorpha	Fimimorpha excrementavium	0.232444	0.488778	-0.14908	FALSE>TRUE	Wilcox (wil)	Bacteria	Firmicutes_A	Clostridia	Lachnospirales	Lachnospiraceae	Fimimorpha	Fimimorpha excrementavium	FALSE
Cluster18893	0.000266	0.001512	1.45522	TRUE>FALSE	Wilcox (wil)	Bacteria	Firmicutes_A	Clostridia	Lachnospirales	Lachnospiraceae	Agathobacter	Agathobacter rectalis	0.486827	0.749197	-0.19449	FALSE>TRUE	Wilcox (wil)	Bacteria	Firmicutes_A	Clostridia	Lachnospirales	Lachnospiraceae	Agathobacter	Agathobacter rectalis	FALSE
Cluster189	0.482901	0.590552	-0.19427	FALSE>TRUE	Wilcox (wil)	Bacteria	Firmicutes_A	Clostridia	Lachnospirales	Lachnospiraceae	Sellimonas	Sellimonas avistercoris	0.128997	0.354731	-0.7269	FALSE>TRUE	Wilcox (wil)	Bacteria	Firmicutes_A	Clostridia	Lachnospirales	Lachnospiraceae	Sellimonas	Sellimonas avistercoris	FALSE
Cluster1893	0.08429	0.154783	-0.14164	FALSE>TRUE	Wilcox (wil)	Bacteria	Firmicutes_A	Clostridia	Oscillospirales	Ruminococcaceae	Faecalibacterium	Faecalibacterium prausnitzii_E	1.22e-05	0.001849	1.4069	TRUE>FALSE	Wilcox (wil)	Bacteria	Firmicutes_A	Clostridia	Oscillospirales	Ruminococcaceae	Faecalibacterium	Faecalibacterium prausnitzii_E	FALSE
Cluster1894	6.5e-05	0.000498	0.397878	TRUE>FALSE	Wilcox (wil)	Bacteria	Actinobacteriota	Coriobacteriia	Coriobacteriales	Eggerthellaceae	Gordonibacter	Gordonibacter urolithinfaciens	0.43643	0.701434	-0.47144	FALSE>TRUE	Wilcox (wil)	Bacteria	Actinobacteriota	Coriobacteriia	Coriobacteriales	Eggerthellaceae	Gordonibacter	Gordonibacter urolithinfaciens	FALSE
Cluster18963	0.052367	0.104795	-0.22287	FALSE>TRUE	Wilcox (wil)	NA	NA	NA	NA	NA	NA	NA	0.190113	0.436964	0.079153	TRUE>FALSE	Wilcox (wil)	NA	NA	NA	NA	NA	NA	NA	FALSE
Cluster1899	0.224765	0.327907	0.131087	TRUE>FALSE	Wilcox (wil)	NA	NA	NA	NA	NA	NA	NA	0.000884	0.013363	0.348217	TRUE>FALSE	Wilcox (wil)	NA	NA	NA	NA	NA	NA	NA	FALSE
Cluster18991	#N/A	#N/A	0	#N/A	Wilcox (wil)	Bacteria	Firmicutes_A	Clostridia	Lachnospirales	Lachnospiraceae	Agathobacter	Agathobacter rectalis	#N/A	#N/A	0	#N/A	Wilcox (wil)	Bacteria	Firmicutes_A	Clostridia	Lachnospirales	Lachnospiraceae	Agathobacter	Agathobacter rectalis	FALSE
Cluster18998	#N/A	#N/A	0	#N/A	Wilcox (wil)	Bacteria	Actinobacteriota	Coriobacteriia	Coriobacteriales	Coriobacteriaceae	Collinsella	Collinsella aerofaciens_J	#N/A	#N/A	0	#N/A	Wilcox (wil)	Bacteria	Actinobacteriota	Coriobacteriia	Coriobacteriales	Coriobacteriaceae	Collinsella	Collinsella aerofaciens_J	FALSE
Cluster1900	0.003303	0.010963	-0.10876	FALSE>TRUE	Wilcox (wil)	Bacteria	Firmicutes	Bacilli	Erysipelotrichales	Erysipelotrichaceae	Bulleidia	Bulleidia sp900539965	0.019392	0.106047	-0.36591	FALSE>TRUE	Wilcox (wil)	Bacteria	Firmicutes	Bacilli	Erysipelotrichales	Erysipelotrichaceae	Bulleidia	Bulleidia sp900539965	FALSE
Cluster1913	2.68e-05	0.000265	0.102491	TRUE>FALSE	Wilcox (wil)	Bacteria	Firmicutes_A	Clostridia	Lachnospirales	Lachnospiraceae	Lachnoclostridium_B	Lachnoclostridium_B sp900066555	0.044542	0.181829	0.177737	TRUE>FALSE	Wilcox (wil)	Bacteria	Firmicutes_A	Clostridia	Lachnospirales	Lachnospiraceae	Lachnoclostridium_B	Lachnoclostridium_B sp900066555	FALSE
Cluster191306	#N/A	#N/A	0	#N/A	Wilcox (wil)	NA	NA	NA	NA	NA	NA	NA	#N/A	#N/A	0	#N/A	Wilcox (wil)	NA	NA	NA	NA	NA	NA	NA	FALSE
Cluster1914	0.000311	0.001699	-0.26641	FALSE>TRUE	Wilcox (wil)	Bacteria	Firmicutes_A	Clostridia	Clostridiales	Clostridiaceae	Clostridium	Clostridium paraputrificum	0.983543	0.994986	-0.03215	FALSE>TRUE	Wilcox (wil)	Bacteria	Firmicutes_A	Clostridia	Clostridiales	Clostridiaceae	Clostridium	Clostridium paraputrificum	FALSE
Cluster19146	0.393598	0.504397	-0.24009	FALSE>TRUE	Wilcox (wil)	NA	NA	NA	NA	NA	NA	NA	0.664725	0.861369	0.015682	TRUE>FALSE	Wilcox (wil)	NA	NA	NA	NA	NA	NA	NA	FALSE
Cluster1916	0.713225	0.791007	-0.32828	FALSE>TRUE	Wilcox (wil)	Bacteria	Firmicutes_A	Clostridia	Oscillospirales	Ruminococcaceae	Ruminiclostridium_E	Ruminiclostridium_E siraeum	0.674758	0.862163	0.045703	TRUE>FALSE	Wilcox (wil)	Bacteria	Firmicutes_A	Clostridia	Oscillospirales	Ruminococcaceae	Ruminiclostridium_E	Ruminiclostridium_E siraeum	FALSE
Cluster192	0.485684	0.591875	-0.67404	FALSE>TRUE	Wilcox (wil)	Bacteria	Actinobacteriota	Actinomycetia	Actinomycetales	Bifidobacteriaceae	Bifidobacterium	Bifidobacterium pseudocatenulatum	0.917851	0.96971	-0.77177	FALSE>TRUE	Wilcox (wil)	Bacteria	Actinobacteriota	Actinomycetia	Actinomycetales	Bifidobacteriaceae	Bifidobacterium	Bifidobacterium pseudocatenulatum	FALSE
Cluster19237	0.021394	0.051818	-0.09295	FALSE>TRUE	Wilcox (wil)	NA	NA	NA	NA	NA	NA	NA	0.003021	0.030365	0.136598	TRUE>FALSE	Wilcox (wil)	NA	NA	NA	NA	NA	NA	NA	FALSE
Cluster19260	0.339288	0.454913	-0.45766	FALSE>TRUE	Wilcox (wil)	NA	NA	NA	NA	NA	NA	NA	0.674758	0.862163	-0.06831	FALSE>TRUE	Wilcox (wil)	NA	NA	NA	NA	NA	NA	NA	FALSE
Cluster19276	#N/A	#N/A	0	#N/A	Wilcox (wil)	NA	NA	NA	NA	NA	NA	NA	#N/A	#N/A	0	#N/A	Wilcox (wil)	NA	NA	NA	NA	NA	NA	NA	FALSE
Cluster1929	3.74e-05	0.000334	0.166597	TRUE>FALSE	Wilcox (wil)	Bacteria	Firmicutes_A	Clostridia	Oscillospirales	Acutalibacteraceae	UBA1417	UBA1417 sp003531055	0.051434	0.196578	-0.91043	FALSE>TRUE	Wilcox (wil)	Bacteria	Firmicutes_A	Clostridia	Oscillospirales	Acutalibacteraceae	UBA1417	UBA1417 sp003531055	FALSE
Cluster1931	0.042894	0.090087	-0.09618	FALSE>TRUE	Wilcox (wil)	Bacteria	Firmicutes_A	Clostridia	Oscillospirales	Oscillospiraceae	CAG-170	CAG-170 sp900545925	0.003487	0.032956	0.382861	TRUE>FALSE	Wilcox (wil)	Bacteria	Firmicutes_A	Clostridia	Oscillospirales	Oscillospiraceae	CAG-170	CAG-170 sp900545925	FALSE
Cluster19338	0.001751	0.006329	-0.08461	FALSE>TRUE	Wilcox (wil)	NA	NA	NA	NA	NA	NA	NA	0.074698	0.250262	-0.89326	FALSE>TRUE	Wilcox (wil)	NA	NA	NA	NA	NA	NA	NA	FALSE
Cluster1934	0.22647	0.329291	0.216373	TRUE>FALSE	Wilcox (wil)	Bacteria	Firmicutes_A	Clostridia	Oscillospirales	Acutalibacteraceae	Eubacterium_R	Eubacterium_R sp000436835	0.36668	0.635116	0.160915	TRUE>FALSE	Wilcox (wil)	Bacteria	Firmicutes_A	Clostridia	Oscillospirales	Acutalibacteraceae	Eubacterium_R	Eubacterium_R sp000436835	FALSE
Cluster1942	0.100662	0.177908	-0.12888	FALSE>TRUE	Wilcox (wil)	Bacteria	Actinobacteriota	Coriobacteriia	Coriobacteriales	Coriobacteriaceae	Collinsella		0.049797	0.193295	0.047887	TRUE>FALSE	Wilcox (wil)	Bacteria	Actinobacteriota	Coriobacteriia	Coriobacteriales	Coriobacteriaceae	Collinsella		FALSE
Cluster19443	#N/A	#N/A	0	#N/A	Wilcox (wil)	NA	NA	NA	NA	NA	NA	NA	#N/A	#N/A	0	#N/A	Wilcox (wil)	NA	NA	NA	NA	NA	NA	NA	FALSE
Cluster1945	0.00636	0.018971	-0.70099	FALSE>TRUE	Wilcox (wil)	Bacteria	Firmicutes_A	Clostridia	Lachnospirales	Lachnospiraceae	Eisenbergiella	Eisenbergiella porci	0.596222	0.819628	-0.0069	FALSE>TRUE	Wilcox (wil)	Bacteria	Firmicutes_A	Clostridia	Lachnospirales	Lachnospiraceae	Eisenbergiella	Eisenbergiella porci	FALSE
Cluster1946	0.348371	0.463873	-0.0658	FALSE>TRUE	Wilcox (wil)	Bacteria	Firmicutes	Bacilli	Erysipelotrichales	Coprobacillaceae	Faecalibacillus	Faecalibacillus intestinalis	0.00606	0.04948	0.431738	TRUE>FALSE	Wilcox (wil)	Bacteria	Firmicutes	Bacilli	Erysipelotrichales	Coprobacillaceae	Faecalibacillus	Faecalibacillus intestinalis	FALSE
Cluster19472	0.023494	0.055967	-0.22247	FALSE>TRUE	Wilcox (wil)	NA	NA	NA	NA	NA	NA	NA	0.187019	0.433635	-0.01941	FALSE>TRUE	Wilcox (wil)	NA	NA	NA	NA	NA	NA	NA	FALSE
Cluster19482	0.008864	0.025106	-0.16471	FALSE>TRUE	Wilcox (wil)	NA	NA	NA	NA	NA	NA	NA	0.036226	0.159084	-0.03358	FALSE>TRUE	Wilcox (wil)	NA	NA	NA	NA	NA	NA	NA	FALSE
Cluster195	0.021648	0.052285	-0.20929	FALSE>TRUE	Wilcox (wil)	Bacteria	Desulfobacterota_I	Desulfovibrionia	Desulfovibrionales	Desulfovibrionaceae	Bilophila	Bilophila wadsworthia	0.06622	0.232169	0.115013	TRUE>FALSE	Wilcox (wil)	Bacteria	Desulfobacterota_I	Desulfovibrionia	Desulfovibrionales	Desulfovibrionaceae	Bilophila	Bilophila wadsworthia	FALSE
Cluster1950	0.009583	0.026664	0.1366	TRUE>FALSE	Wilcox (wil)	Bacteria	Firmicutes_A	Clostridia	Oscillospirales	Acutalibacteraceae	UMGS856	UMGS856 sp900546265	0.221739	0.473133	-0.07772	FALSE>TRUE	Wilcox (wil)	Bacteria	Firmicutes_A	Clostridia	Oscillospirales	Acutalibacteraceae	UMGS856	UMGS856 sp900546265	FALSE
Cluster1955	0.005112	0.015734	0.625972	TRUE>FALSE	Wilcox (wil)	Bacteria	Firmicutes_A	Clostridia	Oscillospirales	Oscillospiraceae	CAG-83	CAG-83 sp001916855	0.021738	0.113226	-0.07507	FALSE>TRUE	Wilcox (wil)	Bacteria	Firmicutes_A	Clostridia	Oscillospirales	Oscillospiraceae	CAG-83	CAG-83 sp001916855	FALSE
Cluster19578	#N/A	#N/A	0	#N/A	Wilcox (wil)	Bacteria	Firmicutes_A	Clostridia	Lachnospirales	Lachnospiraceae	Agathobacter	Agathobacter rectalis	#N/A	#N/A	0	#N/A	Wilcox (wil)	Bacteria	Firmicutes_A	Clostridia	Lachnospirales	Lachnospiraceae	Agathobacter	Agathobacter rectalis	FALSE
Cluster1958	6.33e-06	9.92e-05	-0.84992	FALSE>TRUE	Wilcox (wil)	Bacteria	Firmicutes_A	Clostridia	Lachnospirales	Lachnospiraceae	Blautia	Blautia sp900555025	0.216518	0.469483	-0.05328	FALSE>TRUE	Wilcox (wil)	Bacteria	Firmicutes_A	Clostridia	Lachnospirales	Lachnospiraceae	Blautia	Blautia sp900555025	FALSE
Cluster1960	0.00094	0.003941	0.081374	TRUE>FALSE	Wilcox (wil)	Bacteria	Firmicutes_A	Clostridia	Oscillospirales	Ruminococcaceae	Faecalibacterium	Faecalibacterium sp900539885	0.173416	0.413109	0.095229	TRUE>FALSE	Wilcox (wil)	Bacteria	Firmicutes_A	Clostridia	Oscillospirales	Ruminococcaceae	Faecalibacterium	Faecalibacterium sp900539885	FALSE
Cluster1964	0.001673	0.006111	0.835794	TRUE>FALSE	Wilcox (wil)	Bacteria	Firmicutes_A	Clostridia	Oscillospirales	Ruminococcaceae	Ruminococcus_D	Ruminococcus_D bicirculans	0.338012	0.612294	-0.41532	FALSE>TRUE	Wilcox (wil)	Bacteria	Firmicutes_A	Clostridia	Oscillospirales	Ruminococcaceae	Ruminococcus_D	Ruminococcus_D bicirculans	FALSE
Cluster19640	0.045234	0.093534	-0.15503	FALSE>TRUE	Wilcox (wil)	NA	NA	NA	NA	NA	NA	NA	0.201381	0.448977	-0.04123	FALSE>TRUE	Wilcox (wil)	NA	NA	NA	NA	NA	NA	NA	FALSE
Cluster19645	0.625683	0.713484	-0.13561	FALSE>TRUE	Wilcox (wil)	NA	NA	NA	NA	NA	NA	NA	0.095002	0.291373	0.025579	TRUE>FALSE	Wilcox (wil)	NA	NA	NA	NA	NA	NA	NA	FALSE
Cluster196492	#N/A	#N/A	0	#N/A	Wilcox (wil)	NA	NA	NA	NA	NA	NA	NA	#N/A	#N/A	0	#N/A	Wilcox (wil)	NA	NA	NA	NA	NA	NA	NA	FALSE
Cluster19692	0.120536	0.204102	0.572077	TRUE>FALSE	Wilcox (wil)	NA	NA	NA	NA	NA	NA	NA	0.077027	0.254402	0.1126	TRUE>FALSE	Wilcox (wil)	NA	NA	NA	NA	NA	NA	NA	FALSE
Cluster197	0.003704	0.011994	0.110219	TRUE>FALSE	Wilcox (wil)	Bacteria	Firmicutes_A	Clostridia	Oscillospirales	Oscillospiraceae	Dysosmobacter	Dysosmobacter sp900542115	0.352164	0.622371	-0.11588	FALSE>TRUE	Wilcox (wil)	Bacteria	Firmicutes_A	Clostridia	Oscillospirales	Oscillospiraceae	Dysosmobacter	Dysosmobacter sp900542115	FALSE
Cluster1971	0.116333	0.198729	-0.03255	FALSE>TRUE	Wilcox (wil)	Bacteria	Actinobacteriota	Coriobacteriia	Coriobacteriales	Eggerthellaceae	CAG-1427	CAG-1427 sp900548955	0.808298	0.935701	0.506109	TRUE>FALSE	Wilcox (wil)	Bacteria	Actinobacteriota	Coriobacteriia	Coriobacteriales	Eggerthellaceae	CAG-1427	CAG-1427 sp900548955	FALSE
Cluster19720	0.062898	0.122485	-0.14331	FALSE>TRUE	Wilcox (wil)	NA	NA	NA	NA	NA	NA	NA	0.662294	0.861369	-0.00667	FALSE>TRUE	Wilcox (wil)	NA	NA	NA	NA	NA	NA	NA	FALSE
Cluster1974	0.944948	0.959292	-0.00146	FALSE>TRUE	Wilcox (wil)	Bacteria	Verrucomicrobiota	Verrucomicrobiae	Opitutales	CAG-312	Merdousia		0.386129	0.656989	0.005429	TRUE>FALSE	Wilcox (wil)	Bacteria	Verrucomicrobiota	Verrucomicrobiae	Opitutales	CAG-312	Merdousia		FALSE
Cluster19749	0.000814	0.003497	0.46976	TRUE>FALSE	Wilcox (wil)	Bacteria	Firmicutes_A	Clostridia	Lachnospirales	Lachnospiraceae	Agathobacter	Agathobacter rectalis	0.381558	0.653079	-1.02506	FALSE>TRUE	Wilcox (wil)	Bacteria	Firmicutes_A	Clostridia	Lachnospirales	Lachnospiraceae	Agathobacter	Agathobacter rectalis	FALSE
Cluster1976	0.84983	0.889205	0.222899	TRUE>FALSE	Wilcox (wil)	Bacteria	Actinobacteriota	Coriobacteriia	Coriobacteriales	Eggerthellaceae	CAG-1427	CAG-1427 sp900538545	0.022546	0.116885	0.012341	TRUE>FALSE	Wilcox (wil)	Bacteria	Actinobacteriota	Coriobacteriia	Coriobacteriales	Eggerthellaceae	CAG-1427	CAG-1427 sp900538545	FALSE
Cluster19762	#N/A	#N/A	0	#N/A	Wilcox (wil)	NA	NA	NA	NA	NA	NA	NA	#N/A	#N/A	0	#N/A	Wilcox (wil)	NA	NA	NA	NA	NA	NA	NA	FALSE
Cluster19769	#N/A	#N/A	0	#N/A	Wilcox (wil)	Bacteria	Firmicutes_A	Clostridia	Oscillospirales	Ruminococcaceae	Faecalibacterium	Faecalibacterium prausnitzii_C	#N/A	#N/A	0	#N/A	Wilcox (wil)	Bacteria	Firmicutes_A	Clostridia	Oscillospirales	Ruminococcaceae	Faecalibacterium	Faecalibacterium prausnitzii_C	FALSE
Cluster198	0.860319	0.895865	0.393225	TRUE>FALSE	Wilcox (wil)	Bacteria	Bacteroidota	Bacteroidia	Bacteroidales	Muribaculaceae	UBA7173	UBA7173 sp900545955	0.109247	0.319698	0.003323	TRUE>FALSE	Wilcox (wil)	Bacteria	Bacteroidota	Bacteroidia	Bacteroidales	Muribaculaceae	UBA7173	UBA7173 sp900545955	FALSE
Cluster1980	0.560995	0.656509	0.258243	TRUE>FALSE	Wilcox (wil)	Bacteria	Firmicutes_A	Clostridia	Oscillospirales	Acutalibacteraceae	Fimivicinus	Fimivicinus sp900544375	0.60313	0.824987	-0.01847	FALSE>TRUE	Wilcox (wil)	Bacteria	Firmicutes_A	Clostridia	Oscillospirales	Acutalibacteraceae	Fimivicinus	Fimivicinus sp900544375	FALSE
Cluster1984	0.000149	0.000957	0.442739	TRUE>FALSE	Wilcox (wil)	Bacteria	Firmicutes_A	Clostridia	Oscillospirales	Oscillospiraceae	CAG-83	CAG-83 sp000431575	0.17206	0.413109	-0.15362	FALSE>TRUE	Wilcox (wil)	Bacteria	Firmicutes_A	Clostridia	Oscillospirales	Oscillospiraceae	CAG-83	CAG-83 sp000431575	FALSE
Cluster19869	0.21308	0.314823	0.357641	TRUE>FALSE	Wilcox (wil)	NA	NA	NA	NA	NA	NA	NA	0.243504	0.501723	-0.06133	FALSE>TRUE	Wilcox (wil)	NA	NA	NA	NA	NA	NA	NA	FALSE
Cluster199	0.258766	0.366444	0.32455	TRUE>FALSE	Wilcox (wil)	Bacteria	Firmicutes_A	Clostridia	Oscillospirales	Oscillospiraceae	Onthomonas	Onthomonas sp900545815	0.001501	0.018649	0.117389	TRUE>FALSE	Wilcox (wil)	Bacteria	Firmicutes_A	Clostridia	Oscillospirales	Oscillospiraceae	Onthomonas	Onthomonas sp900545815	FALSE
Cluster19931	#N/A	#N/A	0	#N/A	Wilcox (wil)	NA	NA	NA	NA	NA	NA	NA	#N/A	#N/A	0	#N/A	Wilcox (wil)	NA	NA	NA	NA	NA	NA	NA	FALSE
Cluster1995	0.364626	0.478927	0.101324	TRUE>FALSE	Wilcox (wil)	Bacteria	Actinobacteriota	Coriobacteriia	Coriobacteriales	Coriobacteriaceae	Collinsella		0.049797	0.193295	0.03229	TRUE>FALSE	Wilcox (wil)	Bacteria	Actinobacteriota	Coriobacteriia	Coriobacteriales	Coriobacteriaceae	Collinsella		FALSE
Cluster1997	0.413659	0.523547	-0.01958	FALSE>TRUE	Wilcox (wil)	NA	NA	NA	NA	NA	NA	NA	0.09782	0.297913	-0.01937	FALSE>TRUE	Wilcox (wil)	NA	NA	NA	NA	NA	NA	NA	FALSE
Cluster19996	0.040654	0.086537	-0.03222	FALSE>TRUE	Wilcox (wil)	NA	NA	NA	NA	NA	NA	NA	0.577247	0.805644	0.321307	TRUE>FALSE	Wilcox (wil)	NA	NA	NA	NA	NA	NA	NA	FALSE
Cluster2	0.010091	0.027854	0.023057	TRUE>FALSE	Wilcox (wil)	NA	NA	NA	NA	NA	NA	NA	0.043056	0.179123	-0.03817	FALSE>TRUE	Wilcox (wil)	NA	NA	NA	NA	NA	NA	NA	FALSE
Cluster2001	0.033034	0.073273	-0.34468	FALSE>TRUE	Wilcox (wil)	Bacteria	Firmicutes_A	Clostridia	Oscillospirales	Ruminococcaceae	Faecalibacterium	Faecalibacterium prausnitzii_E	8.3e-06	0.001524	1.40028	TRUE>FALSE	Wilcox (wil)	Bacteria	Firmicutes_A	Clostridia	Oscillospirales	Ruminococcaceae	Faecalibacterium	Faecalibacterium prausnitzii_E	FALSE
Cluster20012	0.049203	0.099492	0.165531	TRUE>FALSE	Wilcox (wil)	NA	NA	NA	NA	NA	NA	NA	0.266704	0.534945	-0.01887	FALSE>TRUE	Wilcox (wil)	NA	NA	NA	NA	NA	NA	NA	FALSE
Cluster2003	0.001975	0.006982	1.86831	TRUE>FALSE	Wilcox (wil)	Bacteria	Firmicutes_A	Clostridia	Oscillospirales	Oscillospiraceae	CAG-83	CAG-83 sp000435555	2.43e-05	0.002343	2.18531	TRUE>FALSE	Wilcox (wil)	Bacteria	Firmicutes_A	Clostridia	Oscillospirales	Oscillospiraceae	CAG-83	CAG-83 sp000435555	TRUE
Cluster20102	7.69e-05	0.000577	0.411728	TRUE>FALSE	Wilcox (wil)	NA	NA	NA	NA	NA	NA	NA	0.001284	0.017179	0.470069	TRUE>FALSE	Wilcox (wil)	NA	NA	NA	NA	NA	NA	NA	TRUE
Cluster20125	#N/A	#N/A	0	#N/A	Wilcox (wil)	Bacteria	Actinobacteriota	Coriobacteriia	Coriobacteriales	Coriobacteriaceae	Collinsella	Collinsella sp900540945	#N/A	#N/A	0	#N/A	Wilcox (wil)	Bacteria	Actinobacteriota	Coriobacteriia	Coriobacteriales	Coriobacteriaceae	Collinsella	Collinsella sp900540945	FALSE
Cluster20157	#N/A	#N/A	0	#N/A	Wilcox (wil)	NA	NA	NA	NA	NA	NA	NA	#N/A	#N/A	0	#N/A	Wilcox (wil)	NA	NA	NA	NA	NA	NA	NA	FALSE
Cluster20194	0.048184	0.097888	-0.13177	FALSE>TRUE	Wilcox (wil)	NA	NA	NA	NA	NA	NA	NA	0.103652	0.307595	-0.76465	FALSE>TRUE	Wilcox (wil)	NA	NA	NA	NA	NA	NA	NA	FALSE
Cluster20233	0.325951	0.441456	0.398978	TRUE>FALSE	Wilcox (wil)	NA	NA	NA	NA	NA	NA	NA	0.852706	0.948725	-0.00725	FALSE>TRUE	Wilcox (wil)	NA	NA	NA	NA	NA	NA	NA	FALSE
Cluster20243	#N/A	#N/A	0	#N/A	Wilcox (wil)	Bacteria	Firmicutes_A	Clostridia	Oscillospirales	Ruminococcaceae	Faecalibacterium	Faecalibacterium prausnitzii_C	#N/A	#N/A	0	#N/A	Wilcox (wil)	Bacteria	Firmicutes_A	Clostridia	Oscillospirales	Ruminococcaceae	Faecalibacterium	Faecalibacterium prausnitzii_C	FALSE
Cluster2025	0.408588	0.519397	0.78115	TRUE>FALSE	Wilcox (wil)	Bacteria	Firmicutes_C	Negativicutes	Acidaminococcales	Acidaminococcaceae	Phascolarctobacterium_A		0.404545	0.668095	0.367527	TRUE>FALSE	Wilcox (wil)	Bacteria	Firmicutes_C	Negativicutes	Acidaminococcales	Acidaminococcaceae	Phascolarctobacterium_A		FALSE
Cluster20301	0.087553	0.158764	-0.05715	FALSE>TRUE	Wilcox (wil)	Bacteria	Actinobacteriota	Coriobacteriia	Coriobacteriales	Coriobacteriaceae	Collinsella	Collinsella sp900540985	0.015333	0.092905	0.753795	TRUE>FALSE	Wilcox (wil)	Bacteria	Actinobacteriota	Coriobacteriia	Coriobacteriales	Coriobacteriaceae	Collinsella	Collinsella sp900540985	FALSE
Cluster20329	#N/A	#N/A	0	#N/A	Wilcox (wil)	Bacteria	Actinobacteriota	Coriobacteriia	Coriobacteriales	Coriobacteriaceae	Collinsella	Collinsella sp900758475	#N/A	#N/A	0	#N/A	Wilcox (wil)	Bacteria	Actinobacteriota	Coriobacteriia	Coriobacteriales	Coriobacteriaceae	Collinsella	Collinsella sp900758475	FALSE
Cluster20330	#N/A	#N/A	0	#N/A	Wilcox (wil)	NA	NA	NA	NA	NA	NA	NA	#N/A	#N/A	0	#N/A	Wilcox (wil)	NA	NA	NA	NA	NA	NA	NA	FALSE
Cluster204	0.038938	0.083391	-0.19165	FALSE>TRUE	Wilcox (wil)	Bacteria	Firmicutes_A	Clostridia	Lachnospirales	Lachnospiraceae	Lachnospira	Lachnospira sp000437735	0.841933	0.948265	-0.70461	FALSE>TRUE	Wilcox (wil)	Bacteria	Firmicutes_A	Clostridia	Lachnospirales	Lachnospiraceae	Lachnospira	Lachnospira sp000437735	FALSE
Cluster2041	0.290038	0.40415	0.217478	TRUE>FALSE	Wilcox (wil)	Bacteria	Firmicutes_A	Clostridia	Christensenellales	CAG-552	UBA10677	UBA10677 sp900767465	0.144526	0.376808	0.004743	TRUE>FALSE	Wilcox (wil)	Bacteria	Firmicutes_A	Clostridia	Christensenellales	CAG-552	UBA10677	UBA10677 sp900767465	FALSE
Cluster20434	#N/A	#N/A	0	#N/A	Wilcox (wil)	Bacteria	Firmicutes_A	Clostridia	Oscillospirales	Ruminococcaceae	Faecalibacterium	Faecalibacterium prausnitzii_C	#N/A	#N/A	0	#N/A	Wilcox (wil)	Bacteria	Firmicutes_A	Clostridia	Oscillospirales	Ruminococcaceae	Faecalibacterium	Faecalibacterium prausnitzii_C	FALSE
Cluster2049	0.000271	0.001523	0.042781	TRUE>FALSE	Wilcox (wil)	Bacteria	Firmicutes_A	Clostridia	Oscillospirales	Ruminococcaceae	Gemmiger	Gemmiger sp900540595	0.008965	0.061694	0.027077	TRUE>FALSE	Wilcox (wil)	Bacteria	Firmicutes_A	Clostridia	Oscillospirales	Ruminococcaceae	Gemmiger	Gemmiger sp900540595	FALSE
Cluster205	0.513988	0.616006	0.07	TRUE>FALSE	Wilcox (wil)	Bacteria	Firmicutes_A	Clostridia	Peptostreptococcales	Anaerovoracaceae	UMGS973	UMGS973 sp900547295	0.156428	0.391972	0.13393	TRUE>FALSE	Wilcox (wil)	Bacteria	Firmicutes_A	Clostridia	Peptostreptococcales	Anaerovoracaceae	UMGS973	UMGS973 sp900547295	FALSE
Cluster2054	0.591396	0.682441	0.273533	TRUE>FALSE	Wilcox (wil)	Bacteria	Firmicutes_A	Clostridia	Lachnospirales	Lachnospiraceae	Eisenbergiella		0.672401	0.862163	0.060578	TRUE>FALSE	Wilcox (wil)	Bacteria	Firmicutes_A	Clostridia	Lachnospirales	Lachnospiraceae	Eisenbergiella		FALSE
Cluster20588	#N/A	#N/A	0	#N/A	Wilcox (wil)	Bacteria	Firmicutes_A	Clostridia	UBA1381	UBA1381	CAG-41	CAG-41 sp900066215	#N/A	#N/A	0	#N/A	Wilcox (wil)	Bacteria	Firmicutes_A	Clostridia	UBA1381	UBA1381	CAG-41	CAG-41 sp900066215	FALSE
Cluster206	0.641548	0.726336	-0.07824	FALSE>TRUE	Wilcox (wil)	Bacteria	Firmicutes_A	Clostridia	Lachnospirales	Lachnospiraceae	Butyrivibrio_A	Butyrivibrio_A sp000431815	1	1	0.172341	TRUE>FALSE	Wilcox (wil)	Bacteria	Firmicutes_A	Clostridia	Lachnospirales	Lachnospiraceae	Butyrivibrio_A	Butyrivibrio_A sp000431815	FALSE
Cluster2060	#N/A	#N/A	0	#N/A	Wilcox (wil)	Bacteria	Firmicutes_A	Clostridia	Oscillospirales	Ruminococcaceae	Faecalibacterium	Faecalibacterium prausnitzii_C	#N/A	#N/A	0	#N/A	Wilcox (wil)	Bacteria	Firmicutes_A	Clostridia	Oscillospirales	Ruminococcaceae	Faecalibacterium	Faecalibacterium prausnitzii_C	FALSE
Cluster2061	0.030211	0.068588	1.18179	TRUE>FALSE	Wilcox (wil)	Bacteria	Firmicutes_A	Clostridia	Oscillospirales	Oscillospiraceae	CAG-83	CAG-83 sp000435975	0.288885	0.561937	0.045812	TRUE>FALSE	Wilcox (wil)	Bacteria	Firmicutes_A	Clostridia	Oscillospirales	Oscillospiraceae	CAG-83	CAG-83 sp000435975	FALSE
Cluster20617	#N/A	#N/A	0	#N/A	Wilcox (wil)	Bacteria	Firmicutes_A	Clostridia	Lachnospirales	Lachnospiraceae	Agathobacter	Agathobacter rectalis	#N/A	#N/A	0	#N/A	Wilcox (wil)	Bacteria	Firmicutes_A	Clostridia	Lachnospirales	Lachnospiraceae	Agathobacter	Agathobacter rectalis	FALSE
Cluster2063	0.180608	0.279029	-0.19116	FALSE>TRUE	Wilcox (wil)	Bacteria	Actinobacteriota	Coriobacteriia	Coriobacteriales	Atopobiaceae	Olsenella_I	Olsenella_I phocaeensis	0.80806	0.935701	-0.00079	FALSE>TRUE	Wilcox (wil)	Bacteria	Actinobacteriota	Coriobacteriia	Coriobacteriales	Atopobiaceae	Olsenella_I	Olsenella_I phocaeensis	FALSE
Cluster207	0.002327	0.008063	0.576241	TRUE>FALSE	Wilcox (wil)	Bacteria	Firmicutes_A	Clostridia	Lachnospirales	Lachnospiraceae	Anaerobutyricum	Anaerobutyricum hallii	0.020151	0.108215	0.798085	TRUE>FALSE	Wilcox (wil)	Bacteria	Firmicutes_A	Clostridia	Lachnospirales	Lachnospiraceae	Anaerobutyricum	Anaerobutyricum hallii	FALSE
Cluster2070	0.471855	0.58113	-1.17933	FALSE>TRUE	Wilcox (wil)	Bacteria	Verrucomicrobiota	Verrucomicrobiae	Verrucomicrobiales	Akkermansiaceae	Akkermansia	Akkermansia sp001580195	0.644837	0.851459	-0.00257	FALSE>TRUE	Wilcox (wil)	Bacteria	Verrucomicrobiota	Verrucomicrobiae	Verrucomicrobiales	Akkermansiaceae	Akkermansia	Akkermansia sp001580195	FALSE
Cluster20720	0.729904	0.803356	-0.12458	FALSE>TRUE	Wilcox (wil)	NA	NA	NA	NA	NA	NA	NA	0.863508	0.949804	-0.85992	FALSE>TRUE	Wilcox (wil)	NA	NA	NA	NA	NA	NA	NA	FALSE
Cluster2073	3.2e-05	0.000301	-2.16027	FALSE>TRUE	Wilcox (wil)	Bacteria	Firmicutes_A	Clostridia	Lachnospirales	Lachnospiraceae	Ruminococcus_B	Ruminococcus_B gnavus	0.000792	0.012641	-1.00427	FALSE>TRUE	Wilcox (wil)	Bacteria	Firmicutes_A	Clostridia	Lachnospirales	Lachnospiraceae	Ruminococcus_B	Ruminococcus_B gnavus	TRUE
Cluster2079	1.45e-05	0.000168	-2.79354	FALSE>TRUE	Wilcox (wil)	Bacteria	Proteobacteria	Gammaproteobacteria	Enterobacterales	Enterobacteriaceae	Escherichia	Escherichia coli	0.389131	0.656989	-0.31754	FALSE>TRUE	Wilcox (wil)	Bacteria	Proteobacteria	Gammaproteobacteria	Enterobacterales	Enterobacteriaceae	Escherichia	Escherichia coli	FALSE
Cluster208	0.061029	0.119247	-0.01633	FALSE>TRUE	Wilcox (wil)	Bacteria	Firmicutes_A	Clostridia	Oscillospirales	Ruminococcaceae	Faecalibacterium	Faecalibacterium prausnitzii_E	6.94e-06	0.001524	1.04716	TRUE>FALSE	Wilcox (wil)	Bacteria	Firmicutes_A	Clostridia	Oscillospirales	Ruminococcaceae	Faecalibacterium	Faecalibacterium prausnitzii_E	FALSE
Cluster2080	9.21e-06	0.000121	-3.25208	FALSE>TRUE	Wilcox (wil)	Bacteria	Proteobacteria	Gammaproteobacteria	Enterobacterales	Enterobacteriaceae	Escherichia	Escherichia coli	0.43643	0.701434	-0.54947	FALSE>TRUE	Wilcox (wil)	Bacteria	Proteobacteria	Gammaproteobacteria	Enterobacterales	Enterobacteriaceae	Escherichia	Escherichia coli	FALSE
Cluster20801	#N/A	#N/A	0	#N/A	Wilcox (wil)	Bacteria	Firmicutes_A	Clostridia	Oscillospirales	Ruminococcaceae	Faecalibacterium	Faecalibacterium prausnitzii_C	#N/A	#N/A	0	#N/A	Wilcox (wil)	Bacteria	Firmicutes_A	Clostridia	Oscillospirales	Ruminococcaceae	Faecalibacterium	Faecalibacterium prausnitzii_C	FALSE
Cluster2087	0.135015	0.223398	-0.11355	FALSE>TRUE	Wilcox (wil)	Bacteria	Firmicutes_A	Clostridia	TANB77	CAG-508	CAG-245	CAG-245 sp000435175	0.338012	0.612294	-0.03938	FALSE>TRUE	Wilcox (wil)	Bacteria	Firmicutes_A	Clostridia	TANB77	CAG-508	CAG-245	CAG-245 sp000435175	FALSE
Cluster20870	0.44486	0.554163	0.11242	TRUE>FALSE	Wilcox (wil)	NA	NA	NA	NA	NA	NA	NA	0.136979	0.368171	-0.03965	FALSE>TRUE	Wilcox (wil)	NA	NA	NA	NA	NA	NA	NA	FALSE
Cluster2089	0.176355	0.274807	0.012256	TRUE>FALSE	Wilcox (wil)	Bacteria	Actinobacteriota	Coriobacteriia	Coriobacteriales	Coriobacteriaceae	Collinsella		0.054384	0.204704	-0.31835	FALSE>TRUE	Wilcox (wil)	Bacteria	Actinobacteriota	Coriobacteriia	Coriobacteriales	Coriobacteriaceae	Collinsella		FALSE
Cluster20921	0.00186	0.006641	-0.68446	FALSE>TRUE	Wilcox (wil)	NA	NA	NA	NA	NA	NA	NA	0.577247	0.805644	-0.0201	FALSE>TRUE	Wilcox (wil)	NA	NA	NA	NA	NA	NA	NA	FALSE
Cluster20948	0.00409	0.013121	-0.16851	FALSE>TRUE	Wilcox (wil)	NA	NA	NA	NA	NA	NA	NA	0.119422	0.341009	0.249255	TRUE>FALSE	Wilcox (wil)	NA	NA	NA	NA	NA	NA	NA	FALSE
Cluster2097	0.186542	0.285814	0.281573	TRUE>FALSE	Wilcox (wil)	Bacteria	Actinobacteriota	Coriobacteriia	Coriobacteriales	Coriobacteriaceae	Collinsella		0.232444	0.488778	0.017221	TRUE>FALSE	Wilcox (wil)	Bacteria	Actinobacteriota	Coriobacteriia	Coriobacteriales	Coriobacteriaceae	Collinsella		FALSE
Cluster20986	0.364635	0.478927	-0.22325	FALSE>TRUE	Wilcox (wil)	NA	NA	NA	NA	NA	NA	NA	0.338012	0.612294	-0.08813	FALSE>TRUE	Wilcox (wil)	NA	NA	NA	NA	NA	NA	NA	FALSE
Cluster20990	#N/A	#N/A	0	#N/A	Wilcox (wil)	NA	NA	NA	NA	NA	NA	NA	#N/A	#N/A	0	#N/A	Wilcox (wil)	NA	NA	NA	NA	NA	NA	NA	FALSE
Cluster21	0.71655	0.792672	-0.30507	FALSE>TRUE	Wilcox (wil)	Bacteria	Firmicutes_A	Clostridia	Lachnospirales	Lachnospiraceae	UMGS1370	UMGS1370 sp900542035	0.050922	0.195483	-0.07658	FALSE>TRUE	Wilcox (wil)	Bacteria	Firmicutes_A	Clostridia	Lachnospirales	Lachnospiraceae	UMGS1370	UMGS1370 sp900542035	FALSE
Cluster21001	#N/A	#N/A	0	#N/A	Wilcox (wil)	NA	NA	NA	NA	NA	NA	NA	#N/A	#N/A	0	#N/A	Wilcox (wil)	NA	NA	NA	NA	NA	NA	NA	FALSE
Cluster21011	2.28e-09	4.88e-07	1.16249	TRUE>FALSE	Wilcox (wil)	Bacteria	Firmicutes_A	Clostridia	Oscillospirales	Acutalibacteraceae	UBA1417	UBA1417 sp003531055	0.001328	0.01726	-0.00202	FALSE>TRUE	Wilcox (wil)	Bacteria	Firmicutes_A	Clostridia	Oscillospirales	Acutalibacteraceae	UBA1417	UBA1417 sp003531055	TRUE
Cluster21048	#N/A	#N/A	0	#N/A	Wilcox (wil)	Bacteria	Actinobacteriota	Coriobacteriia	Coriobacteriales	Coriobacteriaceae	Collinsella	Collinsella aerofaciens_M	#N/A	#N/A	0	#N/A	Wilcox (wil)	Bacteria	Actinobacteriota	Coriobacteriia	Coriobacteriales	Coriobacteriaceae	Collinsella	Collinsella aerofaciens_M	FALSE
Cluster21059	0.012062	0.03237	-0.74619	FALSE>TRUE	Wilcox (wil)	NA	NA	NA	NA	NA	NA	NA	0.605813	0.824987	0.006203	TRUE>FALSE	Wilcox (wil)	NA	NA	NA	NA	NA	NA	NA	FALSE
Cluster210633	0.505408	0.608238	-0.58294	FALSE>TRUE	Wilcox (wil)	NA	NA	NA	NA	NA	NA	NA	0.558557	0.796173	-0.67984	FALSE>TRUE	Wilcox (wil)	NA	NA	NA	NA	NA	NA	NA	FALSE
Cluster21077	0.018331	0.045605	-1.53928	FALSE>TRUE	Wilcox (wil)	NA	NA	NA	NA	NA	NA	NA	0.519147	0.772662	-0.02697	FALSE>TRUE	Wilcox (wil)	NA	NA	NA	NA	NA	NA	NA	FALSE
Cluster211	0.000216	0.00129	-0.25739	FALSE>TRUE	Wilcox (wil)	Bacteria	Firmicutes_A	Clostridia	Peptostreptococcales	Peptostreptococcaceae	Clostridioides	Clostridioides difficile	0.191721	0.436964	-0.02101	FALSE>TRUE	Wilcox (wil)	Bacteria	Firmicutes_A	Clostridia	Peptostreptococcales	Peptostreptococcaceae	Clostridioides	Clostridioides difficile	FALSE
Cluster2113	0.001155	0.004616	-0.24774	FALSE>TRUE	Wilcox (wil)	NA	NA	NA	NA	NA	NA	NA	0.863508	0.949804	-0.00246	FALSE>TRUE	Wilcox (wil)	NA	NA	NA	NA	NA	NA	NA	FALSE
Cluster21143	#N/A	#N/A	0	#N/A	Wilcox (wil)	NA	NA	NA	NA	NA	NA	NA	#N/A	#N/A	0	#N/A	Wilcox (wil)	NA	NA	NA	NA	NA	NA	NA	FALSE
Cluster21169	0.031596	0.070715	-0.08166	FALSE>TRUE	Wilcox (wil)	Bacteria	Firmicutes_A	Clostridia	Lachnospirales	Lachnospiraceae	Agathobacter	Agathobacter rectalis	0.469693	0.732552	0.204271	TRUE>FALSE	Wilcox (wil)	Bacteria	Firmicutes_A	Clostridia	Lachnospirales	Lachnospiraceae	Agathobacter	Agathobacter rectalis	FALSE
Cluster21180	0.091762	0.16485	0.257601	TRUE>FALSE	Wilcox (wil)	NA	NA	NA	NA	NA	NA	NA	0.063888	0.228602	-0.01932	FALSE>TRUE	Wilcox (wil)	NA	NA	NA	NA	NA	NA	NA	FALSE
Cluster2119	0.03608	0.078527	-0.56509	FALSE>TRUE	Wilcox (wil)	Bacteria	Firmicutes_C	Negativicutes	Veillonellales	Megasphaeraceae	Anaeroglobus	Anaeroglobus geminatus	0.939709	0.978535	-0.00031	FALSE>TRUE	Wilcox (wil)	Bacteria	Firmicutes_C	Negativicutes	Veillonellales	Megasphaeraceae	Anaeroglobus	Anaeroglobus geminatus	FALSE
Cluster212	0.011179	0.030186	-0.1856	FALSE>TRUE	Wilcox (wil)	Bacteria	Firmicutes	Bacilli	Erysipelotrichales	Coprobacillaceae	Coprobacillus	Coprobacillus cateniformis	0.196509	0.443228	-0.32558	FALSE>TRUE	Wilcox (wil)	Bacteria	Firmicutes	Bacilli	Erysipelotrichales	Coprobacillaceae	Coprobacillus	Coprobacillus cateniformis	FALSE
Cluster21274	0.166591	0.263126	-0.79386	FALSE>TRUE	Wilcox (wil)	NA	NA	NA	NA	NA	NA	NA	0.831188	0.944112	-0.33743	FALSE>TRUE	Wilcox (wil)	NA	NA	NA	NA	NA	NA	NA	FALSE
Cluster21284	0.00035	0.001807	0.136275	TRUE>FALSE	Wilcox (wil)	NA	NA	NA	NA	NA	NA	NA	0.156428	0.391972	-0.04094	FALSE>TRUE	Wilcox (wil)	NA	NA	NA	NA	NA	NA	NA	FALSE
Cluster2134	0.185062	0.284296	-0.03321	FALSE>TRUE	Wilcox (wil)	Bacteria	Firmicutes_A	Clostridia	Oscillospirales	Acutalibacteraceae	Caccousia	Caccousia sp900752115	0.906194	0.964043	0.045884	TRUE>FALSE	Wilcox (wil)	Bacteria	Firmicutes_A	Clostridia	Oscillospirales	Acutalibacteraceae	Caccousia	Caccousia sp900752115	FALSE
Cluster2137	0.000841	0.0036	0.102137	TRUE>FALSE	Wilcox (wil)	Bacteria	Firmicutes_A	Clostridia	Oscillospirales	Oscillospiraceae	CAG-103	CAG-103 sp900543625	0.000849	0.013282	0.192411	TRUE>FALSE	Wilcox (wil)	Bacteria	Firmicutes_A	Clostridia	Oscillospirales	Oscillospiraceae	CAG-103	CAG-103 sp900543625	TRUE
Cluster21378	0.00056	0.002611	0.072151	TRUE>FALSE	Wilcox (wil)	NA	NA	NA	NA	NA	NA	NA	0.020936	0.110237	0.325755	TRUE>FALSE	Wilcox (wil)	NA	NA	NA	NA	NA	NA	NA	FALSE
Cluster2138	0.095245	0.169879	-0.44925	FALSE>TRUE	Wilcox (wil)	NA	NA	NA	NA	NA	NA	NA	0.983543	0.994986	-0.21697	FALSE>TRUE	Wilcox (wil)	NA	NA	NA	NA	NA	NA	NA	FALSE
Cluster21385	0.364635	0.478927	-0.1829	FALSE>TRUE	Wilcox (wil)	NA	NA	NA	NA	NA	NA	NA	0.736101	0.896414	-0.01211	FALSE>TRUE	Wilcox (wil)	NA	NA	NA	NA	NA	NA	NA	FALSE
Cluster2141	0.000146	0.000947	0.277188	TRUE>FALSE	Wilcox (wil)	Bacteria	Firmicutes_A	Clostridia	Oscillospirales	Oscillospiraceae	ER4	ER4 sp900317525	0.000186	0.005047	0.268563	TRUE>FALSE	Wilcox (wil)	Bacteria	Firmicutes_A	Clostridia	Oscillospirales	Oscillospiraceae	ER4	ER4 sp900317525	TRUE
Cluster21415	#N/A	#N/A	0	#N/A	Wilcox (wil)	NA	NA	NA	NA	NA	NA	NA	#N/A	#N/A	0	#N/A	Wilcox (wil)	NA	NA	NA	NA	NA	NA	NA	FALSE
Cluster2143	0.216371	0.319143	0.287625	TRUE>FALSE	Wilcox (wil)	Bacteria	Firmicutes_A	Clostridia	Oscillospirales	Oscillospiraceae	Limivicinus	Limivicinus sp003150355	0.122787	0.345512	0.146381	TRUE>FALSE	Wilcox (wil)	Bacteria	Firmicutes_A	Clostridia	Oscillospirales	Oscillospiraceae	Limivicinus	Limivicinus sp003150355	FALSE
Cluster2146	0.902495	0.927564	-0.01535	FALSE>TRUE	Wilcox (wil)	Bacteria	Firmicutes_C	Negativicutes	Acidaminococcales	Acidaminococcaceae	Succiniclasticum	Succiniclasticum sp900316935	0.176469	0.419808	-0.59303	FALSE>TRUE	Wilcox (wil)	Bacteria	Firmicutes_C	Negativicutes	Acidaminococcales	Acidaminococcaceae	Succiniclasticum	Succiniclasticum sp900316935	FALSE
Cluster21468	#N/A	#N/A	0	#N/A	Wilcox (wil)	Bacteria	Firmicutes_A	Clostridia	Lachnospirales	Lachnospiraceae	Agathobacter	Agathobacter rectalis	#N/A	#N/A	0	#N/A	Wilcox (wil)	Bacteria	Firmicutes_A	Clostridia	Lachnospirales	Lachnospiraceae	Agathobacter	Agathobacter rectalis	FALSE
Cluster21481	0.106333	0.185099	-0.08592	FALSE>TRUE	Wilcox (wil)	NA	NA	NA	NA	NA	NA	NA	0.352164	0.622371	-0.02012	FALSE>TRUE	Wilcox (wil)	NA	NA	NA	NA	NA	NA	NA	FALSE
Cluster215	0.341545	0.457586	-0.0807	FALSE>TRUE	Wilcox (wil)	Bacteria	Firmicutes_A	Clostridia	Christensenellales	Christensenellaceae	Scybalosoma	Scybalosoma faecavium	0.896054	0.961282	-0.42153	FALSE>TRUE	Wilcox (wil)	Bacteria	Firmicutes_A	Clostridia	Christensenellales	Christensenellaceae	Scybalosoma	Scybalosoma faecavium	FALSE
Cluster2151	0.306594	0.421475	-0.00622	FALSE>TRUE	Wilcox (wil)	Bacteria	Firmicutes_A	Clostridia	Oscillospirales	Butyricicoccaceae	Agathobaculum	Agathobaculum desmolans	0.100703	0.302979	-0.39576	FALSE>TRUE	Wilcox (wil)	Bacteria	Firmicutes_A	Clostridia	Oscillospirales	Butyricicoccaceae	Agathobaculum	Agathobaculum desmolans	FALSE
Cluster21516	0.142136	0.232963	-0.83341	FALSE>TRUE	Wilcox (wil)	NA	NA	NA	NA	NA	NA	NA	0.452892	0.71533	-0.01099	FALSE>TRUE	Wilcox (wil)	NA	NA	NA	NA	NA	NA	NA	FALSE
Cluster21625	0.060418	0.118318	0.684922	TRUE>FALSE	Wilcox (wil)	NA	NA	NA	NA	NA	NA	NA	0.232444	0.488778	-0.04243	FALSE>TRUE	Wilcox (wil)	NA	NA	NA	NA	NA	NA	NA	FALSE
Cluster2165	0.69339	0.771962	0.050454	TRUE>FALSE	Wilcox (wil)	Bacteria	Desulfobacterota_I	Desulfovibrionia	Desulfovibrionales	Desulfovibrionaceae	Bilophila	Bilophila sp900550745	0.734113	0.896414	0.011254	TRUE>FALSE	Wilcox (wil)	Bacteria	Desulfobacterota_I	Desulfovibrionia	Desulfovibrionales	Desulfovibrionaceae	Bilophila	Bilophila sp900550745	FALSE
Cluster217	0.003549	0.011578	-0.13192	FALSE>TRUE	Wilcox (wil)	Bacteria	Firmicutes_A	Clostridia	TANB77	CAG-508	CAG-273	CAG-273 sp000437855	0.068049	0.236673	1.08566	TRUE>FALSE	Wilcox (wil)	Bacteria	Firmicutes_A	Clostridia	TANB77	CAG-508	CAG-273	CAG-273 sp000437855	FALSE
Cluster2171	0.101595	0.179182	-0.18203	FALSE>TRUE	Wilcox (wil)	Bacteria	Firmicutes_A	Clostridia	Oscillospirales	Ruminococcaceae	Fournierella	Fournierella massiliensis	0.715446	0.885523	-0.12598	FALSE>TRUE	Wilcox (wil)	Bacteria	Firmicutes_A	Clostridia	Oscillospirales	Ruminococcaceae	Fournierella	Fournierella massiliensis	FALSE
Cluster21714	#N/A	#N/A	0	#N/A	Wilcox (wil)	NA	NA	NA	NA	NA	NA	NA	#N/A	#N/A	0	#N/A	Wilcox (wil)	NA	NA	NA	NA	NA	NA	NA	FALSE
Cluster21766	0.03415	0.075556	-0.21481	FALSE>TRUE	Wilcox (wil)	NA	NA	NA	NA	NA	NA	NA	0.841933	0.948265	-0.02897	FALSE>TRUE	Wilcox (wil)	NA	NA	NA	NA	NA	NA	NA	FALSE
Cluster218	1.01e-06	3.02e-05	0.541935	TRUE>FALSE	Wilcox (wil)	Bacteria	Firmicutes_A	Clostridia	Christensenellales	CAG-74	Ventricola	Ventricola sp900542445	0.001501	0.018649	0.314304	TRUE>FALSE	Wilcox (wil)	Bacteria	Firmicutes_A	Clostridia	Christensenellales	CAG-74	Ventricola	Ventricola sp900542445	TRUE
Cluster21875	#N/A	#N/A	0	#N/A	Wilcox (wil)	NA	NA	NA	NA	NA	NA	NA	#N/A	#N/A	0	#N/A	Wilcox (wil)	NA	NA	NA	NA	NA	NA	NA	FALSE
Cluster2189	0.564001	0.658255	-0.20767	FALSE>TRUE	Wilcox (wil)	NA	NA	NA	NA	NA	NA	NA	0.458221	0.722506	-0.12242	FALSE>TRUE	Wilcox (wil)	NA	NA	NA	NA	NA	NA	NA	FALSE
Cluster2190	0.431698	0.541649	-0.26141	FALSE>TRUE	Wilcox (wil)	Bacteria	Firmicutes_A	Clostridia	Oscillospirales	Acutalibacteraceae	CAG-177	CAG-177 sp003514385	0.036929	0.161762	0.495162	TRUE>FALSE	Wilcox (wil)	Bacteria	Firmicutes_A	Clostridia	Oscillospirales	Acutalibacteraceae	CAG-177	CAG-177 sp003514385	FALSE
Cluster21903	#N/A	#N/A	0	#N/A	Wilcox (wil)	NA	NA	NA	NA	NA	NA	NA	#N/A	#N/A	0	#N/A	Wilcox (wil)	NA	NA	NA	NA	NA	NA	NA	FALSE
Cluster21929	#N/A	#N/A	0	#N/A	Wilcox (wil)	NA	NA	NA	NA	NA	NA	NA	#N/A	#N/A	0	#N/A	Wilcox (wil)	NA	NA	NA	NA	NA	NA	NA	FALSE
Cluster21952	#N/A	#N/A	0	#N/A	Wilcox (wil)	NA	NA	NA	NA	NA	NA	NA	#N/A	#N/A	0	#N/A	Wilcox (wil)	NA	NA	NA	NA	NA	NA	NA	FALSE
Cluster2197	0.072249	0.137163	-0.27262	FALSE>TRUE	Wilcox (wil)	Bacteria	Bacteroidota	Bacteroidia	Bacteroidales	Marinifilaceae	Odoribacter		0.906944	0.964043	-8.1e-05	FALSE>TRUE	Wilcox (wil)	Bacteria	Bacteroidota	Bacteroidia	Bacteroidales	Marinifilaceae	Odoribacter		FALSE
Cluster22	0.001018	0.004215	-0.32239	FALSE>TRUE	Wilcox (wil)	Bacteria	Firmicutes_A	Clostridia	Lachnospirales	Lachnospiraceae	Enterocloster	Enterocloster sp900541315	0.09782	0.297913	-0.0893	FALSE>TRUE	Wilcox (wil)	Bacteria	Firmicutes_A	Clostridia	Lachnospirales	Lachnospiraceae	Enterocloster	Enterocloster sp900541315	FALSE
Cluster220	0.121605	0.205711	-0.93295	FALSE>TRUE	Wilcox (wil)	Bacteria	Actinobacteriota	Coriobacteriia	Coriobacteriales	Eggerthellaceae	Eggerthella	Eggerthella lenta	0.030328	0.14216	-0.56756	FALSE>TRUE	Wilcox (wil)	Bacteria	Actinobacteriota	Coriobacteriia	Coriobacteriales	Eggerthellaceae	Eggerthella	Eggerthella lenta	FALSE
Cluster2200	0.022953	0.055055	-0.14761	FALSE>TRUE	Wilcox (wil)	NA	NA	NA	NA	NA	NA	NA	0.674758	0.862163	-0.22226	FALSE>TRUE	Wilcox (wil)	NA	NA	NA	NA	NA	NA	NA	FALSE
Cluster2207	0.04818	0.097888	-0.02062	FALSE>TRUE	Wilcox (wil)	Bacteria	Actinobacteriota	Coriobacteriia	Coriobacteriales	Coriobacteriaceae	Collinsella	Collinsella sp900551185	0.116128	0.335461	-0.1149	FALSE>TRUE	Wilcox (wil)	Bacteria	Actinobacteriota	Coriobacteriia	Coriobacteriales	Coriobacteriaceae	Collinsella	Collinsella sp900551185	FALSE
Cluster2210	0.537234	0.63641	-0.15304	FALSE>TRUE	Wilcox (wil)	Bacteria	Firmicutes_A	Clostridia	Oscillospirales	Ruminococcaceae	Egerieicola	Egerieicola faecale	0.777965	0.923469	-0.04394	FALSE>TRUE	Wilcox (wil)	Bacteria	Firmicutes_A	Clostridia	Oscillospirales	Ruminococcaceae	Egerieicola	Egerieicola faecale	FALSE
Cluster2213	0.585256	0.677153	-0.03347	FALSE>TRUE	Wilcox (wil)	Bacteria	Firmicutes_A	Clostridia	Lachnospirales	Lachnospiraceae	Blautia_A	Blautia_A wexlerae_B	5.74e-05	0.003326	0.261698	TRUE>FALSE	Wilcox (wil)	Bacteria	Firmicutes_A	Clostridia	Lachnospirales	Lachnospiraceae	Blautia_A	Blautia_A wexlerae_B	FALSE
Cluster2215	#N/A	#N/A	0	#N/A	Wilcox (wil)	Bacteria	Firmicutes_A	Clostridia	Oscillospirales	Ruminococcaceae	Faecalibacterium	Faecalibacterium prausnitzii_C	#N/A	#N/A	0	#N/A	Wilcox (wil)	Bacteria	Firmicutes_A	Clostridia	Oscillospirales	Ruminococcaceae	Faecalibacterium	Faecalibacterium prausnitzii_C	FALSE
Cluster22151	6.38e-05	0.000495	0.574983	TRUE>FALSE	Wilcox (wil)	Bacteria	Firmicutes_A	Clostridia	Oscillospirales	Oscillospiraceae	CAG-83	CAG-83 sp000431575	0.001664	0.019821	0.362335	TRUE>FALSE	Wilcox (wil)	Bacteria	Firmicutes_A	Clostridia	Oscillospirales	Oscillospiraceae	CAG-83	CAG-83 sp000431575	TRUE
Cluster222	0.052367	0.104795	0.157164	TRUE>FALSE	Wilcox (wil)	Bacteria	Firmicutes_A	Clostridia	Oscillospirales	Acutalibacteraceae	Acutalibacter	Acutalibacter timonensis	0.852706	0.948725	0.007928	TRUE>FALSE	Wilcox (wil)	Bacteria	Firmicutes_A	Clostridia	Oscillospirales	Acutalibacteraceae	Acutalibacter	Acutalibacter timonensis	FALSE
Cluster2229	0.000739	0.003255	0.127877	TRUE>FALSE	Wilcox (wil)	Bacteria	Firmicutes_A	Clostridia	Oscillospirales	Butyricicoccaceae	Agathobaculum	Agathobaculum butyriciproducens	0.939709	0.978535	-0.10366	FALSE>TRUE	Wilcox (wil)	Bacteria	Firmicutes_A	Clostridia	Oscillospirales	Butyricicoccaceae	Agathobaculum	Agathobaculum butyriciproducens	FALSE
Cluster2236	0.001917	0.006817	0.329913	TRUE>FALSE	Wilcox (wil)	Bacteria	Firmicutes_A	Clostridia	Christensenellales	CAG-74	Ventricola	Ventricola sp900542395	0.000601	0.00995	0.117711	TRUE>FALSE	Wilcox (wil)	Bacteria	Firmicutes_A	Clostridia	Christensenellales	CAG-74	Ventricola	Ventricola sp900542395	TRUE
[truncated: 927 more rows]

## Sheet: Fig 3F
Feature	Label
1	Original
111	Original
115	Original
116	Original
118	Original
121	Original
13	Original
146	Original
147	Original
151	Original
177	Original
[truncated: 220 more rows]

## Sheet: Fig 4A
tax	abundance	Domain	Phylum	Class	Order	Family	Genus	Species	strainphlan_cluster
[truncated: 7,944 more rows]

[truncated: 10 more sheets: Fig 4B+C, S Fig 2, S Fig 3+5, S Fig 6A, S Fig 6B, S Fig 7A, S Fig 7B+C, S Fig 8A, S Fig 8B, S Fig 8C]
